# Supplementary material for: The effects of Arabidopsis genome duplication on the chromatin organization and transcriptional regulation
Source: Nucleic Acids Res. 2019 Jun 11;47(15):7857–69. doi: 10.1093/nar/gkz511 (PMC6736098; doi:10.1093/nar/gkz511)
Supplement: gkz511_Supplemental_Files [file gkz511_supplemental_files.zip]

Archive with 7 entries (7 files):
- Supplementary Table 1 List of differentially-expressed genes between Col-0 and 4XCol-0 Arabidopsis.xlsx
- Supplementary Table 2 GO terms of differentially-expressed genes in 4XCol-0 compared to Col-0.xlsx
- Supplementary Table 3 The quality of Hi-C reads in autotetraploid and wild type Arabidopsis..xlsx
- Supplementary Table 5 The 539 common genes in different interaction bins with changed transcription levels..xlsx
- Supplementary Table 6 The primers used in this work.docx
- Supplementary data.pdf
- Supplementary Table 4 The Jaccard index between SDs and histone modification.docx
