# Supplementary material for: The effects of Arabidopsis genome duplication on the chromatin organization and transcriptional regulation
Source: Nucleic Acids Res. 2019 Jun 11;47(15):7857–69. doi: 10.1093/nar/gkz511 (PMC6736098; doi:10.1093/nar/gkz511)
Supplement: gkz511_Supplemental_Files [file gkz511_supplemental_files.zip › Supplementary Table 1 List of differentially-expressed genes between Col-0 and 4XCol-0 Arabidopsis.xlsx]

## Sheet: RPKM
The RNA-sequencing RPKM of genes in Col-0 and 4XCol-0 Arabidopsis
gene	chr1	st	ed	strand	fpkm（4XCol)	fpkm Col)
AT1G01010	chr1	3631	5899	+	1.5996	1.42629
AT1G01020	chr1	5928	8737	-	2.79731	2.2487
AT1G01030	chr1	11649	13714	-	0.472168	0.337976
AT1G01040	chr1	23146	31227	+	1.49846	1.39921
AT1G01046	chr1	28500	28706	+	0	0
AT1G01050	chr1	31170	33153	-	25.3269	24.2027
AT1G01060	chr1	33379	37871	-	2.97723	0.794428
AT1G01070	chr1	38752	40944	-	2.89987	3.46805
AT1G01073	chr1	44677	44787	+	0	0
AT1G01080	chr1	45296	47019	-	26.7883	20.7989
AT1G01090	chr1	47485	49286	-	47.9363	59.1895
AT1G01100	chr1	50075	51199	-	228.205	272.009
AT1G01110	chr1	52239	54692	+	3.15658	3.34432
AT1G01115	chr1	56624	56740	+	0	0
AT1G01120	chr1	57269	59167	-	18.8885	20.9642
AT1G01130	chr1	61905	63811	-	0.434076	0.475525
AT1G01140	chr1	64166	67625	-	28.5557	17.4702
AT1G01150	chr1	70115	72138	-	0	0
AT1G01160	chr1	72339	74096	+	16.8472	16.3494
AT1G01170	chr1	73931	74737	-	145.352	115.293
AT1G01180	chr1	75583	76758	+	13.6877	19.5455
AT1G01183	chr1	78932	79032	-	0	0
AT1G01190	chr1	83045	84864	-	0.941712	0.602479
AT1G01200	chr1	86515	88213	-	0.795172	1.56255
AT1G01210	chr1	88898	89745	+	10.0115	10.5123
AT1G01220	chr1	91376	95651	+	1.59495	1.3035
AT1G01225	chr1	95987	97407	+	2.04172	2.01952
AT1G01230	chr1	97456	99240	+	23.9056	21.3621
AT1G01240	chr1	99894	101834	+	14.4309	11.651
AT1G01250	chr1	104491	105330	-	3.72181	5.17357
AT1G01260	chr1	108946	111609	+	5.32833	3.43853
AT1G01270	chr1	111890	111961	-	0	0
AT1G01280	chr1	112263	113947	+	0	0
AT1G01290	chr1	114286	116108	+	5.06728	3.74953
AT1G01300	chr1	116943	118764	+	17.2054	22.9258
AT1G01305	chr1	119397	119997	+	0	0
AT1G01310	chr1	120154	121130	+	0.0667315	0.0224819
AT1G01320	chr1	121067	130577	-	10.2749	7.35917
AT1G01340	chr1	132328	135831	-	0.392704	0.68149
AT1G01350	chr1	136124	138162	+	5.92188	3.02484
AT1G01355	chr1	138513	139568	+	0	0.0768682
AT1G01360	chr1	141971	143183	+	7.71317	6.05078
AT1G01370	chr1	143564	145684	+	1.83251	2.10385
AT1G01380	chr1	147153	147942	+	2.04912	1.84347
AT1G01390	chr1	148120	149806	-	0.477996	0.512938
AT1G01400	chr1	150689	152210	-	0	0
AT1G01410	chr1	153113	154198	+	0	0
AT1G01420	chr1	154492	156011	-	3.45202	3.06143
AT1G01430	chr1	156801	158655	-	22.3634	24.7711
AT1G01440	chr1	159856	162572	-	4.8261	4.72207
AT1G01448	chr1	163419	166239	+	4.87309	4.73832
AT1G01450	chr1	164105	165517	-	1.06073	1.03826
AT1G01453	chr1	166589	167842	-	0.523236	0.810182
AT1G01460	chr1	168723	171165	+	0	0
AT1G01470	chr1	172146	172948	-	89.2124	96.26
AT1G01471	chr1	173251	173466	+	0	0
AT1G01480	chr1	175782	178400	+	0.365427	0.354025
AT1G01490	chr1	180059	182358	-	55.7748	30.1474
AT1G01500	chr1	185133	186923	+	9.3344	9.53619
AT1G01510	chr1	187211	190056	+	9.51325	8.90579
AT1G01520	chr1	190596	192139	+	0.0793778	0.0268193
AT1G01530	chr1	192640	193670	-	0.0325787	0
AT1G01540	chr1	195780	198684	+	22.9237	19.7746
AT1G01550	chr1	199639	201775	+	55.633	56.1927
AT1G01560	chr1	202136	204335	+	0.255126	0.46176
AT1G01570	chr1	205176	207435	+	1.09293	1.23366
AT1G01580	chr1	209395	213041	+	0.176832	0.184308
AT1G01590	chr1	214229	217304	+	0.0170813	0.0598667
AT1G01600	chr1	218994	221286	+	0.882379	1.27519
AT1G01610	chr1	221691	224340	-	16.7377	20.1517
AT1G01620	chr1	225665	227302	-	739.424	751.197
AT1G01630	chr1	229013	230917	+	24.2067	19.1616
AT1G01640	chr1	230994	232508	-	4.60979	5.54952
AT1G01650	chr1	232841	237817	-	9.02481	11.3795
AT1G01660	chr1	240057	242608	-	0.120579	0.109947
AT1G01670	chr1	242843	245988	-	0.289795	0.249622
AT1G01680	chr1	246411	248367	-	0.113133	0
AT1G01690	chr1	249141	252462	+	0.620321	0.377787
AT1G01695	chr1	252947	254495	+	0.0305082	0.0460334
AT1G01700	chr1	259495	261474	-	0.132549	0.106523
AT1G01710	chr1	262828	267771	+	5.68863	5.66252
AT1G01720	chr1	268330	269819	+	39.891	49.666
AT1G01725	chr1	269792	270775	-	30.3258	23.2511
AT1G01730	chr1	270956	272061	+	14.8859	16.3952
AT1G01740	chr1	272111	274569	-	0.659386	0.546002
AT1G01750	chr1	275366	276310	+	5.47644	6.08219
AT1G01760	chr1	276266	278448	-	1.09533	1.01813
AT1G01770	chr1	278615	282891	+	4.51247	4.41008
AT1G01780	chr1	282761	284245	+	6.88639	5.42068
AT1G01790	chr1	284610	291094	+	11.5793	11.63
AT1G01800	chr1	293342	295040	+	31.658	28.5966
AT1G01810	chr1	295221	295859	+	0.552427	0.217743
AT1G01820	chr1	296001	298120	-	36.3551	34.9284
AT1G01830	chr1	298535	302315	-	3.84552	3.40208
AT1G01840	chr1	303537	304358	+	1.22396	1.15564
AT1G01860	chr1	304133	306287	-	3.23622	2.28653
AT1G01870	chr1	306384	306456	+	0	0
AT1G01880	chr1	306480	309109	-	0.49295	0.182898
AT1G01890	chr1	309275	309347	-	0	0
AT1G01900	chr1	310316	313130	+	1.38894	1.99439
AT1G01910	chr1	313101	315902	-	17.3518	18.4613
AT1G01920	chr1	316128	319650	+	3.95569	3.46934
AT1G01930	chr1	319836	322860	-	3.28064	1.87143
AT1G01940	chr1	323027	324917	+	8.52404	7.10414
AT1G01950	chr1	325379	330619	+	3.19902	2.86213
AT1G01960	chr1	330588	337582	-	7.61487	7.51881
AT1G01970	chr1	338291	340077	+	4.08907	4.22872
AT1G01980	chr1	340172	341999	-	0.0202232	0.0101363
AT1G01990	chr1	343166	344341	-	13.2014	12.8262
AT1G02000	chr1	345812	347592	+	4.35793	5.71795
AT1G02010	chr1	347891	352480	+	1.23062	1.38959
AT1G02020	chr1	352637	354969	-	3.63462	4.45398
AT1G02030	chr1	355321	357258	-	0.160577	0.0946446
AT1G02040	chr1	358104	359078	-	0.0446134	0
AT1G02050	chr1	359117	360518	-	2.43239	1.68676
AT1G02060	chr1	360918	363094	-	1.34692	1.34025
AT1G02065	chr1	365209	367340	+	0.549488	0.613258
AT1G02070	chr1	370257	370967	-	0.609924	1.30216
AT1G02074	chr1	372064	372210	+	0	0
AT1G02080	chr1	373335	386847	+	3.99957	4.58144
AT1G02090	chr1	387277	389647	-	13.6348	14.1085
AT1G02100	chr1	389812	392816	+	18.8443	19.4605
AT1G02110	chr1	392831	395528	+	10.7709	10.6293
AT1G02120	chr1	395761	399897	+	14.8867	15.6878
AT1G02130	chr1	400035	401882	-	23.1018	23.9629
AT1G02136	chr1	402693	402961	-	0	0
AT1G02140	chr1	403190	404456	-	111.204	110.238
AT1G02145	chr1	404600	408619	+	4.61553	5.24952
AT1G02150	chr1	408622	410611	+	24.4395	22.3006
AT1G02160	chr1	410748	411597	+	57.5542	49.8927
AT1G02170	chr1	411779	413554	+	13.7643	16.3957
AT1G02180	chr1	413522	414645	-	2.66882	2.79931
AT1G02190	chr1	415079	418010	+	0.0749845	0.0333591
AT1G02205	chr1	418748	422438	+	5.58332	4.61459
AT1G02210	chr1	427548	427811	-	0	0
AT1G02220	chr1	428814	430647	-	0.552416	0.774664
AT1G02228	chr1	433031	433819	-	0	0
AT1G02230	chr1	435174	436776	-	0.0193993	0.0195691
AT1G02250	chr1	437951	439559	-	0.0192103	0.019376
AT1G02260	chr1	440441	442877	-	2.79709	3.32212
AT1G02270	chr1	443149	446235	-	5.50994	4.4135
AT1G02280	chr1	448463	450426	-	25.2688	18.1215
AT1G02290	chr1	450527	452737	-	1.73546	1.29728
AT1G02300	chr1	453288	455463	+	9.44865	8.31188
AT1G02305	chr1	455688	458164	+	34.5375	31.7726
AT1G02310	chr1	458133	460696	-	0.323334	0.593453
AT1G02320	chr1	461828	461974	+	0	0
AT1G02330	chr1	462075	463612	-	8.54455	5.17761
AT1G02335	chr1	463855	464924	-	13.3648	12.4825
AT1G02340	chr1	465718	467844	-	58.4545	28.4123
AT1G02350	chr1	469818	470693	+	1.11437	1.40503
AT1G02360	chr1	471990	473160	-	7.70515	10.8694
AT1G02370	chr1	474500	476511	+	1.32332	1.23143
AT1G02380	chr1	477000	478971	+	1.8305	1.24889
AT1G02390	chr1	480852	483292	+	0.921794	0.674972
AT1G02391	chr1	483764	483919	-	0	0
AT1G02400	chr1	486801	489577	+	3.15163	2.97665
AT1G02405	chr1	489979	490505	-	0.243384	0.505215
AT1G02410	chr1	490925	492926	+	7.36498	6.49183
AT1G02420	chr1	493683	495158	+	0.587583	0.563956
AT1G02430	chr1	495050	496062	-	0.0366674	0.0748535
AT1G02440	chr1	496586	497479	-	0.0516811	0
AT1G02450	chr1	497976	498516	-	0.115462	0.0597894
AT1G02460	chr1	504673	507204	-	0.194995	0.29838
AT1G02470	chr1	511765	513624	-	0.820477	1.47255
AT1G02475	chr1	513843	515404	-	18.7289	18.419
AT1G02480	chr1	515494	515566	+	0	0
AT1G02490	chr1	516618	516734	+	0	0
AT1G02500	chr1	518251	520437	+	133.468	172.818
AT1G02510	chr1	520498	521668	-	0	0
AT1G02520	chr1	523651	528745	+	0.411577	0.568393
AT1G02530	chr1	529795	534677	+	0.00422941	0.0168919
AT1G02540	chr1	534827	535699	-	0	0
AT1G02550	chr1	536483	537211	+	0	0
AT1G02560	chr1	537860	540109	+	95.0049	81.4156
AT1G02570	chr1	541335	542240	+	0.444927	0.750745
AT1G02575	chr1	543110	544007	+	0.0500639	0.126739
AT1G02580	chr1	544783	549202	+	0	0.0156091
AT1G02590	chr1	552138	552761	-	0	0
AT1G02600	chr1	552640	552711	+	0	0
AT1G02610	chr1	553050	555994	-	9.09928	4.65019
AT1G02620	chr1	557092	557986	+	0.714959	0.499643
AT1G02630	chr1	560610	562424	-	0.152914	0.224285
AT1G02640	chr1	564205	567769	+	16.1428	17.3248
AT1G02650	chr1	568704	570418	+	0.928582	1.05657
AT1G02660	chr1	571955	574981	-	21.7319	20.3336
AT1G02670	chr1	576046	580299	+	0.133757	0.133975
AT1G02680	chr1	580625	582310	+	9.32886	8.86968
AT1G02681	chr1	582413	582922	+	0	0
AT1G02690	chr1	584260	587219	+	3.08114	3.37138
AT1G02700	chr1	588329	589480	+	0.455339	0.397039
AT1G02710	chr1	589706	589996	-	1.66585	2.50467
AT1G02720	chr1	591826	594236	+	2.85204	2.84085
AT1G02730	chr1	594573	598657	-	1.88067	1.8934
AT1G02740	chr1	599416	602038	-	4.09703	3.80364
AT1G02750	chr1	602497	604292	+	7.15299	6.15961
AT1G02760	chr1	604402	604474	+	0	0
AT1G02770	chr1	604873	606693	-	0.830125	0.367754
AT1G02780	chr1	607808	609465	-	245.323	226.523
AT1G02790	chr1	610391	612324	-	0	0
AT1G02800	chr1	613216	616191	-	0.569383	0.391197
AT1G02810	chr1	618265	620480	+	8.16641	9.34171
AT1G02813	chr1	620678	621289	+	0.0458271	0.188288
AT1G02816	chr1	621461	622469	+	10.8333	10.0393
AT1G02820	chr1	623765	624475	-	12.1074	12.5962
AT1G02830	chr1	625145	625608	-	0	0
AT1G02840	chr1	626741	629819	+	75.8142	76.7428
AT1G02850	chr1	630505	633259	+	7.55618	11.0115
AT1G02860	chr1	635144	637262	+	5.63968	4.60326
AT1G02870	chr1	637214	638677	-	6.44491	7.45486
AT1G02880	chr1	642752	644903	-	4.64595	5.0392
AT1G02890	chr1	645092	651907	-	9.35267	8.7945
AT1G02900	chr1	653765	654343	-	24.6329	31.9168
AT1G02910	chr1	655577	658148	-	13.9013	14.2868
AT1G02920	chr1	658657	659771	-	27.1961	23.4638
AT1G02930	chr1	661177	662456	-	27.2755	20.5088
AT1G02940	chr1	663079	664128	-	0.0313487	0.0637631
AT1G02950	chr1	665152	666452	-	4.02002	2.7408
AT1G02952	chr1	665354	666367	+	0	0
AT1G02960	chr1	666872	669837	-	3.77212	2.56483
AT1G02965	chr1	671661	672814	-	0	0
AT1G02970	chr1	673306	676378	+	0.307934	0.258866
AT1G02980	chr1	677869	681310	+	0.0153228	0.00766739
AT1G02990	chr1	681396	687315	-	1.0779	0.409876
AT1G03000	chr1	687890	692560	-	5.50912	5.10487
AT1G03010	chr1	693480	696382	+	0.318764	0.232944
AT1G03020	chr1	698207	698515	-	4.3354	3.26629
AT1G03022	chr1	699121	699246	+	0	0
AT1G03030	chr1	701478	703864	+	6.98577	6.62666
AT1G03040	chr1	703906	706631	-	11.783	10.2644
AT1G03050	chr1	707726	710041	+	0	0
AT1G03055	chr1	710018	711803	-	1.05911	0.644838
AT1G03060	chr1	712473	726891	-	0.814841	0.807799
AT1G03070	chr1	729901	731557	+	1.0669	1.17268
AT1G03080	chr1	731611	738056	-	1.46566	0.541096
AT1G03090	chr1	739679	744184	+	25.7053	20.077
AT1G03100	chr1	743885	746479	-	0.31184	0.155949
AT1G03103	chr1	747197	748057	+	0	0
AT1G03106	chr1	748102	749034	-	0.18972	0.191942
AT1G03110	chr1	749246	751963	+	2.31248	2.02812
AT1G03120	chr1	752271	753140	+	0.224358	0.406165
AT1G03130	chr1	753307	754198	-	760.678	704.918
AT1G03140	chr1	754371	756303	-	28.7543	25.8004
AT1G03150	chr1	756414	758612	+	14.0086	12.5407
AT1G03160	chr1	761282	766158	+	5.99648	6.05283
AT1G03170	chr1	769632	770684	+	0.100455	0.202764
AT1G03180	chr1	773411	775344	+	0.84877	0.803879
AT1G03190	chr1	775527	780062	+	1.77554	1.74179
AT1G03200	chr1	780602	781285	+	2.28576	0.484527
AT1G03210	chr1	782948	784240	+	7.07376	8.49158
AT1G03220	chr1	787122	788651	+	100.578	148.648
AT1G03230	chr1	790091	791592	+	17.5246	24.4666
AT1G03240	chr1	792222	792986	-	0	0
AT1G03250	chr1	793353	795376	-	11.3595	15.0425
AT1G03260	chr1	795532	798463	-	4.74372	4.3232
AT1G03270	chr1	799191	802436	+	0.665761	0.360013
AT1G03280	chr1	803035	807066	+	9.20567	7.73453
AT1G03290	chr1	807361	810868	+	6.57649	5.18
AT1G03300	chr1	811033	813086	-	1.10285	0.570482
AT1G03310	chr1	813471	816749	+	3.22158	3.25454
AT1G03320	chr1	817027	817767	+	0.0798284	0.0816636
AT1G03330	chr1	817983	819563	-	27.1629	22.2796
AT1G03340	chr1	819662	821317	+	0.9188	0.677805
AT1G03350	chr1	822638	824393	-	9.2121	7.73874
AT1G03360	chr1	824537	826358	+	2.54959	2.26291
AT1G03365	chr1	826569	830383	+	1.95347	0.970361
AT1G03370	chr1	830627	835361	+	3.15423	3.30526
AT1G03380	chr1	835785	840940	+	6.46691	5.31687
AT1G03390	chr1	841033	842418	-	0	0.0141809
AT1G03400	chr1	842747	844190	-	14.7785	12.4819
AT1G03410	chr1	844436	847683	-	6.59941	6.49848
AT1G03420	chr1	846664	847739	+	12.3167	14.7885
AT1G03430	chr1	847873	849500	+	11.292	11.3809
AT1G03440	chr1	852366	854032	+	10.5084	11.4019
AT1G03445	chr1	854410	859701	-	0.0449068	0.0513192
AT1G03457	chr1	860788	864125	-	3.61926	2.51722
AT1G03470	chr1	865915	867733	-	2.66057	2.33473
AT1G03475	chr1	869051	871211	-	61.7162	59.5787
AT1G03490	chr1	871874	872906	+	0	0
AT1G03495	chr1	873184	874935	+	2.28	2.36097
AT1G03502	chr1	875358	875471	-	0	0
AT1G03506	chr1	875518	875604	-	0	0
AT1G03510	chr1	876258	877547	-	0.370396	0.326056
AT1G03515	chr1	877648	877719	+	0	0
AT1G03520	chr1	877862	880158	-	2.1813	2.00311
AT1G03530	chr1	880496	883391	-	1.447	1.42021
AT1G03540	chr1	883782	885611	+	0.201974	0.161971
AT1G03550	chr1	885623	887956	-	2.78808	1.57129
AT1G03545	chr1	885941	887906	+	0.0165156	0.0166276
AT1G03560	chr1	890156	892410	-	1.57985	1.00923
AT1G03570	chr1	892514	892585	+	0	0
AT1G03580	chr1	892847	894052	+	0.840742	0.423308
AT1G03590	chr1	894254	897518	-	7.8281	4.51745
AT1G03600	chr1	898876	899655	+	376.967	395.188
AT1G03610	chr1	900887	903003	+	38.179	39.2001
AT1G03620	chr1	904319	906186	-	1.1188	1.37719
AT1G03630	chr1	907642	909376	+	33.9976	22.5209
AT1G03640	chr1	909811	909883	-	0	0
AT1G03650	chr1	910023	911193	-	2.64315	3.0824
AT1G03660	chr1	911436	911759	-	0	0
AT1G03670	chr1	914222	916222	-	0	0.00998802
AT1G03680	chr1	916819	918064	-	185.386	204.794
AT1G03687	chr1	918299	920507	+	4.30567	4.35377
AT1G03700	chr1	920950	921901	+	1.27141	0.998849
AT1G03710	chr1	923426	924726	+	0.0915577	0.0462888
AT1G03720	chr1	924996	926373	-	0	0
AT1G03730	chr1	930828	931895	-	5.75661	6.76302
AT1G03740	chr1	933512	937043	+	6.27006	5.29114
AT1G03743	chr1	937207	937287	-	0	0
AT1G03746	chr1	937401	937485	-	0	0
AT1G03750	chr1	937920	941162	+	0.764259	0.444195
AT1G03760	chr1	941062	943377	-	1.93977	1.3236
AT1G03770	chr1	944572	947483	+	0.971541	0.798575
AT1G03780	chr1	947520	951827	-	0.661801	0.153339
AT1G03790	chr1	954525	956097	+	0.338437	0.303316
AT1G03800	chr1	957261	957998	-	0.838714	0.922595
AT1G03810	chr1	958759	959609	+	0	0
AT1G03820	chr1	959869	960728	-	8.47088	5.13071
AT1G03830	chr1	962016	966757	-	0.631858	0.563486
AT1G03840	chr1	967503	970130	-	0.609431	0.587327
AT1G03850	chr1	976097	977761	-	14.841	16.1246
AT1G03860	chr1	979308	981885	-	21.4497	19.9716
AT1G03870	chr1	982506	983540	-	188.022	178.047
AT1G03880	chr1	985751	988146	+	0	0
AT1G03890	chr1	989198	991020	+	0	0
AT1G03900	chr1	991139	993118	+	57.8317	67.5926
AT1G03905	chr1	993400	995784	+	0.722657	1.78439
AT1G03910	chr1	996115	1000437	+	8.14328	6.82495
AT1G03920	chr1	1001321	1004383	+	0.308768	0.336597
AT1G03930	chr1	1004769	1008370	+	5.09061	3.6073
AT1G03935	chr1	1008810	1008896	+	0	0
AT1G03940	chr1	1009542	1011056	-	0.967657	1.08599
AT1G03950	chr1	1011172	1013365	-	5.41459	3.08215
AT1G03960	chr1	1013715	1017929	+	1.35776	1.66897
AT1G03970	chr1	1018100	1019247	+	13.8543	9.6268
AT1G03980	chr1	1018570	1022108	-	3.04212	2.31193
AT1G03982	chr1	1022251	1023719	-	0	0
AT1G03990	chr1	1024847	1027616	+	0.251265	0.204339
AT1G04000	chr1	1028106	1029119	-	4.03793	4.76132
AT1G04010	chr1	1031200	1036237	-	1.22883	1.37772
AT1G04020	chr1	1036537	1040224	+	0.578258	0.437639
AT1G04030	chr1	1040383	1042892	+	1.02962	0.581153
AT1G04040	chr1	1042362	1043864	-	48.7231	43.5591
AT1G04050	chr1	1045598	1049297	-	0.399784	0.360475
AT1G04070	chr1	1050553	1051186	-	11.544	13.0274
AT1G04080	chr1	1051312	1056827	+	12.2693	12.7661
AT1G04090	chr1	1057151	1059419	+	0.065068	0.139694
AT1G04100	chr1	1059506	1061191	+	0.991783	1.41674
AT1G04110	chr1	1061457	1063784	-	1.34775	1.27217
AT1G04120	chr1	1064450	1071047	-	3.29126	3.65625
AT1G04130	chr1	1073427	1075568	+	3.05815	2.87889
AT1G04140	chr1	1075543	1080630	-	16.8815	18.9832
AT1G04150	chr1	1081208	1084246	-	0.011386	0.0113799
AT1G04160	chr1	1086495	1096146	+	0.420938	0.438745
AT1G04170	chr1	1096946	1099898	+	20.6252	19.0056
AT1G04171	chr1	1100444	1100608	-	0	0
AT1G04180	chr1	1104623	1105988	+	9.29287	7.66561
AT1G04190	chr1	1106428	1108715	-	6.90988	4.91019
AT1G04200	chr1	1109482	1114107	+	3.30627	3.14605
AT1G04210	chr1	1114405	1119739	+	3.33929	3.33
AT1G04220	chr1	1119699	1122526	-	1.56076	1.75265
AT1G04230	chr1	1125518	1128168	+	3.81513	2.54719
AT1G04240	chr1	1128188	1129551	-	27.0207	18.856
AT1G04250	chr1	1136258	1138613	+	34.4704	34.8076
AT1G04260	chr1	1140528	1141365	-	10.7896	10.6086
AT1G04270	chr1	1141604	1143053	-	195.377	226.663
AT1G04280	chr1	1143436	1146654	-	13.2896	8.62342
AT1G04290	chr1	1147523	1148533	-	11.1939	13.8381
AT1G04295	chr1	1147781	1148435	+	0.77697	1.31992
AT1G04300	chr1	1148597	1154652	-	6.47751	4.3954
AT1G04310	chr1	1154764	1157711	-	4.48461	3.92041
AT1G04320	chr1	1159023	1159093	+	0	0
AT1G04330	chr1	1161311	1161982	-	3.27815	3.27167
AT1G04340	chr1	1163097	1164851	-	14.3409	15.2148
AT1G04350	chr1	1165165	1166768	+	17.1011	10.915
AT1G04360	chr1	1167457	1168878	-	1.7222	1.48333
AT1G04370	chr1	1175177	1175578	+	0	0
AT1G04380	chr1	1176921	1178407	-	0.0777745	0.0156502
AT1G04390	chr1	1179363	1183704	-	1.44479	1.22697
AT1G04400	chr1	1185550	1188517	-	35.9723	31.5118
AT1G04410	chr1	1189078	1191412	-	307.736	384.32
AT1G04420	chr1	1191608	1193884	+	26.2821	21.0076
AT1G04425	chr1	1194187	1196889	+	4.74689	2.28229
AT1G04430	chr1	1198118	1201527	+	26.3754	20.4213
AT1G04440	chr1	1202255	1205803	+	15.8861	13.5277
AT1G04445	chr1	1207344	1207862	+	0.0627816	0.130496
AT1G04450	chr1	1208521	1209874	+	0	0
AT1G04457	chr1	1210319	1210549	-	0	0
AT1G04470	chr1	1211049	1214662	-	0	0
AT1G04480	chr1	1216095	1217467	+	169.626	173.587
AT1G04490	chr1	1217948	1220137	-	0.0682223	0.0959728
AT1G04500	chr1	1221433	1224366	-	0.0117016	0.035228
AT1G04501	chr1	1224552	1224680	+	0	0
AT1G04510	chr1	1226575	1230827	+	10.3505	11.4303
AT1G04520	chr1	1231578	1234032	+	2.121	1.47007
AT1G04530	chr1	1234176	1236034	-	13.6922	11.6162
AT1G04540	chr1	1237256	1239061	+	0.482043	0.55524
AT1G04550	chr1	1240375	1242121	+	8.21855	8.12275
AT1G04555	chr1	1242558	1244244	+	2.65584	1.83067
AT1G04560	chr1	1244947	1246059	+	0.402972	0.272379
AT1G04570	chr1	1246728	1248775	-	0.0662388	0.113779
AT1G04580	chr1	1252122	1257510	-	0.0205628	0.00410597
AT1G04590	chr1	1258577	1261426	-	4.51492	3.13956
AT1G04600	chr1	1262123	1272376	+	0.00320325	0.0127847
AT1G04610	chr1	1279388	1281618	+	1.58921	1.78759
AT1G04620	chr1	1282741	1286584	-	2.84656	2.46713
AT1G04625	chr1	1287831	1289820	-	0	0
AT1G04630	chr1	1289734	1291112	-	32.6268	33.6745
AT1G04635	chr1	1291314	1291995	+	1.37101	1.28403
AT1G04640	chr1	1292080	1293357	+	17.0723	16.1095
AT1G04645	chr1	1293770	1294263	-	0	0
AT1G04650	chr1	1294893	1299002	-	0.134021	0.106035
AT1G04660	chr1	1300486	1301773	-	2.05664	1.52461
AT1G04670	chr1	1301861	1302724	+	0	0
AT1G04680	chr1	1303529	1307884	-	16.7655	18.4712
AT1G04684	chr1	1310430	1310579	-	0	0
AT1G04690	chr1	1313564	1315750	+	31.6701	31.701
AT1G04700	chr1	1316254	1320919	+	0.213656	0.13933
AT1G04710	chr1	1321904	1324782	+	5.79477	5.04636
AT1G04720	chr1	1324923	1324960	+	0	0
AT1G04730	chr1	1325296	1331086	-	0.445964	0.303143
AT1G04750	chr1	1331466	1333567	-	34.8389	34.4977
AT1G04760	chr1	1334760	1336070	+	0.718456	0.204159
AT1G04770	chr1	1336371	1337849	-	10.6064	7.9863
AT1G04778	chr1	1339892	1340327	+	1.29705	0.381596
AT1G04780	chr1	1340669	1343584	-	6.49928	3.8446
AT1G04790	chr1	1345036	1348451	+	5.36763	4.10554
AT1G04800	chr1	1348452	1349286	-	124	121.147
AT1G04810	chr1	1350180	1355442	+	9.36781	9.97074
AT1G04820	chr1	1356191	1358386	-	119.359	146.85
AT1G04830	chr1	1358574	1362019	-	5.41989	5.26981
AT1G04840	chr1	1362867	1364962	-	0.191481	0.118745
AT1G04850	chr1	1365118	1368844	-	19.0613	13.6007
AT1G04860	chr1	1369054	1373101	-	3.69097	2.97183
AT1G04870	chr1	1373234	1375762	-	6.53286	7.11846
AT1G04880	chr1	1375961	1379185	-	0.0358763	0.0840201
AT1G04890	chr1	1380382	1382599	-	0	0
AT1G04900	chr1	1383841	1387895	+	1.38802	1.48913
AT1G04910	chr1	1387871	1391187	-	7.39026	6.65182
AT1G04920	chr1	1391502	1395864	-	0.216846	0.147693
AT1G04930	chr1	1396291	1399053	-	0.781874	0.982987
AT1G04945	chr1	1399174	1403112	+	0.986508	1.10492
AT1G04940	chr1	1399182	1400770	+	21.3951	21.5798
AT1G04950	chr1	1403085	1407501	-	5.61324	5.34063
AT1G04960	chr1	1407801	1410868	-	9.16417	6.75188
AT1G04970	chr1	1411170	1413627	+	13.0004	12.1887
AT1G04980	chr1	1413644	1416144	-	2.80949	2.99897
AT1G04985	chr1	1416343	1418482	-	20.5023	13.9344
AT1G04990	chr1	1419080	1421789	-	5.41517	6.27664
AT1G05000	chr1	1425593	1428782	+	12.0014	16.2069
AT1G05010	chr1	1431190	1432858	-	322.938	251.978
AT1G05020	chr1	1435254	1437667	-	2.73451	2.64046
AT1G05030	chr1	1438152	1441417	-	3.66425	3.28671
AT1G05040	chr1	1447369	1448448	-	0	0.0293215
AT1G05055	chr1	1448718	1450887	-	3.30111	3.68936
AT1G05060	chr1	1451030	1452872	-	9.33785	8.47677
AT1G05061	chr1	1453216	1454260	-	0.0811912	0.0204879
AT1G05065	chr1	1454969	1455220	-	0.968531	0
AT1G05070	chr1	1457063	1458744	-	13.8019	10.521
AT1G05080	chr1	1459091	1460579	+	0	0
AT1G05085	chr1	1460988	1461670	+	0	0
AT1G05090	chr1	1463202	1465622	+	2.16655	2.06294
AT1G05100	chr1	1469610	1470881	+	0.471294	0.600693
AT1G05120	chr1	1471406	1476078	-	3.86852	3.87469
AT1G05135	chr1	1477500	1478821	-	12.4731	14.7996
AT1G05136	chr1	1478923	1479063	+	0	0
AT1G05140	chr1	1482548	1484056	+	13.6	14.9334
AT1G05150	chr1	1484067	1486960	-	5.91121	4.73822
AT1G05160	chr1	1487378	1490947	-	2.03064	2.30425
AT1G05170	chr1	1491111	1494248	-	1.82806	1.42868
AT1G05180	chr1	1498114	1501824	-	6.96254	6.99437
AT1G05190	chr1	1502344	1503830	-	180.498	160.753
AT1G05200	chr1	1504960	1509152	+	3.64877	3.55507
AT1G05205	chr1	1509103	1510281	-	37.9046	36.2388
AT1G05210	chr1	1510404	1511683	+	3.67511	5.39894
AT1G05220	chr1	1511907	1513573	+	1.31313	1.32815
AT1G05230	chr1	1512896	1518805	-	3.60555	2.89505
AT1G05240	chr1	1521137	1522681	+	9.81426	14.8373
AT1G05250	chr1	1525601	1527234	-	8.94473	13.5559
AT1G05260	chr1	1529767	1531439	+	25.0748	34.9876
AT1G05270	chr1	1531641	1534410	-	14.1788	13.5427
AT1G05280	chr1	1535444	1537525	-	0.359361	0.541349
AT1G05290	chr1	1539152	1540562	-	0	0
AT1G05291	chr1	1541348	1542432	-	0	0
AT1G05300	chr1	1545106	1547849	-	4.01806	7.29229
AT1G05310	chr1	1550543	1552517	-	3.82149	2.74488
AT1G05320	chr1	1553603	1557733	+	1.55465	0.484923
AT1G05330	chr1	1558170	1558583	+	0.322266	0
AT1G05340	chr1	1558844	1559903	-	11.8877	13.0688
AT1G05350	chr1	1560678	1564123	-	6.38377	5.57886
AT1G05360	chr1	1564598	1567465	+	2.28425	2.12072
AT1G05370	chr1	1569192	1572280	-	0.924016	0.692795
AT1G05380	chr1	1576863	1582614	+	4.40421	3.76119
AT1G05385	chr1	1582671	1583718	-	8.41179	5.10503
AT1G05390	chr1	1583772	1583845	-	0	0
AT1G05400	chr1	1584073	1585421	+	0.565704	0.634715
AT1G05410	chr1	1585371	1587778	-	4.79426	3.60589
AT1G05420	chr1	1590073	1590753	+	1.71791	1.83332
AT1G05430	chr1	1594057	1595818	-	11.1329	9.40057
AT1G05440	chr1	1596007	1597848	-	0.3508	0.226433
AT1G05450	chr1	1599911	1601214	+	0.276172	0.588317
AT1G05460	chr1	1601148	1605027	-	1.50037	0.979003
AT1G05470	chr1	1607357	1611703	-	1.03955	0.929094
AT1G05490	chr1	1618602	1623452	-	0.0109251	0.0109042
AT1G05500	chr1	1624955	1629224	+	9.08621	8.13837
AT1G05510	chr1	1629446	1630863	+	0.0443003	0.0895431
AT1G05520	chr1	1630900	1635711	-	5.88671	7.43308
AT1G05530	chr1	1636496	1637863	-	0.286782	0.317132
AT1G05540	chr1	1639286	1640811	+	1.19633	1.40972
AT1G05550	chr1	1640959	1643917	-	0.0158219	0.0159522
AT1G05560	chr1	1645498	1647147	-	12.8861	11.3027
AT1G05562	chr1	1645875	1647162	+	10.9172	9.67659
AT1G05570	chr1	1647706	1659437	-	2.81764	3.40674
AT1G05575	chr1	1661691	1662187	-	10.3884	9.90813
AT1G05577	chr1	1662370	1664398	-	0.038347	0.0513464
AT1G05580	chr1	1665433	1668904	-	0	0
AT1G05590	chr1	1669350	1671876	+	3.61554	3.44228
AT1G05600	chr1	1671936	1673856	+	1.84172	1.61727
AT1G05610	chr1	1673861	1675934	-	0.0922415	0.238263
AT1G05615	chr1	1677507	1678270	-	0	0
AT1G05620	chr1	1679158	1681710	+	10.7385	10.5693
AT1G05630	chr1	1682318	1687363	+	2.24331	2.04028
AT1G05640	chr1	1687436	1689501	-	0.224509	0.117393
AT1G05650	chr1	1690264	1692126	-	0.0515994	0.173245
AT1G05660	chr1	1694286	1696058	-	1.82318	1.6978
AT1G05670	chr1	1697587	1701025	-	0.538464	0.298321
AT1G05675	chr1	1701116	1702749	-	2.17608	1.64233
AT1G05680	chr1	1703092	1704691	-	0.656176	0.734914
AT1G05690	chr1	1707011	1709347	+	0.679905	0.579804
AT1G05700	chr1	1709796	1713245	+	0.227226	0.261723
AT1G05710	chr1	1714950	1717276	+	3.39067	4.79799
AT1G05720	chr1	1717447	1718909	-	15.5845	13.2849
AT1G05730	chr1	1718555	1720303	+	0.50298	0.543095
AT1G05740	chr1	1720674	1721309	+	0	0
AT1G05750	chr1	1721509	1724734	+	1.00263	0.844641
AT1G05760	chr1	1723734	1724486	-	4.73819	4.59272
AT1G05770	chr1	1725388	1726283	-	1.08631	0.770823
AT1G05780	chr1	1726608	1728404	+	5.35344	3.2187
AT1G05785	chr1	1730249	1732626	+	6.21581	6.35101
AT1G05790	chr1	1732871	1737489	+	3.63663	2.96075
AT1G05800	chr1	1741204	1742619	+	0	0
AT1G05805	chr1	1744773	1747693	+	26.9112	25.2601
AT1G05810	chr1	1748314	1749460	+	12.1289	13.0964
AT1G05820	chr1	1749682	1753990	+	0.410248	0.62689
AT1G05830	chr1	1754244	1761817	+	3.61583	3.27911
AT1G05835	chr1	1762224	1762814	+	37.7699	39.117
AT1G05840	chr1	1762734	1766281	-	12.3544	11.0644
AT1G05850	chr1	1766503	1768695	-	299.72	324.134
AT1G05860	chr1	1769014	1771115	+	4.79419	3.41215
AT1G05870	chr1	1771457	1773293	-	20.0346	22.0113
AT1G05880	chr1	1775643	1778553	+	0.0109691	0.0110027
AT1G05890	chr1	1779256	1784529	+	22.5285	21.0859
AT1G05894	chr1	1784803	1786292	+	0.0258157	0.0388912
AT1G05900	chr1	1786856	1789676	+	3.34073	3.14102
AT1G05910	chr1	1790224	1796647	+	1.54579	1.30341
AT1G05920	chr1	1796778	1798254	+	0	0
AT1G05925	chr1	1798901	1799062	-	0	0
AT1G05930	chr1	1799418	1800933	+	0	0
AT1G05940	chr1	1801162	1803984	-	9.66844	12.1791
AT1G05950	chr1	1804401	1807471	-	0.397009	0.326941
AT1G05960	chr1	1807973	1815474	-	4.54082	4.36664
AT1G05970	chr1	1816056	1817282	-	5.73384	5.54121
AT1G05980	chr1	1817400	1817471	+	0	0
AT1G05990	chr1	1818447	1819040	+	0.290131	0.298533
AT1G06000	chr1	1820308	1821894	-	5.7163	8.58205
AT1G06002	chr1	1820977	1821918	+	4.98387	6.9819
AT1G06010	chr1	1822618	1823997	+	14.0591	12.3999
AT1G06020	chr1	1824548	1826101	+	0.081929	0
AT1G06030	chr1	1826880	1828161	+	0	0.0423
AT1G06040	chr1	1828413	1829890	-	100.63	85.3104
AT1G06050	chr1	1830605	1832555	-	1.59879	1.53107
AT1G06060	chr1	1832943	1834861	+	11.4146	9.2743
AT1G06070	chr1	1834829	1837648	-	4.79537	4.689
AT1G06080	chr1	1843568	1846302	+	68.4409	69.1745
AT1G06090	chr1	1847883	1849693	+	3.54549	5.47122
AT1G06100	chr1	1851530	1853019	+	0.249527	0.101065
AT1G06110	chr1	1853077	1855031	-	17.5627	18.363
AT1G06120	chr1	1855943	1857718	+	0.62792	0.89367
AT1G06130	chr1	1857767	1860730	-	12.0088	11.0969
AT1G06135	chr1	1862197	1862742	+	0	0.0586734
AT1G06137	chr1	1863544	1863750	-	0	0
AT1G06140	chr1	1864796	1866472	+	0.111951	0.0786138
AT1G06150	chr1	1867015	1873718	-	0.432603	0.466247
AT1G06149	chr1	1868989	1873718	-	2.62347	1.66745
AT1G06148	chr1	1874885	1877528	-	0.0202715	0
AT1G06160	chr1	1883004	1883934	+	5.9942	6.25724
AT1G06170	chr1	1884981	1886897	-	0.0863289	0.0247586
AT1G06180	chr1	1889408	1891158	+	4.11398	3.79255
AT1G06190	chr1	1892273	1894148	-	18.8834	14.7235
AT1G06200	chr1	1894336	1896935	-	42.6305	38.9928
AT1G06210	chr1	1897203	1899208	+	7.37473	4.44065
AT1G06220	chr1	1899964	1904873	+	6.69713	6.97244
AT1G06225	chr1	1905975	1906226	+	0	0
AT1G06230	chr1	1906963	1910848	+	6.14953	4.43305
AT1G06240	chr1	1911122	1913205	+	3.1221	3.55029
AT1G06250	chr1	1913256	1914895	-	0.0696692	0.0840232
AT1G06265	chr1	1914943	1917661	-	0.638661	0.400127
AT1G06260	chr1	1916430	1917585	+	0.362562	0.284604
AT1G06270	chr1	1918088	1919760	-	0.919699	0.645176
AT1G06280	chr1	1920307	1920949	-	0	0
AT1G06290	chr1	1922352	1926278	+	14.5395	14.5342
AT1G06310	chr1	1926791	1930258	+	0.0437694	0.0876719
AT1G06320	chr1	1930523	1931449	+	0.0790287	0.202058
AT1G06330	chr1	1931671	1932266	-	0.817222	0.933935
AT1G06340	chr1	1933284	1934014	-	0.0340555	0.0346985
AT1G06350	chr1	1935293	1936819	-	3.86254	3.27966
AT1G06360	chr1	1938963	1940459	-	28.85	11.5065
AT1G06370	chr1	1942843	1944934	-	1.03019	0.965406
AT1G06380	chr1	1945124	1946076	+	2.7167	2.44457
AT1G06390	chr1	1946788	1950860	+	19.4412	15.5238
AT1G06400	chr1	1950844	1952785	-	32.7135	24.0213
AT1G06410	chr1	1954850	1958756	+	21.0484	15.0743
AT1G06420	chr1	1958923	1959947	+	0.437512	0.168306
AT1G06430	chr1	1960058	1963011	-	31.1009	29.1722
AT1G06440	chr1	1963380	1965051	-	0.258403	0.40575
AT1G06450	chr1	1965840	1967219	+	1.39007	1.45433
AT1G06460	chr1	1967087	1969561	-	38.7231	37.3932
AT1G06470	chr1	1969729	1973767	+	3.701	4.66532
AT1G06475	chr1	1973834	1974386	-	3.09699	4.97459
AT1G06480	chr1	1978084	1978157	+	0	0
AT1G06490	chr1	1978762	1989409	+	0.217773	0.236474
AT1G06500	chr1	1989479	1990730	+	10.7655	7.80631
AT1G06515	chr1	1990634	1992228	-	16.464	14.7198
AT1G06510	chr1	1992333	1993840	+	7.10548	4.48442
AT1G06520	chr1	1993978	1996112	-	0.484101	0.677116
AT1G06530	chr1	2001594	2002596	+	23.5601	18.3373
AT1G06540	chr1	2002877	2003393	-	0.111138	0
AT1G06550	chr1	2003627	2007190	-	7.00912	5.93476
AT1G06560	chr1	2007615	2012006	+	2.51996	3.26074
AT1G06570	chr1	2011885	2013545	-	61.2799	40.1178
AT1G06580	chr1	2014003	2016054	-	0.751586	0.34539
AT1G06590	chr1	2016308	2024662	-	0.862193	1.17296
AT1G06610	chr1	2025356	2025428	+	0	0
AT1G06620	chr1	2025601	2027271	+	8.38952	11.7149
AT1G06630	chr1	2027739	2031388	+	6.42349	6.82166
AT1G06640	chr1	2032338	2034018	+	62.8668	73.4874
AT1G06645	chr1	2034156	2035626	+	4.03098	2.21176
AT1G06650	chr1	2035839	2037366	+	15.5707	11.7335
AT1G06660	chr1	2037311	2040246	-	0.530958	0.288488
AT1G06670	chr1	2040433	2047612	+	1.77949	1.13315
AT1G06680	chr1	2047825	2049418	+	2420.99	2484.75
AT1G06690	chr1	2049602	2052154	-	13.0856	13.591
AT1G06700	chr1	2052481	2055548	-	29.4051	26.6426
AT1G06710	chr1	2056575	2060242	-	0.350567	0.330204
AT1G06720	chr1	2060444	2067323	-	1.37321	0.664833
AT1G06730	chr1	2067529	2070446	+	2.96001	3.00274
AT1G06740	chr1	2070737	2073535	+	0.819379	0.767512
AT1G06750	chr1	2072979	2076505	+	0.0193609	1.88245e-09
AT1G06760	chr1	2076504	2077698	-	93.5173	94.9802
AT1G06770	chr1	2078911	2081939	-	1.68656	1.12111
AT1G06780	chr1	2083311	2087131	+	2.50044	1.84542
AT1G06790	chr1	2087232	2089786	+	3.84418	3.90424
AT1G06800	chr1	2089417	2091686	-	9.70236	10.817
AT1G06810	chr1	2091738	2092528	-	0	0
AT1G06820	chr1	2092946	2096232	-	7.08982	6.79193
AT1G06830	chr1	2097151	2097655	+	4.18833	7.41192
AT1G06840	chr1	2097747	2103479	-	4.08186	4.30136
AT1G06850	chr1	2105048	2106749	+	6.03848	6.17509
AT1G06860	chr1	2107398	2107468	-	0	0
AT1G06870	chr1	2108593	2110986	+	5.10233	5.30779
AT1G06880	chr1	2111148	2111218	-	0	0
AT1G06890	chr1	2111363	2114601	-	15.3198	17.0192
AT1G06900	chr1	2114927	2120745	-	4.77027	4.35963
AT1G06910	chr1	2120991	2123748	+	0.763637	0.55306
AT1G06920	chr1	2124854	2125801	-	0	0
AT1G06923	chr1	2126749	2128060	+	0.345022	0.297722
AT1G06925	chr1	2127704	2128611	-	0	0
AT1G06930	chr1	2128843	2129883	+	0.163222	0.144168
AT1G06950	chr1	2130142	2135665	-	12.1812	9.4719
AT1G06960	chr1	2135851	2137732	+	7.33588	6.30538
AT1G06970	chr1	2138109	2140818	+	0.0141989	0.0284092
AT1G06980	chr1	2143031	2143821	-	4.97484	6.25013
AT1G06990	chr1	2148387	2150152	+	0	0
AT1G07000	chr1	2150194	2152325	-	4.04242	4.91302
AT1G07010	chr1	2152852	2155269	+	10.6879	8.94711
AT1G07020	chr1	2155213	2156008	-	16.3489	16.8711
AT1G07025	chr1	2157658	2158158	-	0	0
AT1G07030	chr1	2158420	2160809	-	7.09735	8.62264
AT1G07040	chr1	2160938	2163308	-	10.7773	8.29407
AT1G07050	chr1	2164188	2165239	-	0.0279103	0.0566363
AT1G07051	chr1	2165517	2165746	+	0	0
AT1G07060	chr1	2167107	2168397	-	0	0.138184
AT1G07070	chr1	2168564	2169851	+	12.9902	16.2
AT1G07080	chr1	2169982	2172194	+	53.5846	58.9243
AT1G07090	chr1	2173952	2174894	-	17.2191	23.9863
AT1G07100	chr1	2177885	2177958	+	0	0
AT1G07110	chr1	2178104	2184148	-	14.7933	11.664
AT1G07119	chr1	2184347	2186539	+	0.325071	0.415885
AT1G07120	chr1	2184759	2186580	-	0.122984	0.0618613
AT1G07128	chr1	2187621	2188417	-	8.37626	10.0844
AT1G07130	chr1	2187776	2188733	+	6.46827	7.76507
AT1G07135	chr1	2189928	2190659	-	25.0108	26.5205
AT1G07140	chr1	2191723	2193793	-	58.0524	52.1466
AT1G07150	chr1	2193941	2195798	-	4.05062	4.19407
AT1G07160	chr1	2197908	2199748	-	0.0529305	0.106343
AT1G07170	chr1	2200123	2201265	+	29.3713	28.7968
AT1G07175	chr1	2202330	2202774	+	0	0.821542
AT1G07180	chr1	2204320	2206934	+	13.9216	11.695
AT1G07190	chr1	2208013	2208177	+	0	0
AT1G07200	chr1	2208719	2212546	-	3.22922	3.07891
AT1G07210	chr1	2215223	2216982	+	10.9336	10.712
AT1G07220	chr1	2216925	2219474	-	2.04147	1.64605
AT1G07230	chr1	2220253	2222982	-	12.5035	13.3066
AT1G07240	chr1	2223691	2225452	+	21.9928	22.9159
AT1G07250	chr1	2225900	2227566	+	18.0908	21.2768
AT1G07260	chr1	2227594	2229319	-	1.62283	1.76862
AT1G07270	chr1	2229757	2232897	-	0.126188	0.0126709
AT1G07280	chr1	2238087	2241217	+	22.7631	17.6195
AT1G07290	chr1	2242256	2244428	-	0.480097	0.394181
AT1G07300	chr1	2245758	2246492	-	2.02584	2.47641
AT1G07310	chr1	2247509	2248961	-	19.3272	26.8243
AT1G07320	chr1	2249133	2250529	+	170.743	165.622
AT1G07330	chr1	2251131	2253585	+	0.00881256	0
AT1G07340	chr1	2254822	2256850	+	0	0
AT1G07350	chr1	2257425	2260101	-	26.6454	26.5359
AT1G07360	chr1	2260389	2262865	-	9.74627	11.4524
AT1G07370	chr1	2263140	2264551	+	4.29178	4.16527
AT1G07380	chr1	2264829	2268306	-	2.83216	3.49714
AT1G07390	chr1	2269893	2274820	+	0.373479	0.255449
AT1G07400	chr1	2274943	2275758	+	5.29474	4.73258
AT1G07410	chr1	2276053	2277154	+	1.3275	2.17481
AT1G07420	chr1	2277807	2280297	+	10.8886	13.1628
AT1G07430	chr1	2280835	2282828	-	0.539721	0.408349
AT1G07440	chr1	2286149	2287730	-	26.4376	17.9611
AT1G07450	chr1	2287926	2289336	-	1.27148	0.856764
AT1G07460	chr1	2290201	2290977	+	0	0
AT1G07470	chr1	2291457	2294588	+	9.15981	9.53313
AT1G07473	chr1	2294566	2295489	-	0	0.0243272
AT1G07476	chr1	2295751	2296497	+	0	0
AT1G07480	chr1	2296023	2299470	-	6.74101	6.5111
AT1G07485	chr1	2301375	2302121	+	1.36053	1.88316
AT1G07490	chr1	2301380	2302021	-	2.52923	2.76412
AT1G07500	chr1	2304766	2305031	-	0	0
AT1G07510	chr1	2305378	2309544	+	5.12145	5.21483
AT1G07520	chr1	2309564	2311805	-	2.8289	2.62376
AT1G07530	chr1	2313582	2316469	-	7.67779	8.13993
AT1G07540	chr1	2318433	2321048	-	0	0
AT1G07550	chr1	2322653	2326561	-	0.194594	0.142701
AT1G07560	chr1	2327320	2331096	+	0.409829	0.436768
AT1G07570	chr1	2331170	2333738	-	8.97738	9.29095
AT1G07580	chr1	2334822	2334894	+	0	0
AT1G07590	chr1	2336523	2339391	-	379.617	405.432
AT1G07600	chr1	2338904	2339321	-	0	0
AT1G07610	chr1	2341542	2342123	+	628.589	566.007
AT1G07615	chr1	2342198	2344271	-	1.95437	2.0887
AT1G07620	chr1	2344390	2346842	-	0.150233	0.0973628
AT1G07630	chr1	2349097	2351692	+	3.76063	3.11461
AT1G07640	chr1	2354354	2356227	-	8.85413	9.12235
AT1G07650	chr1	2359549	2366561	-	5.25771	4.74438
AT1G07645	chr1	2367437	2368385	-	0.220798	0.317149
AT1G07660	chr1	2368837	2369734	+	18.1553	15.7904
AT1G07670	chr1	2370052	2374545	-	5.94357	7.15367
AT1G07680	chr1	2376012	2377186	+	0	0
AT1G07690	chr1	2378076	2379000	+	0	0.0600176
AT1G07700	chr1	2379647	2381362	+	21.8537	15.7998
AT1G07705	chr1	2381615	2386092	+	4.04947	3.86486
AT1G07702	chr1	2382251	2382331	-	0	0
AT1G07710	chr1	2386275	2387986	-	0.0693859	0.104435
AT1G07720	chr1	2390655	2392453	-	9.01523	10.9803
AT1G07725	chr1	2394801	2397272	-	3.75048	4.79043
AT1G07728	chr1	2395451	2397345	+	6.6131	6.9457
AT1G07740	chr1	2397442	2400508	-	0.650956	0.821531
AT1G07730	chr1	2397527	2398696	-	0.775964	1.73592
AT1G07745	chr1	2400589	2402873	-	2.40355	2.56768
AT1G07747	chr1	2403558	2403845	+	0	0
AT1G07750	chr1	2404037	2405943	-	18.1956	27.1784
AT1G07760	chr1	2406834	2406905	-	0	0
AT1G07770	chr1	2408203	2409580	-	176.686	207.348
AT1G07780	chr1	2410056	2412677	-	4.8005	4.39825
AT1G07790	chr1	2412980	2413708	+	35.2634	36.9785
AT1G07795	chr1	2414286	2414967	+	0.304669	0.622562
AT1G07800	chr1	2415041	2415970	+	0	0
AT1G07810	chr1	2416265	2420757	+	6.96252	7.77679
AT1G07820	chr1	2421216	2421947	-	73.6065	70.9768
AT1G07830	chr1	2422241	2423655	+	13.2768	13.0511
AT1G07840	chr1	2424054	2426676	+	6.63295	4.99303
AT1G07850	chr1	2426745	2428719	+	0	0
AT1G07870	chr1	2428773	2432057	-	3.4771	2.70138
AT1G07860	chr1	2428911	2429431	-	0	6.81003e-06
AT1G07880	chr1	2434030	2435763	-	1.30576	1.30489
AT1G07885	chr1	2436467	2436959	-	0	0
AT1G07890	chr1	2437330	2439665	+	209.519	311.576
AT1G07900	chr1	2442622	2443632	+	0.255891	0.263816
AT1G07901	chr1	2443971	2444123	-	0	0
AT1G07910	chr1	2445470	2454645	+	1.56268	1.56054
AT1G07920	chr1	2454846	2457321	+	126.659	172.865
AT1G07930	chr1	2458244	2460790	+	104.991	139.704
AT1G07940	chr1	2462953	2465504	-	114.019	156.261
AT1G07950	chr1	2465770	2467022	-	14.6339	13.7449
AT1G07960	chr1	2467161	2469154	+	12.254	12.0036
AT1G07970	chr1	2469286	2472628	-	3.1608	2.52852
AT1G07980	chr1	2473165	2474927	-	9.5536	6.78488
AT1G07985	chr1	2475405	2476155	+	5.09279	3.65535
AT1G07990	chr1	2477157	2483138	+	7.78592	6.59018
AT1G08000	chr1	2483240	2485109	-	2.85398	3.05556
AT1G08005	chr1	2485344	2485511	+	0	0
AT1G08010	chr1	2485906	2488027	-	5.4163	6.693
AT1G08030	chr1	2489501	2493250	-	3.27294	3.31078
AT1G08032	chr1	2494123	2494315	+	0	0
AT1G08035	chr1	2494402	2495149	+	0	0.0524112
AT1G08040	chr1	2495342	2498764	-	5.70165	4.65839
AT1G08050	chr1	2498836	2501427	-	0.724113	1.27804
AT1G08060	chr1	2501742	2511084	-	0.885937	0.564965
AT1G08065	chr1	2511647	2513454	-	0	0
AT1G08070	chr1	2514192	2516605	-	0.183771	0.110326
AT1G08080	chr1	2516991	2518546	-	0	0
AT1G08090	chr1	2524076	2526164	+	0.0193312	0.0193725
AT1G08100	chr1	2527170	2529120	-	0	0
AT1G08105	chr1	2531695	2534786	-	0	0
AT1G08110	chr1	2535328	2537931	+	61.1017	57.435
AT1G08115	chr1	2538076	2538237	-	91.3333	118.834
AT1G08120	chr1	2538615	2539661	+	0	0
AT1G08125	chr1	2539614	2542334	-	5.60103	4.70707
AT1G08130	chr1	2542702	2547946	-	2.72051	2.46901
AT1G08135	chr1	2548819	2551473	-	0	0
AT1G08140	chr1	2552036	2555161	-	0	0
AT1G08150	chr1	2556343	2559074	-	0	0.00723979
AT1G08160	chr1	2559487	2560403	-	5.80756	8.33731
AT1G08165	chr1	2561627	2562148	-	3.20096	12.3828
AT1G08170	chr1	2562941	2563672	-	0	0.103866
AT1G08180	chr1	2564572	2565121	-	8.16008	8.15123
AT1G08190	chr1	2567475	2573393	+	12.8344	13.5714
AT1G08200	chr1	2573848	2576714	-	54.4298	56.5246
AT1G08210	chr1	2577020	2580669	-	6.92784	8.25196
AT1G08220	chr1	2581022	2583323	-	2.23001	1.94786
AT1G08230	chr1	2583654	2586744	-	12.0977	13.7199
AT1G08240	chr1	2588525	2588596	+	0	0
AT1G08250	chr1	2588857	2590301	-	4.3822	5.88365
AT1G08260	chr1	2590944	2606892	+	0.531539	0.470661
AT1G08270	chr1	2606269	2607507	-	0.38861	0.187077
AT1G08280	chr1	2608408	2609853	+	2.30305	2.03128
AT1G08290	chr1	2609996	2613242	-	0.644916	0.540674
AT1G08300	chr1	2614774	2618823	+	0.767547	0.720301
AT1G08310	chr1	2618647	2620452	+	3.34458	9.77858
AT1G08315	chr1	2620335	2621545	-	6.48958	8.40394
AT1G08320	chr1	2621904	2627848	-	2.6704	3.22441
AT1G08340	chr1	2631068	2632871	+	2.54798	2.5871
AT1G08350	chr1	2632810	2635852	-	2.04762	2.36342
AT1G08360	chr1	2636011	2637915	+	81.1689	81.5266
AT1G08370	chr1	2638181	2640554	+	10.3969	12.4625
AT1G08380	chr1	2640813	2641828	-	4179.77	4227.53
AT1G08390	chr1	2642214	2643285	+	8.77882	10.7728
AT1G08400	chr1	2643330	2646035	-	0.833663	0.560827
AT1G08410	chr1	2646189	2649379	+	2.39994	1.61028
AT1G08420	chr1	2649537	2657120	+	10.498	11.9915
AT1G08430	chr1	2658716	2661029	+	7.85033	5.2942
AT1G08440	chr1	2663027	2665343	+	0.0127411	0.0383843
AT1G08450	chr1	2667798	2671892	-	18.894	15.2706
AT1G08460	chr1	2672451	2674628	+	15.7443	15.3596
AT1G08465	chr1	2675813	2679781	+	5.81446	6.82199
AT1G08470	chr1	2682127	2684100	-	5.22157	4.26533
AT1G08480	chr1	2684234	2685621	+	57.1559	61.3743
AT1G08490	chr1	2685659	2688595	-	8.17755	8.15761
AT1G08500	chr1	2689016	2690045	+	4.9385	6.71487
AT1G08510	chr1	2691080	2694377	-	42.8577	41.9855
AT1G08520	chr1	2696412	2700959	+	33.5694	32.0396
AT1G08530	chr1	2701226	2703091	+	3.61947	2.59147
AT1G08540	chr1	2703336	2706845	+	10.7494	6.74241
AT1G08550	chr1	2706924	2709531	+	11.3954	8.23092
AT1G08560	chr1	2709632	2710912	-	6.54472	3.04628
AT1G08570	chr1	2712883	2714734	+	32.59	38.9071
AT1G08580	chr1	2715079	2716404	-	20.6975	14.4253
AT1G08590	chr1	2718778	2722221	+	1.45039	1.15614
AT1G08592	chr1	2718875	2721676	-	0.820326	0.905538
AT1G08600	chr1	2723824	2733613	+	1.72688	1.03011
AT1G08610	chr1	2733657	2735819	-	0.84351	0.740253
AT1G08620	chr1	2736774	2743758	+	1.87068	1.46911
AT1G08630	chr1	2743761	2747967	-	3.71401	2.69902
AT1G08640	chr1	2748398	2751278	-	19.0153	17.4552
AT1G08650	chr1	2752154	2753703	+	16.5788	38.3993
AT1G08660	chr1	2757041	2759794	-	8.91289	9.56188
AT1G08670	chr1	2760346	2761573	-	1.44723	1.04169
AT1G08680	chr1	2762584	2768967	+	9.06935	8.48749
AT1G08695	chr1	2769056	2769483	-	0	0
AT1G08700	chr1	2769815	2771477	-	9.60077	11.7502
AT1G08710	chr1	2771633	2773460	+	4.42018	3.55425
AT1G08720	chr1	2774030	2779297	+	4.35182	4.61264
AT1G08730	chr1	2779963	2788447	+	0.0599844	0.0316932
AT1G08735	chr1	2790290	2793641	+	0.00230187	0
AT1G08740	chr1	2795643	2800081	-	0	0.00113552
AT1G08750	chr1	2801067	2804537	+	3.78227	2.83234
AT1G08760	chr1	2805371	2808621	+	3.49412	2.93537
AT1G08770	chr1	2808883	2809747	+	16.2188	21.5527
AT1G08780	chr1	2809778	2811191	-	20.9559	12.8594
AT1G08790	chr1	2811989	2812646	+	0	0
AT1G08800	chr1	2813061	2818008	-	2.02496	1.62159
AT1G08810	chr1	2819065	2820395	-	3.95779	2.4718
AT1G08820	chr1	2821552	2825275	-	12.711	10.1573
AT1G08830	chr1	2827061	2829315	+	19.399	19.7773
AT1G08840	chr1	2829105	2838469	-	0.244076	0.28232
AT1G08845	chr1	2838789	2840994	+	5.55106	5.61114
AT1G08860	chr1	2842153	2846138	+	0.0318238	0.0531867
AT1G08870	chr1	2846536	2846608	-	0	0
AT1G08880	chr1	2846949	2847800	-	53.0199	59.7287
AT1G08890	chr1	2848348	2852270	+	9.49569	9.80143
AT1G08900	chr1	2852454	2855779	+	9.63488	8.01301
AT1G08910	chr1	2856227	2861170	+	2.32096	2.49181
AT1G08920	chr1	2867259	2870656	+	6.08704	6.97191
AT1G08930	chr1	2873465	2877270	+	99.47	75.4456
AT1G08940	chr1	2877692	2879169	+	6.69931	7.59789
AT1G08950	chr1	2879303	2879374	+	0	0
AT1G08960	chr1	2879642	2882231	+	1.60133	2.02034
AT1G08970	chr1	2882524	2884337	+	25.2325	24.1184
AT1G08980	chr1	2884411	2886620	+	43.2375	48.8994
AT1G08985	chr1	2887285	2887706	+	0	0
AT1G08990	chr1	2888753	2890959	+	2.04036	1.47562
AT1G09000	chr1	2891037	2895182	+	0.504287	0.69404
AT1G09010	chr1	2895166	2899384	-	13.724	11.821
AT1G09020	chr1	2899914	2904815	-	9.14378	11.9769
AT1G09026	chr1	2907124	2907279	+	0	0
AT1G09030	chr1	2908611	2909030	-	0	0
AT1G09040	chr1	2911317	2915369	+	0.351555	0.211919
AT1G09050	chr1	2918031	2920889	+	0.451795	0.363891
AT1G09060	chr1	2921064	2925762	-	6.37302	6.19879
AT1G09070	chr1	2927703	2928968	+	224.051	396.337
AT1G09080	chr1	2929217	2931841	-	0.0173485	0.0173742
AT1G09090	chr1	2932739	2936586	+	1.05546	1.57169
AT1G09100	chr1	2936528	2939326	-	7.23323	6.75787
AT1G09110	chr1	2939417	2939488	+	0	0
AT1G09130	chr1	2939570	2942288	-	58.1134	67.373
AT1G09140	chr1	2942564	2945961	-	30.4891	32.2701
AT1G09150	chr1	2946229	2949159	+	16.5322	13.9851
AT1G09155	chr1	2949676	2950989	-	0.453624	0.281224
AT1G09157	chr1	2951665	2952396	-	0.0339821	0
AT1G09160	chr1	2952771	2955689	-	7.28354	7.68279
AT1G09170	chr1	2956589	2962207	-	0.0855804	0.142558
AT1G09176	chr1	2964152	2964604	+	0.170131	0.269317
AT1G09180	chr1	2965023	2965972	+	1.10946	1.3013
AT1G09190	chr1	2966120	2967718	-	0.628102	0.523328
AT1G09195	chr1	2967940	2971498	-	1.39136	1.23026
AT1G09200	chr1	2971593	2972199	-	72.4043	73.02
AT1G09210	chr1	2972842	2976750	-	25.1508	25.5859
AT1G09220	chr1	2977792	2979466	-	0.213008	0.10122
AT1G09230	chr1	2979520	2982624	-	5.71612	5.44614
AT1G09240	chr1	2984881	2986130	+	10.2955	11.7201
AT1G09245	chr1	2986939	2987393	-	0	0
AT1G09250	chr1	2989378	2990357	+	65.2211	68.4557
AT1G09260	chr1	2993404	2993820	+	0.210612	0
AT1G09270	chr1	2994369	2998222	+	24.9581	25.765
AT1G09280	chr1	2998100	3001315	-	6.59095	5.88565
AT1G09290	chr1	3001517	3003762	-	4.24952	3.39566
AT1G09300	chr1	3003495	3008213	+	2.14409	2.35093
AT1G09310	chr1	3009055	3009880	+	626.658	561.971
AT1G09320	chr1	3009941	3012363	-	2.21743	1.56206
AT1G09330	chr1	3012762	3015091	-	17.999	17.0831
AT1G09340	chr1	3015328	3018234	+	207.665	201.168
AT1G09350	chr1	3019819	3021441	+	0.198495	0.645098
AT1G09360	chr1	3021802	3022368	+	0	0
AT1G09370	chr1	3024896	3025435	+	0	0
AT1G09380	chr1	3026135	3029549	-	0.121335	0.255774
AT1G09390	chr1	3031203	3033582	+	9.74597	9.22356
AT1G09400	chr1	3033512	3035036	-	0.0517687	0.08691
AT1G09410	chr1	3035443	3037560	+	0.110848	0.0939228
AT1G09415	chr1	3037754	3038408	-	10.1439	4.83708
AT1G09420	chr1	3038462	3041873	-	2.07338	1.63618
AT1G09421	chr1	3038631	3039326	+	0.170082	0.117347
AT1G09430	chr1	3041996	3045402	+	30.7244	26.8651
AT1G09440	chr1	3045513	3047893	-	2.20236	1.55325
AT1G09450	chr1	3049024	3053112	+	0.56091	0.276537
AT1G09460	chr1	3053901	3055360	+	3.86785	3.17449
AT1G09470	chr1	3055231	3057443	-	0.610269	0.278453
AT1G09480	chr1	3057975	3060661	+	1.49851	1.39762
AT1G09483	chr1	3060992	3061729	-	0.415823	0
AT1G09486	chr1	3062430	3063731	-	0.320336	0.230167
AT1G09490	chr1	3064124	3065937	+	21.4748	21.4152
AT1G09500	chr1	3066699	3068598	+	0.995342	0.599929
AT1G09510	chr1	3069385	3070910	+	0	0
AT1G09520	chr1	3070946	3072050	-	16.224	16.2268
AT1G09530	chr1	3076582	3079539	+	9.7301	9.70413
AT1G09540	chr1	3086159	3087912	+	0.769434	0.631056
AT1G09550	chr1	3089733	3092327	-	0	0
AT1G09560	chr1	3093839	3094864	+	38.8648	55.1097
AT1G09570	chr1	3095256	3100357	-	29.771	23.5151
AT1G09575	chr1	3101671	3102925	-	3.51481	3.16428
AT1G09580	chr1	3104588	3106290	+	7.02783	7.13671
AT1G09590	chr1	3106502	3107772	+	131.101	126.008
AT1G09600	chr1	3108617	3111318	+	0.109254	0.0925643
AT1G09610	chr1	3111694	3112873	+	0.484234	0.731664
AT1G09620	chr1	3112778	3116699	-	14.5691	16.2116
AT1G09625	chr1	3117137	3117567	-	0	0
AT1G09630	chr1	3118203	3119708	-	9.65062	8.88149
AT1G09640	chr1	3119878	3122526	+	61.1959	71.8399
AT1G09645	chr1	3122956	3124578	+	20.6976	20.1709
AT1G09650	chr1	3125807	3127284	+	0.260716	0.117841
AT1G09660	chr1	3127771	3131094	-	14.7219	15.7767
AT1G09665	chr1	3133095	3133674	+	0	0
AT1G09680	chr1	3134107	3135930	-	0.223027	0.254062
AT1G09690	chr1	3136188	3137475	-	244.166	245.751
AT1G09700	chr1	3137767	3140353	-	3.30807	1.84972
AT1G09710	chr1	3140868	3144370	+	2.57218	2.15389
AT1G09720	chr1	3144438	3147303	-	0	0
AT1G09730	chr1	3147667	3154380	-	3.63687	2.5217
AT1G09740	chr1	3154532	3156275	+	44.8676	50.376
AT1G09750	chr1	3157501	3159148	+	76.6224	89.0817
AT1G09760	chr1	3159125	3161692	-	14.9768	13.9559
AT1G09770	chr1	3161841	3165360	+	17.8936	10.6734
AT1G09780	chr1	3165370	3167869	-	20.6611	35.7131
AT1G09790	chr1	3168482	3170819	-	0	0
AT1G09794	chr1	3172108	3173463	+	7.74839	5.54953
AT1G09795	chr1	3173534	3176910	+	24.804	23.4664
AT1G09800	chr1	3176883	3180421	-	1.38385	1.12037
AT1G09810	chr1	3180936	3184224	-	1.86316	1.45883
AT1G09812	chr1	3187817	3188580	+	0.654422	0.426728
AT1G09815	chr1	3189369	3190242	+	39.6575	42.1141
AT1G09820	chr1	3190288	3192414	-	0.695812	0.390856
AT1G09830	chr1	3192681	3195025	-	6.90245	6.98279
AT1G09840	chr1	3195824	3200291	-	8.23862	7.54568
AT1G09850	chr1	3201799	3204150	+	7.55298	6.98166
AT1G09860	chr1	3204016	3205309	-	0.030746	0.0309307
AT1G09870	chr1	3205741	3208598	+	8.30728	7.51732
AT1G09880	chr1	3208828	3211653	-	0.125961	0.0873916
AT1G09890	chr1	3214237	3217538	-	0.454561	0.135691
AT1G09900	chr1	3218133	3219929	+	2.31092	2.05829
AT1G09910	chr1	3220035	3224541	-	4.82227	4.43366
AT1G09920	chr1	3224684	3227070	-	14.3965	11.4332
AT1G09930	chr1	3227490	3230043	-	0	0.0244587
AT1G09932	chr1	3230450	3233109	-	1.32852	0.970384
AT1G09935	chr1	3234060	3235530	-	0	0
AT1G09940	chr1	3236995	3239554	-	6.11841	5.66476
AT1G09950	chr1	3240606	3241632	-	0.20779	0.39863
AT1G09960	chr1	3244213	3247200	+	1.26676	2.24177
AT1G09970	chr1	3252240	3255693	+	20.4174	23.282
AT1G09980	chr1	3256245	3261614	-	2.48902	1.85963
AT1G09995	chr1	3262265	3263612	-	1.93637	2.25558
AT1G10000	chr1	3263877	3264788	-	1.27338	1.38812
AT1G10010	chr1	3265976	3268726	+	0.0271952	0
AT1G10020	chr1	3269604	3271987	-	16.5871	17.2931
AT1G10030	chr1	3273825	3275837	+	15.104	15.8872
AT1G10040	chr1	3275891	3278697	-	0.643831	0.345185
AT1G10050	chr1	3279270	3283482	+	1.67767	1.71892
AT1G10060	chr1	3284239	3287107	+	5.98419	7.3721
AT1G10070	chr1	3288087	3290471	+	5.56966	5.18348
AT1G10090	chr1	3290311	3296198	-	4.71705	5.06157
AT1G10095	chr1	3297324	3300443	-	1.22215	1.11224
AT1G10100	chr1	3300697	3301489	-	0	0
AT1G10110	chr1	3302742	3304092	+	0.0873847	0.102505
AT1G10120	chr1	3304039	3306824	-	5.60836	3.8174
AT1G10130	chr1	3310930	3322213	+	4.82112	5.31183
AT1G10140	chr1	3322802	3323548	-	26.1044	23.7279
AT1G10150	chr1	3325824	3327614	+	8.17186	7.6843
AT1G10155	chr1	3327637	3328448	-	0.0549185	0
AT1G10160	chr1	3328971	3333470	+	0.451058	0.654865
AT1G10170	chr1	3333595	3337491	-	8.20301	10.4267
AT1G10180	chr1	3338303	3341608	-	3.5942	3.60969
AT1G10190	chr1	3343686	3345632	-	0	0
AT1G10200	chr1	3346390	3347885	-	59.5495	58.7333
AT1G10210	chr1	3349219	3351180	+	3.68015	3.4133
AT1G10220	chr1	3352159	3354856	+	0.118052	0.242789
AT1G10230	chr1	3355571	3356359	+	9.0496	8.55069
AT1G10240	chr1	3356680	3359838	-	1.99227	1.68243
AT1G10250	chr1	3360087	3360508	-	0	0
AT1G10260	chr1	3360526	3361247	-	0	0
AT1G10270	chr1	3363504	3366488	+	1.06252	1.65688
AT1G10280	chr1	3366493	3369095	-	0.997389	1.24214
AT1G10290	chr1	3370558	3377463	+	10.7248	12.6
AT1G10300	chr1	3378142	3380226	+	0.158096	0.0879664
AT1G10310	chr1	3381601	3383914	-	9.26776	6.86141
AT1G10320	chr1	3384164	3388373	-	0.888607	0.39355
AT1G10330	chr1	3388747	3390150	+	0.31935	0.223266
AT1G10340	chr1	3390322	3392571	-	0.580512	0.517557
AT1G10350	chr1	3393407	3395055	-	5.78125	5.27822
AT1G10360	chr1	3395558	3396849	-	42.5722	37.7773
AT1G10370	chr1	3397081	3398358	-	8.02171	7.42097
AT1G10380	chr1	3400606	3402324	+	4.59757	5.73181
AT1G10385	chr1	3403224	3405856	+	0.00789921	0.02372
AT1G10390	chr1	3407024	3412843	-	9.86607	11.2555
AT1G10400	chr1	3414852	3416358	-	0.0273602	0.137465
AT1G10410	chr1	3416680	3419639	-	5.48953	5.14242
AT1G10417	chr1	3424186	3427457	-	0.0229771	0.0230545
AT1G10419	chr1	3428031	3428425	+	0	0
AT1G10430	chr1	3428478	3430633	-	14.6295	17.2602
AT1G10440	chr1	3431185	3431256	-	0	0
AT1G10450	chr1	3431780	3438370	+	1.65065	0.981316
AT1G10455	chr1	3438555	3439013	+	0	0
AT1G10460	chr1	3439322	3440320	-	0.84141	0.675664
AT1G10470	chr1	3442327	3443957	-	22.0378	26.0357
AT1G10480	chr1	3449691	3451226	+	1.05737	0.724396
AT1G10490	chr1	3453228	3460620	+	1.49593	1.51146
AT1G10500	chr1	3460000	3461485	-	45.5413	37.9674
AT1G10510	chr1	3461635	3465786	+	6.63002	5.89151
AT1G10520	chr1	3465964	3469248	+	0.465334	0.682599
AT1G10522	chr1	3469580	3471488	+	7.45828	5.8203
AT1G10530	chr1	3471456	3472672	-	0.93153	0.853582
AT1G10538	chr1	3474515	3474765	+	0	0
AT1G10540	chr1	3474864	3477927	-	0.309301	0.281727
AT1G10550	chr1	3479153	3480988	-	2.60231	2.76488
AT1G10560	chr1	3484580	3486965	+	1.35553	1.63961
AT1G10570	chr1	3487584	3491277	+	2.51663	2.01275
AT1G10580	chr1	3491281	3493737	-	5.46208	5.57536
AT1G10585	chr1	3493940	3495144	-	1.18342	1.04135
AT1G10586	chr1	3496928	3499439	-	0	0
AT1G10588	chr1	3501145	3501904	+	0	0
AT1G10590	chr1	3502004	3503457	-	70.4934	68.9814
AT1G10600	chr1	3503704	3505502	+	10.5444	9.32043
AT1G10610	chr1	3506186	3509006	+	1.87622	1.32336
AT1G10620	chr1	3509001	3511975	-	0	0
AT1G10630	chr1	3512795	3514729	-	39.2962	44.1848
AT1G10640	chr1	3515365	3517888	-	2.25492	1.69039
AT1G10650	chr1	3524018	3526346	-	3.85476	2.69673
AT1G10652	chr1	3527709	3527831	+	0	0
AT1G10657	chr1	3530467	3531842	+	2.06385	2.22772
AT1G10660	chr1	3532424	3535131	+	13.57	12.4277
AT1G10670	chr1	3535383	3538439	+	67.6636	62.1007
AT1G10680	chr1	3538470	3543782	-	0.0184726	0.0276739
AT1G10682	chr1	3544991	3545471	-	152.476	140.719
AT1G10690	chr1	3549992	3550632	-	3.5504	4.46077
AT1G10700	chr1	3554104	3556503	+	11.9247	13.7606
AT1G10705	chr1	3557114	3557457	+	0	0
AT1G10710	chr1	3558358	3561634	+	0.0413202	0.0415303
AT1G10717	chr1	3562180	3562554	+	0	0
AT1G10720	chr1	3562952	3564759	+	5.63263	3.72521
AT1G10730	chr1	3565463	3567779	+	1.47047	1.68185
AT1G10740	chr1	3567905	3570838	-	18.7455	18.2442
AT1G10745	chr1	3572710	3573066	+	0	0
AT1G10747	chr1	3574312	3574830	+	0	0
AT1G10750	chr1	3574807	3578474	-	0.70391	0.737974
AT1G10760	chr1	3581034	3590928	-	20.6982	17.3921
AT1G10770	chr1	3591633	3592411	-	0.432015	0.596071
AT1G10780	chr1	3592746	3595077	-	0.931702	0.962234
AT1G10790	chr1	3596360	3597847	+	0.106131	0.128632
AT1G10800	chr1	3598158	3598591	-	0.568162	0.603501
AT1G10810	chr1	3599271	3600877	+	0.288229	0.435128
AT1G10820	chr1	3600910	3605076	-	4.18066	4.04491
AT1G10830	chr1	3605576	3607493	-	8.5154	9.7398
AT1G10840	chr1	3607631	3610520	-	36.4364	34.6417
AT1G10850	chr1	3611747	3614613	+	2.81722	2.69589
AT1G10865	chr1	3614513	3616159	-	20.3793	23.8415
AT1G10870	chr1	3616610	3623758	-	2.47255	1.7785
AT1G10880	chr1	3624035	3627082	-	0.00901911	0
AT1G10890	chr1	3627726	3630765	+	9.16599	7.454
AT1G10900	chr1	3632234	3637141	-	5.96212	5.1659
AT1G10910	chr1	3639878	3644162	+	6.93031	5.11508
AT1G10920	chr1	3644420	3647768	-	1.03374	0.623763
AT1G10930	chr1	3647894	3655590	-	0.631373	0.548407
AT1G10940	chr1	3655777	3658608	-	18.4834	14.7856
AT1G10950	chr1	3659209	3663984	+	27.3763	28.2942
AT1G10960	chr1	3664386	3665039	+	202.301	236.101
AT1G10970	chr1	3665087	3667139	-	2.44188	2.61245
AT1G10980	chr1	3667248	3669902	-	0.0191552	0.0191949
AT1G10990	chr1	3670278	3671187	-	3.34859	3.35899
AT1G11000	chr1	3671756	3675979	-	3.61245	2.9139
AT1G11010	chr1	3676607	3676644	+	0	0
AT1G11020	chr1	3676691	3678524	+	6.09511	6.84222
AT1G11030	chr1	3678775	3678848	-	0	0
AT1G11040	chr1	3679225	3680924	-	0	0.0151229
AT1G11050	chr1	3681888	3684169	+	3.84578	4.12362
AT1G11055	chr1	3683919	3684095	-	0	0
AT1G11060	chr1	3684568	3689847	+	2.10894	1.92411
AT1G11070	chr1	3690212	3693648	-	0.135132	0.0640366
AT1G11080	chr1	3694672	3698013	-	1.17719	0.766941
AT1G11090	chr1	3702608	3703779	+	4.27453	5.07961
AT1G11100	chr1	3703672	3709302	-	0.292604	0.163334
AT1G11110	chr1	3710208	3712503	+	0	0
AT1G11112	chr1	3712999	3713735	-	0.30258	1.19856
AT1G11120	chr1	3715184	3717320	+	1.49806	1.67814
AT1G11125	chr1	3718783	3719711	+	1.35993	1.7381
AT1G11130	chr1	3722857	3727450	+	1.85842	2.18076
AT1G11145	chr1	3727532	3728166	-	0	0
AT1G11150	chr1	3728971	3731624	+	0.753713	0.429781
AT1G11160	chr1	3733139	3739842	+	0.160249	0.182255
AT1G11170	chr1	3740765	3744675	+	0.665013	0.637308
AT1G11175	chr1	3744858	3745655	+	11.663	17.3191
AT1G11180	chr1	3745774	3748521	+	7.57129	8.02896
AT1G11185	chr1	3749510	3750035	+	5.13085	5.13593
AT1G11190	chr1	3750066	3752780	-	1.50514	1.32518
AT1G11200	chr1	3753365	3755641	+	6.30882	7.09353
AT1G11210	chr1	3755677	3756998	-	14.1033	17.8979
AT1G11220	chr1	3759862	3761165	-	1.26174	1.02189
AT1G11230	chr1	3763268	3764483	-	0	0
AT1G11240	chr1	3766754	3768294	-	18.9027	10.8865
AT1G11250	chr1	3768724	3769706	+	0.125359	0.152333
AT1G11260	chr1	3777328	3780337	+	294.666	291.276
AT1G11270	chr1	3780429	3786990	-	2.51226	1.60311
AT1G11265	chr1	3781235	3785293	+	0.0248988	0.0251368
AT1G11280	chr1	3787334	3790876	-	3.2152	2.31822
AT1G11290	chr1	3791454	3793883	-	0.63479	0.532926
AT1G11300	chr1	3794238	3800719	+	0.707896	0.520818
AT1G11310	chr1	3800738	3804185	-	33.5297	25.599
AT1G11320	chr1	3807128	3808875	+	0.672272	0.937464
AT1G11330	chr1	3810093	3813607	+	1.50577	1.43459
AT1G11340	chr1	3814116	3817420	-	0.498229	0.381753
AT1G11350	chr1	3817591	3820805	-	5.46111	3.76075
AT1G11360	chr1	3821443	3823088	-	24.7697	26.2291
AT1G11362	chr1	3824510	3825196	-	0.0376294	0.0768682
AT1G11370	chr1	3828098	3830945	-	0	0
AT1G11380	chr1	3832623	3834191	+	11.8899	7.99906
AT1G11390	chr1	3834459	3837629	-	2.97281	2.93862
AT1G11400	chr1	3837821	3840207	+	12.6964	8.18931
AT1G11410	chr1	3841286	3844432	+	2.60961	2.10077
AT1G11420	chr1	3844581	3846872	-	0.38747	0.122664
AT1G11430	chr1	3847243	3849162	+	71.1521	49.2406
AT1G11440	chr1	3849360	3850662	+	3.42886	2.42206
AT1G11450	chr1	3853243	3855385	+	1.56456	2.93747
AT1G11460	chr1	3857005	3859268	+	0.21141	0.277566
AT1G11470	chr1	3859662	3860604	-	0	0
AT1G11475	chr1	3862399	3864030	+	25.0907	21.0945
AT1G11480	chr1	3864153	3866969	-	17.2667	13.8017
AT1G11482	chr1	3867405	3868870	-	0.05534	0.0185961
AT1G11490	chr1	3868884	3870065	-	0	0.076653
AT1G11500	chr1	3870833	3871570	+	0.494267	0.170298
AT1G11510	chr1	3871778	3872836	-	0	0
AT1G11520	chr1	3873029	3873619	+	0	0
AT1G11530	chr1	3874437	3875484	+	41.5254	38.5262
AT1G11540	chr1	3875442	3877155	-	0.809631	1.05555
AT1G11545	chr1	3878550	3880361	-	20.9927	25.0793
AT1G11550	chr1	3881529	3881608	+	0	0
AT1G11560	chr1	3881788	3882819	+	0	0
AT1G11570	chr1	3883280	3883956	+	0.853857	1.41695
AT1G11572	chr1	3884356	3884952	+	0.0479146	0
AT1G11580	chr1	3888690	3890811	+	42.1332	58.4742
AT1G11590	chr1	3892580	3894677	+	0	0
AT1G11592	chr1	3895179	3896934	-	3.2386	3.64436
AT1G11593	chr1	3898002	3898609	+	0	0
AT1G11595	chr1	3898631	3899699	+	0	0
AT1G11600	chr1	3902012	3903782	+	3.12752	3.32537
AT1G11608	chr1	3905579	3906818	+	0	0
AT1G11610	chr1	3906862	3909338	-	0	0
AT1G11620	chr1	3910833	3911924	+	0	0
AT1G11630	chr1	3912902	3914407	-	1.82197	1.54817
AT1G11640	chr1	3914629	3914700	-	0	0
AT1G11650	chr1	3914774	3918176	+	87.8115	101.296
AT1G11655	chr1	3919272	3919774	+	0.871593	1.32782
AT1G11660	chr1	3920543	3924555	+	5.43967	4.24491
AT1G11670	chr1	3928162	3931576	-	6.00839	7.27773
AT1G11680	chr1	3938501	3940754	+	36.3088	42.5739
AT1G11684	chr1	3941103	3941300	-	0	0
AT1G11690	chr1	3941469	3942212	+	0	0
AT1G11700	chr1	3945737	3946613	+	19.0067	12.3051
AT1G11710	chr1	3948714	3951359	+	0.245449	0.145956
AT1G11720	chr1	3951553	3957044	+	4.02337	2.84511
AT1G11730	chr1	3957473	3960113	+	0.515659	0.215008
AT1G11735	chr1	3961348	3961464	-	0	0
AT1G11740	chr1	3963054	3966824	-	0.531271	0.572783
AT1G11750	chr1	3967476	3969877	+	37.3576	30.5846
AT1G11755	chr1	3969681	3971840	-	2.9231	2.47701
AT1G11760	chr1	3972032	3973286	-	6.91789	7.65102
AT1G11765	chr1	3973875	3974509	+	0	0
AT1G11770	chr1	3975679	3977379	+	0	0
AT1G11780	chr1	3976839	3979195	-	2.5937	2.15485
AT1G11785	chr1	3979862	3980956	-	0.295783	0
AT1G11790	chr1	3981248	3985215	+	3.26355	3.09229
AT1G11800	chr1	3985225	3987290	-	1.63453	2.16751
AT1G11803	chr1	3987755	3988030	-	0	0
AT1G11806	chr1	3988346	3989398	+	0	0
AT1G11810	chr1	3989763	3991066	+	0	0
AT1G11820	chr1	3991027	3993598	-	8.61108	7.37826
AT1G11840	chr1	3995169	3997907	+	99.6334	101.694
AT1G11850	chr1	3999199	3999876	+	20.7612	20.9228
AT1G11860	chr1	4001113	4003442	+	229.306	224.905
AT1G11870	chr1	4003846	4006739	+	6.28857	5.60102
AT1G11880	chr1	4007705	4010433	-	1.45013	1.48536
AT1G11890	chr1	4010779	4013125	+	13.0985	11.6314
AT1G11900	chr1	4013121	4014681	-	0.913846	0.460149
AT1G11905	chr1	4014847	4016540	+	5.57827	4.84688
AT1G11910	chr1	4016784	4020983	-	134.481	164.756
AT1G11915	chr1	4021825	4023292	+	0.219294	0.339745
AT1G11920	chr1	4023667	4025097	-	0.0533441	0.26876
AT1G11925	chr1	4025930	4026732	-	0	0
AT1G11930	chr1	4028692	4030584	+	25.1777	22.8997
AT1G11940	chr1	4031574	4034078	-	1.1993	0.916538
AT1G11950	chr1	4034587	4038758	-	0.628193	0.469479
AT1G11960	chr1	4039711	4043880	-	2.70392	3.61426
AT1G11970	chr1	4044370	4044669	+	0	0
AT1G11980	chr1	4045619	4045855	+	0	0
AT1G11990	chr1	4046246	4049060	-	0.0209622	0.0105092
AT1G12000	chr1	4049896	4053835	-	14.1568	15.7896
AT1G12010	chr1	4056207	4057933	+	4.6164	4.07139
AT1G12013	chr1	4058287	4058416	+	0	0
AT1G12015	chr1	4058487	4058576	+	0	0
AT1G12020	chr1	4062462	4063337	-	7.18463	5.17733
AT1G12030	chr1	4064667	4066341	-	2.56333	3.42387
AT1G12040	chr1	4070124	4072567	+	1.00768	1.98011
AT1G12050	chr1	4072752	4076207	+	17.9263	17.0667
AT1G12060	chr1	4076334	4076981	+	5.31055	4.63124
AT1G12064	chr1	4077498	4078095	-	0.191078	0.147399
AT1G12070	chr1	4078913	4080106	-	0.234154	0.159594
AT1G12080	chr1	4084162	4085045	+	61.5904	58.0293
AT1G12090	chr1	4089847	4090725	-	585.125	726.606
AT1G12100	chr1	4095246	4095845	+	0.835512	1.03051
AT1G12110	chr1	4105233	4109545	+	80.0551	79.2807
AT1G12120	chr1	4114771	4117594	-	9.87415	5.10583
AT1G12130	chr1	4118594	4120871	+	0.041327	0.0138434
AT1G12140	chr1	4121369	4124595	+	10.9914	11.405
AT1G12150	chr1	4123530	4125648	-	0.148113	0.0318258
AT1G12160	chr1	4126066	4128310	+	1.91232	2.58178
AT1G12170	chr1	4128607	4129701	-	0	0
AT1G12180	chr1	4130421	4131137	+	0	0
AT1G12190	chr1	4132967	4134094	-	0	0
AT1G12200	chr1	4137533	4140028	+	6.76261	8.08467
AT1G12210	chr1	4140948	4143605	+	0.217815	0.211229
AT1G12211	chr1	4143866	4144114	-	0	0
AT1G12220	chr1	4144572	4147911	+	2.25271	1.63982
AT1G12230	chr1	4147962	4151056	+	38.9372	42.2683
AT1G12240	chr1	4153652	4157644	+	40.8083	37.0982
AT1G12244	chr1	4157654	4159046	+	3.13213	2.74173
AT1G12250	chr1	4159265	4161455	+	31.5894	32.1291
AT1G12260	chr1	4162832	4165852	-	0.560904	0.335328
AT1G12270	chr1	4172075	4174775	+	5.95408	4.24037
AT1G12280	chr1	4174875	4177559	-	0.874581	0.554783
AT1G12290	chr1	4178359	4182593	-	0.428153	0.271922
AT1G12294	chr1	4182132	4182299	-	0	0
AT1G12300	chr1	4183066	4186124	-	0.503047	0.39543
AT1G12310	chr1	4187165	4188056	-	54.3106	70.1834
AT1G12320	chr1	4189355	4190342	+	2.5044	1.81451
AT1G12330	chr1	4194658	4196749	+	4.52629	3.35454
AT1G12340	chr1	4197396	4198310	+	0.197078	0
AT1G12350	chr1	4198413	4200802	+	5.63198	4.67775
AT1G12360	chr1	4200876	4206404	+	8.77308	5.99388
AT1G12370	chr1	4206374	4208951	-	0.996603	1.00909
AT1G12380	chr1	4214262	4217132	-	0.678765	0.872441
AT1G12390	chr1	4220100	4221774	+	8.75893	6.69518
AT1G12400	chr1	4221863	4222837	+	4.41773	5.35225
AT1G12410	chr1	4223030	4225124	+	84.1769	80.8849
AT1G12411	chr1	4225321	4225482	-	0	0
AT1G12420	chr1	4226362	4229138	-	1.03177	0.39775
AT1G12423	chr1	4231027	4231146	-	0	0
AT1G12430	chr1	4233873	4238764	-	2.42946	1.8501
AT1G12440	chr1	4241592	4243008	-	92.58	83.4364
AT1G12450	chr1	4244308	4245993	+	3.9548	3.01149
AT1G12451	chr1	4246109	4246291	-	0	0
AT1G12460	chr1	4247249	4250630	+	1.43603	1.09567
AT1G12470	chr1	4251032	4257392	+	4.82086	4.15316
AT1G12480	chr1	4257268	4259300	-	1.38868	0.764483
AT1G12490	chr1	4260783	4261869	+	0.0797547	0.0804822
AT1G12500	chr1	4263150	4265044	-	10.4346	11.0849
AT1G12510	chr1	4266988	4267061	-	0	0
AT1G12520	chr1	4267106	4268926	-	7.43692	6.16405
AT1G12530	chr1	4268986	4270787	-	10.7938	5.79098
AT1G12540	chr1	4272960	4274206	+	0	0
AT1G12550	chr1	4274594	4275981	+	1.92598	2.25475
AT1G12560	chr1	4276519	4277899	+	7.1744	11.3851
AT1G12570	chr1	4277993	4280862	-	0.591878	0.628794
AT1G12580	chr1	4282899	4285829	+	12.9879	9.73819
AT1G12590	chr1	4285887	4285958	-	0	0
AT1G12600	chr1	4286204	4288878	-	0.187212	0.141274
AT1G12610	chr1	4289944	4291017	-	0	0.15793
AT1G12620	chr1	4294594	4297084	-	0.730113	0.509167
AT1G12630	chr1	4298889	4299475	+	0.345906	0.101767
AT1G12640	chr1	4303312	4305798	-	9.56568	10.015
AT1G12650	chr1	4305933	4308005	+	3.66478	1.84558
AT1G12660	chr1	4308943	4309583	+	0	0
AT1G12663	chr1	4310969	4311457	+	0	0
AT1G12665	chr1	4312331	4312935	+	0	0
AT1G12667	chr1	4313858	4314204	+	0	0
AT1G12669	chr1	4315466	4315987	+	0	0
AT1G12670	chr1	4316701	4317005	+	0	0
AT1G12672	chr1	4318309	4319090	+	0.123887	0
AT1G12680	chr1	4319886	4322945	-	6.69816	5.51547
AT1G12700	chr1	4323556	4326333	-	0.313787	0.164095
AT1G12710	chr1	4326739	4328481	-	4.01371	4.87477
AT1G12720	chr1	4331062	4333220	+	0	0
AT1G12725	chr1	4333383	4334033	-	0	0
AT1G12730	chr1	4334615	4337844	+	2.0678	2.46026
AT1G12740	chr1	4342282	4344857	+	1.50045	1.44515
AT1G12750	chr1	4344985	4348328	-	7.98879	8.44648
AT1G12760	chr1	4348498	4350867	+	24.9484	25.7177
AT1G12770	chr1	4351064	4353685	+	8.07556	6.16677
AT1G12775	chr1	4353906	4355929	+	0.70967	0.314937
AT1G12780	chr1	4355926	4358328	-	68.3509	52.7497
AT1G12790	chr1	4359151	4361272	-	2.63451	1.88069
AT1G12800	chr1	4361551	4365331	-	12.748	7.86491
AT1G12805	chr1	4366597	4367119	+	9.7642	11.4887
AT1G12810	chr1	4367256	4368822	+	22.9587	24.1539
AT1G12820	chr1	4368760	4371293	-	11.8813	11.8091
AT1G12830	chr1	4374250	4375170	-	9.12893	6.81898
AT1G12840	chr1	4375515	4378514	+	54.936	56.5465
AT1G12845	chr1	4378939	4379516	-	24.153	29.1931
AT1G12850	chr1	4379707	4381612	-	14.8393	15.0419
AT1G12855	chr1	4382160	4383611	+	0.0799321	0.0401503
AT1G12860	chr1	4384353	4386610	+	7.61935	5.41278
AT1G12870	chr1	4387129	4389110	-	0.0320906	0.032298
AT1G12880	chr1	4389751	4391151	+	2.51392	1.99688
AT1G12890	chr1	4391734	4392393	+	0.0402195	0
AT1G12900	chr1	4392450	4394400	-	265.03	275.966
AT1G12910	chr1	4394897	4396291	-	17.6905	19.651
AT1G12920	chr1	4396348	4398193	-	22.3936	18.4708
AT1G12930	chr1	4398375	4405605	-	2.84913	2.4875
AT1G12935	chr1	4406318	4406746	-	0	0
AT1G12938	chr1	4412887	4413057	+	0	0
AT1G12940	chr1	4416405	4418590	+	0.0739077	0.14822
AT1G12950	chr1	4419770	4422638	+	1.71326	2.24591
AT1G12960	chr1	4422707	4423155	-	0	0
AT1G12970	chr1	4423640	4425789	+	5.09684	5.48348
AT1G12980	chr1	4429718	4430965	+	0.14485	0.0647958
AT1G12990	chr1	4433640	4436075	+	9.44503	9.43366
AT1G13000	chr1	4436105	4439476	-	4.20388	3.16269
AT1G13010	chr1	4440214	4440286	+	0	0
AT1G13020	chr1	4440544	4443684	-	7.0573	5.94368
AT1G13030	chr1	4444043	4447406	-	0.973643	0.49966
AT1G13040	chr1	4447647	4449200	+	0.52742	0.492534
AT1G13050	chr1	4450238	4451742	+	0.848613	0.703568
AT1G13060	chr1	4452212	4454876	+	45.5682	48.9558
AT1G13070	chr1	4455477	4457099	+	0	0.0116815
AT1G13080	chr1	4459166	4460940	+	11.3115	8.48344
AT1G13090	chr1	4461806	4463543	+	10.1257	9.9366
AT1G13100	chr1	4463924	4465538	+	3.49413	2.88177
AT1G13110	chr1	4467220	4469033	+	30.3235	19.776
AT1G13120	chr1	4469181	4473213	-	1.8376	1.1112
AT1G13130	chr1	4474720	4477941	+	0.207827	0.197954
AT1G13140	chr1	4478491	4480327	-	0.150997	0.070697
AT1G13145	chr1	4480860	4481334	+	6.84712	8.1393
AT1G13150	chr1	4481875	4483696	-	0.233465	0.193337
AT1G13160	chr1	4484584	4488577	+	2.53882	1.14388
AT1G13170	chr1	4488533	4492587	-	2.98245	2.37087
AT1G13180	chr1	4495028	4498469	+	2.5189	2.38977
AT1G13190	chr1	4498881	4501613	+	10.3678	7.89251
AT1G13195	chr1	4501581	4503591	-	2.87787	2.09256
AT1G13200	chr1	4507221	4508528	-	0.0303322	0.0610202
AT1G13210	chr1	4508963	4513938	-	5.06469	4.11507
AT1G13220	chr1	4515606	4520284	+	1.01845	0.193887
AT1G13230	chr1	4520631	4522544	+	0.0271952	0.0136628
AT1G13240	chr1	4522709	4522782	-	0	0
AT1G13245	chr1	4525486	4526064	-	260.876	222.791
AT1G13250	chr1	4528623	4530063	-	8.68671	9.86234
AT1G13260	chr1	4542168	4543742	+	37.9858	47.2242
AT1G13270	chr1	4544953	4547312	+	8.41705	8.26592
AT1G13280	chr1	4547454	4548875	+	12.1401	19.0319
AT1G13290	chr1	4550153	4551620	-	0	0
AT1G13300	chr1	4556892	4558708	+	12.6636	15.6475
AT1G13310	chr1	4561068	4563061	-	0	0
AT1G13320	chr1	4563471	4567807	-	14.6237	14.8244
AT1G13330	chr1	4567935	4570598	+	0.566253	0.127071
AT1G13340	chr1	4569448	4571118	-	1.57603	1.97546
AT1G13350	chr1	4572419	4576632	-	4.00078	2.94656
AT1G13360	chr1	4576873	4577967	-	47.2132	56.8586
AT1G13370	chr1	4587780	4588613	-	0.0414887	0.169954
AT1G13380	chr1	4589071	4590423	-	36.3266	38.5823
AT1G13390	chr1	4592481	4594391	-	15.1742	17.4688
AT1G13400	chr1	4597627	4598911	+	0.030738	0.0312474
AT1G13410	chr1	4601261	4603298	+	0.112235	0.214802
AT1G13420	chr1	4604841	4606053	+	2.00284	1.46208
AT1G13430	chr1	4606500	4607747	+	1.07833	0.631759
AT1G13440	chr1	4608196	4610647	-	382.07	504.517
AT1G13448	chr1	4612243	4612929	+	4.71937	4.7569
AT1G13450	chr1	4612731	4615353	-	10.8511	8.02806
AT1G13460	chr1	4615813	4618329	+	2.50292	1.3706
AT1G13470	chr1	4620228	4621580	-	0.0157098	0
AT1G13480	chr1	4622634	4624070	-	0.147135	0.0887716
AT1G13485	chr1	4624171	4624344	-	0	0
AT1G13490	chr1	4624715	4626064	-	0	0
AT1G13500	chr1	4627789	4629169	-	0	0.0533866
AT1G13510	chr1	4629203	4630821	-	0.187037	0.0876361
AT1G13520	chr1	4631778	4633248	-	0.189271	0.349175
AT1G13530	chr1	4633740	4635129	-	0.62025	0.339268
AT1G13540	chr1	4635463	4636805	-	0.287937	0.24149
AT1G13550	chr1	4636984	4638330	-	0	0.0158396
AT1G13560	chr1	4638514	4642104	-	16.3267	17.8679
AT1G13570	chr1	4642346	4644422	-	5.70713	5.42147
AT1G13580	chr1	4644521	4647007	-	1.89297	1.97726
AT1G13590	chr1	4647949	4648740	+	9.27768	7.50819
AT1G13600	chr1	4650787	4651469	-	0.569878	0.310512
AT1G13605	chr1	4658538	4659106	+	0	0
AT1G13607	chr1	4660778	4661218	+	0	0
AT1G13608	chr1	4661682	4662029	+	0	0
AT1G13609	chr1	4662721	4663219	+	0	0
AT1G13610	chr1	4663831	4666031	-	0.0920587	0.0308699
AT1G13620	chr1	4668443	4669471	+	0.0439138	0.135142
AT1G13630	chr1	4669784	4672957	-	0.18321	0.109965
AT1G13635	chr1	4674152	4676170	+	0.685278	0.324681
AT1G13640	chr1	4677027	4679812	-	8.50895	7.19789
AT1G13650	chr1	4680432	4682196	-	4.60225	2.94524
AT1G13660	chr1	4683171	4685640	+	0	0
AT1G13670	chr1	4688156	4688966	+	9.45271	7.57832
AT1G13680	chr1	4690409	4692841	+	0.0345882	0
AT1G13690	chr1	4693289	4694410	+	17.8615	15.5259
AT1G13700	chr1	4694372	4696023	-	11.2291	9.3225
AT1G13710	chr1	4702725	4704657	-	1.13396	1.10628
AT1G13720	chr1	4709635	4709706	+	0	0
AT1G13730	chr1	4709824	4712550	+	4.02474	2.87428
AT1G13740	chr1	4713674	4715407	+	2.158	1.56758
AT1G13750	chr1	4715394	4718235	-	2.52183	5.47787
AT1G13755	chr1	4718673	4719354	-	0	0
AT1G13760	chr1	4720243	4721342	-	0	0
AT1G13770	chr1	4721695	4724510	+	3.98387	3.42182
AT1G13780	chr1	4724608	4726499	+	1.03149	1.22111
AT1G13790	chr1	4727438	4730425	+	0.272871	0.184481
AT1G13800	chr1	4731056	4733707	-	0.0330853	0.033088
AT1G13810	chr1	4734036	4735389	+	2.60302	2.22504
AT1G13820	chr1	4735547	4737808	+	19.2588	18.2225
AT1G13830	chr1	4739873	4741038	-	1.62167	2.15606
AT1G13840	chr1	4741999	4742071	+	0	0
AT1G13850	chr1	4743095	4743167	+	0	0
AT1G13860	chr1	4743205	4746956	-	1.35355	1.22316
AT1G13870	chr1	4747265	4748642	-	5.01837	4.38895
AT1G13880	chr1	4748873	4751212	+	7.93086	6.69416
AT1G13890	chr1	4751581	4752844	+	0	0
AT1G13900	chr1	4753145	4755580	-	3.62866	3.92002
AT1G13910	chr1	4755784	4757991	+	1.16128	1.31554
AT1G13920	chr1	4758188	4759754	+	0.880737	1.07519
AT1G13930	chr1	4761012	4762666	+	920.858	1204.88
AT1G13940	chr1	4762703	4766749	-	1.43229	0.953949
AT1G13950	chr1	4773576	4774867	+	8.44576	8.37392
AT1G13960	chr1	4776463	4779400	+	6.57677	4.73967
AT1G13970	chr1	4779523	4782542	-	0.407197	0.132992
AT1G13980	chr1	4788463	4794654	+	4.30248	3.66551
AT1G13990	chr1	4794756	4796597	+	37.9486	38.8413
AT1G14000	chr1	4797358	4800283	+	12.7055	10.1141
AT1G14010	chr1	4800169	4801850	-	17.9152	16.5296
AT1G14020	chr1	4802720	4805375	+	3.5876	3.3534
AT1G14030	chr1	4805306	4807517	-	9.3661	7.52178
AT1G14040	chr1	4810488	4814543	+	1.13559	1.18336
AT1G14048	chr1	4815683	4815988	-	0	0
AT1G14060	chr1	4817144	4818020	-	8.28631	7.71367
AT1G14070	chr1	4818548	4820150	+	1.36237	0.90356
AT1G14071	chr1	4820405	4820499	-	0	0
AT1G14080	chr1	4822528	4824414	+	0.98332	1.25279
AT1G14090	chr1	4824433	4827436	-	0.409374	0.340016
AT1G14100	chr1	4827961	4829587	+	0	0
AT1G14110	chr1	4830297	4831915	+	0	0
AT1G14120	chr1	4833518	4835089	-	8.62171	9.25223
AT1G14130	chr1	4835724	4837616	-	3.7064	3.65501
AT1G14140	chr1	4837927	4839633	-	4.77617	4.56141
AT1G14150	chr1	4839853	4840751	+	49.3427	40.857
AT1G14160	chr1	4840697	4841848	-	2.08333	2.05943
AT1G14170	chr1	4843234	4845847	-	3.00253	2.0959
AT1G14180	chr1	4847162	4849207	+	1.64432	1.2737
AT1G14182	chr1	4849448	4849826	-	0.447934	0.542084
AT1G14185	chr1	4850274	4852096	+	1.15209	0.507516
AT1G14190	chr1	4852802	4854307	+	0.930097	0.639739
AT1G14200	chr1	4854384	4855200	-	30.8776	31.7544
AT1G14205	chr1	4855533	4856930	+	2.10514	1.32353
AT1G14210	chr1	4856778	4857964	-	15.77	17.4335
AT1G14220	chr1	4858642	4859601	-	1.61807	2.80569
AT1G14225	chr1	4860515	4860649	-	0	0
AT1G14230	chr1	4861266	4864094	+	4.30841	4.52898
AT1G14240	chr1	4864902	4868000	+	2.3518	2.18603
AT1G14250	chr1	4868452	4871488	+	3.65865	2.69535
AT1G14260	chr1	4872856	4874907	+	0.3202	0.377768
AT1G14270	chr1	4874875	4877248	-	23.0336	20.2429
AT1G14280	chr1	4877627	4879149	+	41.1493	17.0433
AT1G14290	chr1	4880051	4881964	-	23.226	23.1928
AT1G14300	chr1	4882376	4884791	-	5.90143	5.7123
AT1G14310	chr1	4885044	4886793	+	6.96109	6.56319
AT1G14315	chr1	4886768	4887933	-	0.024488	0
AT1G14320	chr1	4888214	4889661	+	257.663	274.229
AT1G14330	chr1	4890118	4892251	-	3.4491	3.56369
AT1G14340	chr1	4897346	4898961	+	8.18228	7.49578
AT1G14345	chr1	4899145	4899979	+	24.5858	35.468
AT1G14350	chr1	4907953	4911168	+	1.46811	0.742153
AT1G14360	chr1	4911093	4913152	-	5.52057	6.17879
AT1G14370	chr1	4915576	4918138	+	4.00498	3.7214
AT1G14380	chr1	4918010	4921596	-	5.90652	4.08786
AT1G14390	chr1	4924277	4926794	+	0.167646	0.135849
AT1G14400	chr1	4927011	4928690	-	113.657	118.377
AT1G14410	chr1	4929123	4930904	-	5.17659	5.59462
AT1G14420	chr1	4931566	4933515	-	0.0525801	0.021089
AT1G14430	chr1	4934120	4936100	+	2.73496	2.39862
AT1G14440	chr1	4938824	4940903	-	2.98317	2.32859
AT1G14450	chr1	4946218	4947576	-	108.49	125.247
AT1G14455	chr1	4947819	4948400	-	0.0502013	0.0517211
AT1G14460	chr1	4948748	4952927	-	1.03082	0.616772
AT1G14470	chr1	4954080	4955702	+	0.256105	0.256994
AT1G14480	chr1	4956257	4958076	+	0.769897	0.697812
AT1G14490	chr1	4958514	4959325	-	0.608732	0.735809
AT1G14500	chr1	4960375	4961780	+	0	0.0456322
AT1G14510	chr1	4961886	4964428	-	20.5497	16.9515
AT1G14518	chr1	4966810	4967493	-	0	0
AT1G14520	chr1	4968142	4970311	-	2.0657	1.36136
AT1G14530	chr1	4970858	4973726	-	2.38365	2.06665
AT1G14540	chr1	4974067	4975705	-	0.679987	0.484252
AT1G14549	chr1	4978794	4978907	-	0	0
AT1G14550	chr1	4979028	4980324	+	0.0903769	0.548196
AT1G14560	chr1	4980672	4983284	+	2.41978	2.81137
AT1G14570	chr1	4983535	4987375	+	19.3265	17.9234
AT1G14580	chr1	4989562	4992732	+	9.79513	9.80546
AT1G14590	chr1	4998816	5000643	-	3.61585	3.21735
AT1G14600	chr1	5001011	5003370	-	1.70809	1.58572
AT1G14610	chr1	5008244	5014533	-	7.51732	5.27869
AT1G14620	chr1	5014753	5016604	-	8.74733	11.1662
AT1G14630	chr1	5019955	5021537	+	2.8066	3.40777
AT1G14640	chr1	5023656	5025955	+	0.439089	0.537254
AT1G14642	chr1	5026364	5026585	+	0	0
AT1G14650	chr1	5027662	5031779	+	8.14534	7.90099
AT1G14660	chr1	5031950	5036477	-	0.847656	1.20781
AT1G14670	chr1	5037612	5040528	+	24.3646	26.0346
AT1G14680	chr1	5040861	5041733	+	0.390988	0.316961
AT1G14685	chr1	5042323	5044294	+	12.5339	12.1732
AT1G14686	chr1	5045781	5046800	-	0.0209724	0.0635355
AT1G14687	chr1	5047803	5048612	+	2.09478	2.57025
AT1G14688	chr1	5049526	5050983	-	0	0
AT1G14690	chr1	5051760	5055252	-	6.21375	3.70163
AT1G14700	chr1	5058680	5061136	+	17.8814	14.0958
AT1G14710	chr1	5061866	5065178	-	11.8887	12.4615
AT1G14720	chr1	5066636	5068645	-	22.3961	22.9227
AT1G14730	chr1	5073105	5074779	+	4.58345	6.58449
AT1G14740	chr1	5075213	5077791	-	21.3422	14.0791
AT1G14750	chr1	5079407	5082520	-	0.27657	0.284405
AT1G14755	chr1	5083742	5084342	+	0	0
AT1G14760	chr1	5084352	5085213	-	0.867734	0.247994
AT1G14770	chr1	5086626	5088846	-	1.43906	0.928814
AT1G14780	chr1	5090990	5094152	+	1.0653	1.70643
AT1G14790	chr1	5093961	5098032	-	1.51115	1.47346
AT1G14800	chr1	5099572	5102558	+	0	0
AT1G14810	chr1	5102424	5104695	-	19.2962	21.9193
AT1G14820	chr1	5105018	5106954	-	4.632	4.27264
AT1G14830	chr1	5107421	5111670	-	15.9667	15.4493
AT1G14840	chr1	5111955	5115497	-	3.20792	1.6441
AT1G14850	chr1	5116696	5123259	-	3.24072	3.78441
AT1G14860	chr1	5124742	5126151	+	3.1177	2.66208
AT1G14870	chr1	5128375	5129523	-	33.6403	55.7623
AT1G14880	chr1	5132535	5133716	-	0	0
AT1G14890	chr1	5137014	5137957	+	66.5817	64.7484
AT1G14900	chr1	5138334	5139432	-	23.0006	22.2463
AT1G14910	chr1	5139712	5143689	-	11.5903	11.5124
AT1G14920	chr1	5149226	5151354	+	33.8547	30.1143
AT1G14930	chr1	5152263	5153084	-	0.908988	2.1386
AT1G14940	chr1	5154537	5155564	-	0	0
AT1G14950	chr1	5157336	5158269	-	0	0
AT1G14960	chr1	5159199	5160083	-	16.5175	21.6623
AT1G14970	chr1	5161949	5164917	-	1.2056	1.35074
AT1G14980	chr1	5165628	5166745	-	60.9749	70.3179
AT1G14990	chr1	5167031	5168264	-	9.29783	10.2278
AT1G15000	chr1	5168596	5170066	+	10.4631	10.8259
AT1G15002	chr1	5169940	5170435	-	0.138196	0.0721269
AT1G15010	chr1	5171207	5171742	+	16.0541	28.0363
AT1G15015	chr1	5172081	5172923	+	0	0
AT1G15020	chr1	5173097	5176223	-	5.54879	5.94079
AT1G15030	chr1	5177529	5180049	+	10.6648	10.7924
AT1G15040	chr1	5179887	5181389	-	4.52437	10.5716
AT1G15045	chr1	5181857	5181964	+	0	0
AT1G15050	chr1	5182256	5183243	-	0.434809	0.336945
AT1G15060	chr1	5183607	5186974	-	6.85151	7.79701
AT1G15080	chr1	5187626	5189673	+	1.23738	1.37113
AT1G15090	chr1	5189687	5189760	-	0	0
AT1G15100	chr1	5193426	5194203	-	21.7977	33.0381
AT1G15110	chr1	5199018	5202175	+	5.87464	6.10312
AT1G15120	chr1	5202648	5204193	+	108.76	123.919
AT1G15125	chr1	5204625	5205912	+	45.5431	45.7892
AT1G15130	chr1	5206002	5209915	-	11.694	12.0464
AT1G15140	chr1	5210206	5212349	-	16.847	21.5563
AT1G15150	chr1	5212615	5214858	+	0.102132	0.216319
AT1G15160	chr1	5215475	5217545	+	0.0527535	0.039744
AT1G15165	chr1	5217719	5220113	-	0.0205356	0
AT1G15170	chr1	5220641	5222973	+	3.22251	3.75804
AT1G15175	chr1	5222913	5224121	-	3.51366	2.396
AT1G15180	chr1	5224385	5226702	+	19.2676	17.2407
AT1G15190	chr1	5227053	5228202	+	0.643757	0.666744
AT1G15200	chr1	5228300	5231184	-	11.4516	6.18261
AT1G15210	chr1	5231348	5236573	-	1.71814	2.24471
AT1G15215	chr1	5238065	5240051	+	3.248	3.75186
AT1G15220	chr1	5240029	5241538	-	4.14454	4.00487
AT1G15230	chr1	5242198	5243227	-	16.0817	18.0548
AT1G15240	chr1	5243450	5248604	+	4.68185	4.67334
AT1G15250	chr1	5248664	5249474	-	27.8399	23.5869
AT1G15260	chr1	5249760	5250573	+	14.1229	10.0576
AT1G15270	chr1	5250650	5252121	-	166.306	141.919
AT1G15280	chr1	5252315	5256753	+	12.198	12.1936
AT1G15290	chr1	5257046	5264942	-	9.81915	8.23061
AT1G15300	chr1	5265726	5268602	-	0.33522	0.269505
AT1G15310	chr1	5269019	5272058	-	2.30516	2.02586
AT1G15320	chr1	5272256	5274074	-	0	0.0185081
AT1G15330	chr1	5274346	5275602	+	0.292716	0.242811
AT1G15340	chr1	5275677	5277689	-	43.3064	25.6629
AT1G15350	chr1	5278260	5279877	-	25.7943	27.4292
AT1G15360	chr1	5283538	5284673	+	0.0553313	0.0280652
AT1G15370	chr1	5287047	5288577	+	32.1107	27.8863
AT1G15380	chr1	5290745	5292535	+	7.94861	10.053
AT1G15385	chr1	5292756	5293265	-	0.260445	0.338892
AT1G15390	chr1	5294629	5295797	+	12.7366	12.7573
AT1G15400	chr1	5295773	5296902	-	112.488	109.253
AT1G15405	chr1	5297875	5298166	-	45.6167	59.2087
AT1G15410	chr1	5298324	5300927	+	4.69837	3.78818
AT1G15415	chr1	5300742	5301412	-	0.668636	0.233484
AT1G15420	chr1	5301613	5303390	-	6.33489	4.78573
AT1G15430	chr1	5304317	5306012	+	6.41887	7.11558
AT1G15440	chr1	5306061	5309514	-	2.95747	3.39256
AT1G15450	chr1	5309647	5309718	-	0	0
AT1G15460	chr1	5310001	5314094	-	0.280071	0.325723
AT1G15470	chr1	5315507	5317863	+	3.325	3.25843
AT1G15480	chr1	5318011	5320594	+	2.45362	2.05643
AT1G15490	chr1	5320615	5323895	-	1.74474	2.04772
AT1G15500	chr1	5326290	5328874	+	54.3238	60.4046
AT1G15510	chr1	5329111	5331711	+	0.567982	0.459877
AT1G15520	chr1	5331858	5338326	-	0.051483	0.0293632
AT1G15530	chr1	5339961	5341931	-	4.30715	4.79773
AT1G15540	chr1	5342587	5343705	+	0	0
AT1G15550	chr1	5344478	5346166	-	1.77202	1.76731
AT1G15560	chr1	5352655	5354314	-	0	0
AT1G15570	chr1	5362009	5365549	+	2.31056	2.06159
AT1G15580	chr1	5365665	5366497	-	0.744462	0.898368
AT1G15590	chr1	5367297	5368670	+	0	0
AT1G15600	chr1	5368923	5370344	+	0	0
AT1G15610	chr1	5370677	5371859	+	0.0315367	0
AT1G15620	chr1	5373504	5374575	+	0.0255178	0
AT1G15630	chr1	5376793	5378027	+	0.19592	0.138363
AT1G15640	chr1	5378886	5380139	+	0.707069	0.574663
AT1G15650	chr1	5380907	5380988	+	0	0
AT1G15660	chr1	5381170	5385254	+	1.97653	1.44593
AT1G15670	chr1	5389952	5391490	+	40.6934	38.1147
AT1G15680	chr1	5393407	5394639	+	0	0
AT1G15690	chr1	5398990	5402733	+	98.2053	132.578
AT1G15700	chr1	5402569	5403818	-	2.45743	2.05303
AT1G15710	chr1	5404358	5405686	+	4.04356	5.59136
AT1G15720	chr1	5406025	5407486	+	0.819049	0.70333
AT1G15730	chr1	5407401	5409987	-	14.075	11.3858
AT1G15740	chr1	5410908	5414919	+	27.0902	22.9933
AT1G15750	chr1	5414817	5421033	-	14.8425	14.8942
AT1G15757	chr1	5424242	5424576	-	0	0
AT1G15760	chr1	5425714	5426322	+	0.970828	1.42497
AT1G15770	chr1	5426892	5428280	-	0	0
AT1G15772	chr1	5428520	5429561	-	0.0231241	0
AT1G15780	chr1	5430183	5436412	-	2.72491	2.21711
AT1G15790	chr1	5438253	5440087	-	1.4628	0.62547
AT1G15800	chr1	5441082	5443684	-	12.5541	12.0694
AT1G15810	chr1	5444418	5446564	+	5.34664	4.34305
AT1G15820	chr1	5446462	5447859	-	3626.8	4193.54
AT1G15825	chr1	5448149	5448529	-	16.221	15.7472
AT1G15830	chr1	5448726	5450177	+	11.175	9.616
AT1G15840	chr1	5451432	5452374	+	0.144461	0.0974598
AT1G15850	chr1	5453245	5454088	-	0	0
AT1G15860	chr1	5454785	5457022	+	13.4778	12.1201
AT1G15870	chr1	5457084	5458429	+	0.375498	0.401799
AT1G15880	chr1	5458535	5460333	-	20.2508	17.5321
AT1G15885	chr1	5460477	5461281	+	8.06276	6.97471
AT1G15890	chr1	5461317	5464223	+	0.645595	0.525857
AT1G15900	chr1	5464356	5464697	+	4.41933	4.3006
AT1G15910	chr1	5465336	5469125	+	4.68554	2.32585
AT1G15920	chr1	5469389	5471149	+	5.99871	4.36111
AT1G15930	chr1	5471400	5473014	+	111.448	130.403
AT1G15940	chr1	5473565	5478259	+	1.60313	0.563485
AT1G15950	chr1	5478754	5482180	+	64.6857	76.9877
AT1G15960	chr1	5481665	5485082	-	3.31697	3.76922
AT1G15970	chr1	5486319	5488868	-	3.14341	3.19924
AT1G15980	chr1	5489298	5491363	+	42.7576	36.425
AT1G15990	chr1	5491304	5493772	-	0.0169437	0
AT1G16000	chr1	5494533	5495359	+	30.2339	36.5133
AT1G16010	chr1	5495373	5497723	-	9.17998	9.70595
AT1G16020	chr1	5498165	5501358	+	2.91119	2.35603
AT1G16022	chr1	5501396	5501959	-	1.0035	1.05335
AT1G16025	chr1	5501505	5501959	+	0	0
AT1G16030	chr1	5502206	5504535	-	1.11693	0.918741
AT1G16040	chr1	5504735	5506611	+	6.52533	5.34907
AT1G16060	chr1	5508507	5511735	+	2.52348	2.53545
AT1G16070	chr1	5511873	5513896	-	0.250832	0.207721
AT1G16080	chr1	5514317	5516027	+	33.0342	31.9874
AT1G16090	chr1	5516259	5517822	+	0.333015	0.395863
AT1G16100	chr1	5518062	5518134	-	0	0
AT1G16110	chr1	5518373	5520891	+	2.99646	1.94115
AT1G16120	chr1	5522639	5524983	+	0.0573623	0.0574279
AT1G16130	chr1	5525491	5528212	+	1.04155	0.834844
AT1G16140	chr1	5528965	5531255	+	0.0692624	0.0260112
AT1G16150	chr1	5532415	5534877	+	0.0685199	0.0304762
AT1G16160	chr1	5535973	5538269	+	0.0591124	0.0507342
AT1G16170	chr1	5538732	5539821	-	25.2124	25.7361
AT1G16180	chr1	5540427	5542902	+	66.1127	79.6037
AT1G16190	chr1	5543152	5546103	+	5.86249	6.27129
AT1G16210	chr1	5546128	5547552	-	23.657	16.7744
AT1G16220	chr1	5548653	5550553	+	0.626755	0.445919
AT1G16225	chr1	5551041	5552097	-	0	0
AT1G16230	chr1	5553467	5554324	-	0	0
AT1G16240	chr1	5555007	5556841	-	41.5089	41.2523
AT1G16250	chr1	5556989	5559520	+	4.79002	4.1463
AT1G16260	chr1	5559579	5562113	-	2.33747	1.0077
AT1G16270	chr1	5563087	5568368	+	1.87125	1.99972
AT1G16280	chr1	5568482	5570487	-	2.21976	1.42956
AT1G16290	chr1	5570753	5573538	-	0	0.0403912
AT1G16300	chr1	5574310	5577622	+	1.99831	3.16845
AT1G16310	chr1	5578431	5580693	+	1.33883	1.6259
AT1G16320	chr1	5580855	5582143	+	13.647	11.3652
AT1G16330	chr1	5582387	5587391	-	0.140926	0.0941341
AT1G16340	chr1	5587790	5590651	-	4.83251	4.49947
AT1G16350	chr1	5590951	5593007	+	11.217	11.3811
AT1G16360	chr1	5593301	5595179	-	0.0674751	0.152885
AT1G16370	chr1	5596694	5598447	+	1.31627	1.78828
AT1G16380	chr1	5598453	5601367	-	0	0
AT1G16390	chr1	5602873	5604663	+	4.73325	5.65938
AT1G16400	chr1	5605159	5607473	+	3.38019	4.92936
AT1G16410	chr1	5608807	5611426	+	15.3782	19.3726
AT1G16420	chr1	5612150	5613867	-	0.044223	0.0148232
AT1G16430	chr1	5614619	5615510	+	5.52467	6.00725
AT1G16440	chr1	5615815	5617672	+	0.364567	0.426951
AT1G16445	chr1	5617811	5619334	+	1.44823	1.54987
AT1G16450	chr1	5619471	5619543	-	0	0
AT1G16460	chr1	5619582	5622663	-	16.0835	13.4967
AT1G16470	chr1	5622786	5625643	+	25.9302	27.3752
AT1G16480	chr1	5625699	5628656	-	0.235448	0.167258
AT1G16489	chr1	5629216	5630488	+	1.41543	0.23346
AT1G16490	chr1	5629655	5630995	-	0.138353	0.121944
AT1G16500	chr1	5639032	5640173	+	1.60493	2.11833
AT1G16510	chr1	5644572	5645443	-	3.23751	4.89472
AT1G16515	chr1	5647549	5647813	-	0.705274	0
AT1G16520	chr1	5648760	5651167	+	4.50208	5.16521
AT1G16530	chr1	5651370	5652883	-	0.632307	1.03655
AT1G16540	chr1	5659415	5665449	+	0.905962	0.576459
AT1G16550	chr1	5665907	5668209	+	0.589131	0.426705
AT1G16560	chr1	5668384	5670708	+	16.938	18.6356
AT1G16570	chr1	5670577	5673600	-	4.63527	5.11074
AT1G16590	chr1	5673795	5675131	+	2.92382	2.55198
AT1G16600	chr1	5675169	5675433	+	0	0
AT1G16610	chr1	5675704	5678852	-	10.7451	12.8188
AT1G16620	chr1	5679819	5681188	+	0	0
AT1G16630	chr1	5682118	5684867	-	0.355926	0.241498
AT1G16635	chr1	5685503	5686368	-	0.0527417	0.026728
AT1G16640	chr1	5686603	5687715	+	0.559616	0.603253
AT1G16650	chr1	5687943	5691198	+	1.22177	1.47705
AT1G16660	chr1	5692024	5696458	+	0	0
AT1G16670	chr1	5697324	5699769	+	4.05212	2.9636
AT1G16680	chr1	5702753	5705838	+	2.6333	1.92909
AT1G16690	chr1	5705969	5709533	+	2.30622	2.06146
AT1G16700	chr1	5709725	5711902	+	27.5057	31.3279
AT1G16705	chr1	5712088	5713752	+	0.152797	0.217434
AT1G16710	chr1	5714219	5722614	+	1.60254	1.29503
AT1G16720	chr1	5723088	5726478	+	47.6766	44.3945
AT1G16730	chr1	5726368	5727312	-	12.6425	11.2317
AT1G16740	chr1	5727690	5729080	+	32.0595	22.2407
AT1G16750	chr1	5729097	5731870	-	2.71468	2.36103
AT1G16760	chr1	5734234	5737307	+	0	0
AT1G16770	chr1	5737878	5739377	+	0.158353	0.111552
AT1G16780	chr1	5739299	5744214	-	1.39897	1.69921
AT1G16790	chr1	5744553	5745209	+	14.9554	14.4346
AT1G16800	chr1	5745523	5755263	-	0.226995	0.159508
AT1G16810	chr1	5755588	5756895	+	47.9846	27.1386
AT1G16820	chr1	5756835	5758464	-	1.4136	1.47162
AT1G16825	chr1	5758855	5760501	+	6.70972	6.40626
AT1G16830	chr1	5760772	5762619	+	0.189689	0.170121
AT1G16840	chr1	5762694	5764073	-	33.6603	35.4945
AT1G16850	chr1	5764807	5765651	-	3.88439	3.31789
AT1G16858	chr1	5767300	5770602	+	11.4307	14.8377
AT1G16870	chr1	5770732	5773251	-	6.01115	6.59644
AT1G16880	chr1	5773592	5776308	+	73.3252	73.48
AT1G16890	chr1	5776177	5778484	-	49.2016	43.7438
AT1G16900	chr1	5779021	5782433	-	3.14014	3.94944
AT1G16905	chr1	5782455	5783840	-	0.112866	0.141809
AT1G16910	chr1	5785003	5785927	+	0.0960146	0.0485792
AT1G16916	chr1	5786560	5787112	-	28.8509	25.3819
AT1G16920	chr1	5787330	5789249	-	30.8549	31.6293
AT1G16930	chr1	5789987	5791534	+	1.92424	1.80284
AT1G16940	chr1	5791983	5793491	+	0	0
AT1G16950	chr1	5796009	5796559	+	0	0
AT1G16960	chr1	5799888	5800845	+	11.3998	8.61037
AT1G16970	chr1	5800767	5805799	-	1.85631	1.4449
AT1G16980	chr1	5807311	5811488	+	0	0
AT1G17000	chr1	5812728	5816662	+	0	0
AT1G17010	chr1	5817567	5819352	+	0.0145105	0
AT1G17020	chr1	5820206	5822013	+	2.83999	1.9588
AT1G17030	chr1	5822368	5824455	+	0.340197	0.273047
AT1G17040	chr1	5824848	5828233	+	0.797773	0.625104
AT1G17050	chr1	5829080	5831343	+	5.03135	3.67365
AT1G17060	chr1	5832097	5835456	-	1.83301	1.25057
AT1G17070	chr1	5837590	5840332	+	1.49784	1.01335
AT1G17080	chr1	5840269	5841606	-	40.7328	37.922
AT1G17090	chr1	5842216	5844283	-	2.17329	1.56067
AT1G17100	chr1	5844676	5845661	+	17.389	20.6685
AT1G17110	chr1	5845660	5850934	-	3.65983	2.53735
AT1G17120	chr1	5851953	5853955	+	8.79184	10.4193
AT1G17130	chr1	5854148	5856697	+	8.9781	4.85806
AT1G17140	chr1	5856573	5858550	-	11.4215	8.03906
AT1G17145	chr1	5860119	5862682	-	7.84558	5.50753
AT1G17147	chr1	5863431	5864009	-	10.3904	11.91
AT1G17150	chr1	5865707	5867495	+	0	0
AT1G17160	chr1	5867635	5869356	+	14.8916	14.8789
AT1G17170	chr1	5869846	5870840	+	10.1549	10.3231
AT1G17180	chr1	5872145	5873086	+	6.80049	6.37877
AT1G17190	chr1	5875350	5876545	+	12.484	11.8403
AT1G17200	chr1	5878400	5880041	+	81.0908	92.7852
AT1G17210	chr1	5880130	5884756	-	12.4975	12.358
AT1G17220	chr1	5885083	5890470	+	17.811	14.624
AT1G17230	chr1	5891324	5895075	+	1.25861	0.876196
AT1G17232	chr1	5892300	5893652	-	0.672913	0.396545
AT1G17235	chr1	5895351	5895710	+	0.49861	0
AT1G17240	chr1	5896416	5898717	-	0.124089	0.163004
AT1G17255	chr1	5899994	5903619	+	0.427577	0.438572
AT1G17250	chr1	5901169	5903439	-	0.393778	0.346846
AT1G17260	chr1	5904058	5908898	+	0.122478	0.177549
AT1G17270	chr1	5909249	5911693	-	1.43742	1.03805
AT1G17275	chr1	5912053	5915313	+	0	0
AT1G17277	chr1	5915644	5916212	-	0	0
AT1G17280	chr1	5916871	5920089	-	15.4857	11.1956
AT1G17285	chr1	5920774	5921415	+	1.34752	0.849983
AT1G17290	chr1	5922630	5926400	+	47.4149	50.0719
AT1G17300	chr1	5926994	5927784	+	0.332324	0.226177
AT1G17310	chr1	5928014	5928667	-	0.122533	0.20905
AT1G17330	chr1	5929909	5931831	+	8.13534	6.61684
AT1G17340	chr1	5933870	5938761	+	5.80767	5.18155
AT1G17345	chr1	5940423	5941210	+	0.636813	1.07864
AT1G17350	chr1	5941784	5944463	+	5.27235	3.75932
AT1G17360	chr1	5946764	5951473	+	1.24773	0.333323
AT1G17370	chr1	5951542	5955037	-	20.6352	24.3715
AT1G17380	chr1	5955488	5957212	-	0.382903	0.459463
AT1G17390	chr1	5958628	5959651	-	0	0
AT1G17400	chr1	5960481	5962481	-	0.208746	0.0655216
AT1G17410	chr1	5968534	5969995	-	4.6874	4.9348
AT1G17420	chr1	5977411	5981480	+	2.02397	3.16662
AT1G17430	chr1	5982267	5984013	+	3.88848	3.51633
AT1G17440	chr1	5983984	5987784	-	4.38598	3.21344
AT1G17450	chr1	5988280	5996785	-	0.861579	0.84831
AT1G17455	chr1	5997180	5998475	+	4.91691	3.60507
AT1G17460	chr1	5998814	6002716	+	0.728314	0.571748
AT1G17470	chr1	6002912	6006405	+	26.1312	26.2492
AT1G17480	chr1	6006461	6008266	-	0.725361	0.927359
AT1G17490	chr1	6008589	6009420	+	11.2066	7.07837
AT1G17495	chr1	6009570	6013742	-	0	0
AT1G17500	chr1	6018757	6023503	+	2.37599	2.01979
AT1G17510	chr1	6023504	6024309	-	15.6477	15.7201
AT1G17520	chr1	6024636	6027385	-	4.588	3.9102
AT1G17530	chr1	6027631	6028506	+	28.6348	34.244
AT1G17540	chr1	6029277	6032754	-	0	0.0615819
AT1G17545	chr1	6033109	6033908	+	0	0
AT1G17550	chr1	6034362	6037289	+	6.0762	5.18594
AT1G17560	chr1	6037464	6038692	-	3.58173	2.9761
AT1G17570	chr1	6038757	6038838	+	0	0
AT1G17580	chr1	6039303	6049556	+	3.01095	2.19432
AT1G17590	chr1	6050193	6052568	-	0.88276	0.855294
AT1G17600	chr1	6052936	6056664	-	0.0514865	0.0617278
AT1G17610	chr1	6056895	6058357	+	0.0131994	0.079555
AT1G17615	chr1	6059441	6060667	+	0	0.018166
AT1G17620	chr1	6062216	6063291	+	26.0973	38.1922
AT1G17630	chr1	6064525	6066720	+	0.0736368	0.262117
AT1G17640	chr1	6067394	6069098	-	2.67859	2.2853
AT1G17650	chr1	6069477	6072012	-	9.10076	8.18251
AT1G17665	chr1	6072253	6074484	-	0.441896	0.32522
AT1G17660	chr1	6075820	6075891	+	0	0
AT1G17670	chr1	6075945	6076018	-	0	0
AT1G17680	chr1	6076077	6082337	+	3.10534	2.32747
AT1G17690	chr1	6082755	6088340	-	1.78094	1.706
AT1G17700	chr1	6089517	6090323	+	3.68626	4.60516
AT1G17710	chr1	6090560	6092027	-	4.00491	21.1964
AT1G17720	chr1	6093208	6098383	-	11.7567	9.91672
AT1G17730	chr1	6099089	6100315	+	15.7952	14.6205
AT1G17744	chr1	6100961	6101983	-	5.49382	9.09117
AT1G17745	chr1	6100964	6105265	+	13.181	18.2986
AT1G17750	chr1	6106656	6110120	+	0.167339	0.243169
AT1G17760	chr1	6110107	6116617	-	2.67329	2.91836
AT1G17770	chr1	6120741	6122822	+	0	0
AT1G17780	chr1	6123701	6125269	+	4.41403	3.58122
AT1G17790	chr1	6125356	6127404	-	1.9034	1.75039
AT1G17800	chr1	6128823	6129508	+	0	0
AT1G17810	chr1	6130025	6131627	+	0.174278	0.28091
AT1G17820	chr1	6131537	6135345	-	1.28616	0.993302
AT1G17830	chr1	6135803	6138432	-	1.28959	2.52874
AT1G17840	chr1	6142564	6146521	+	11.1313	9.87238
AT1G17850	chr1	6145926	6148940	-	3.44826	2.8123
AT1G17860	chr1	6149301	6150038	+	71.6933	53.0862
AT1G17870	chr1	6149939	6152222	-	0.864202	0.677033
AT1G17880	chr1	6152409	6153982	-	72.1333	62.807
AT1G17890	chr1	6154268	6155752	-	11.3738	12.3552
AT1G17900	chr1	6157368	6158130	-	0	0
AT1G17910	chr1	6159126	6161615	+	0	0
AT1G17920	chr1	6161872	6165382	-	0.507443	0.234668
AT1G17930	chr1	6166220	6168839	-	1.92706	1.33299
AT1G17940	chr1	6169341	6173222	-	3.08808	2.38477
AT1G17950	chr1	6177617	6179289	+	0.49806	0.688055
AT1G17960	chr1	6180896	6183806	-	0.170262	0.183121
AT1G17970	chr1	6184904	6187472	+	9.89505	7.81118
AT1G17980	chr1	6187507	6191708	-	6.79852	5.60936
AT1G17990	chr1	6192071	6194093	-	17.2315	14.294
AT1G18000	chr1	6194543	6196229	-	29.8821	29.3415
AT1G18010	chr1	6199898	6201484	+	30.7062	30.2182
AT1G18020	chr1	6202249	6203918	+	21.4624	17.6114
AT1G18030	chr1	6204343	6206988	+	3.89185	3.17676
AT1G18040	chr1	6206871	6209500	-	2.06698	2.16672
AT1G18050	chr1	6209771	6211588	-	0	0
AT1G18060	chr1	6211873	6213444	-	51.6047	45.9083
AT1G18070	chr1	6213725	6218340	-	16.2836	13.2902
AT1G18075	chr1	6220648	6220833	+	0	0
AT1G18080	chr1	6222201	6224151	+	121.951	150.105
AT1G18090	chr1	6224501	6227822	+	0.724576	0.304213
AT1G18100	chr1	6227217	6230188	-	2.3172	2.43717
AT1G18120	chr1	6232092	6233926	+	0	0
AT1G18130	chr1	6235895	6238799	+	0	0
AT1G18140	chr1	6238844	6241436	-	0.531185	0.883923
AT1G18150	chr1	6244298	6247812	-	9.1353	11.5098
AT1G18160	chr1	6248793	6254039	+	6.44038	5.07968
AT1G18170	chr1	6254229	6255690	+	23.4486	22.1686
AT1G18180	chr1	6255830	6257900	+	1.35291	1.4709
AT1G18190	chr1	6257851	6261457	-	2.69674	1.54478
AT1G18191	chr1	6262054	6262330	-	0	0
AT1G18200	chr1	6265416	6266937	-	1.83618	2.32732
AT1G18210	chr1	6266609	6268828	-	53.4835	69.6697
AT1G18220	chr1	6269670	6269807	-	0	0
AT1G18230	chr1	6272666	6273307	-	0	0
AT1G18240	chr1	6274286	6275594	-	0	0
AT1G18250	chr1	6276788	6278150	-	7.64415	6.69483
AT1G18260	chr1	6278848	6282103	-	17.197	15.4082
AT1G18265	chr1	6282252	6283293	-	0.733552	0.473074
AT1G18270	chr1	6283412	6293871	-	5.5848	4.77499
AT1G18280	chr1	6294333	6295364	+	0.0628223	0.127786
AT1G18290	chr1	6297364	6298328	+	0.520413	1.02936
AT1G18300	chr1	6299687	6301086	+	3.9973	4.43269
AT1G18310	chr1	6301200	6303956	-	0	0
AT1G18320	chr1	6304360	6305689	+	0.658483	0.392047
AT1G18330	chr1	6305966	6308013	-	24.6464	14.3658
AT1G18335	chr1	6309041	6311326	-	2.149	1.8653
AT1G18340	chr1	6311483	6313931	-	4.15581	3.45885
AT1G18350	chr1	6315651	6316738	+	1.15403	1.22219
AT1G18360	chr1	6316695	6319427	-	6.07377	6.57744
AT1G18370	chr1	6319650	6324222	-	0.581197	0.254455
AT1G18390	chr1	6325642	6330098	+	3.37685	3.9454
AT1G18382	chr1	6326366	6326699	-	5.68675	0
AT1G18400	chr1	6331398	6333743	+	7.69583	6.32412
AT1G18410	chr1	6336528	6342460	-	0.0150005	0.00999026
AT1G18415	chr1	6343096	6345662	-	0.812956	0.583702
AT1G18420	chr1	6343330	6345689	+	0.683041	0.920421
AT1G18430	chr1	6345764	6345835	+	0	0
AT1G18440	chr1	6345974	6347910	+	2.48832	2.07505
AT1G18450	chr1	6348107	6351975	+	13.1854	12.334
AT1G18460	chr1	6352470	6356113	+	11.4929	11.3796
AT1G18470	chr1	6356131	6360192	-	18.0805	19.4692
[truncated: 31,559 more rows]

## Sheet: DEseq2
The RNA-seq analysis with DEseq2
Row.names	baseMean	log2FoldChange	lfcSE	stat	pvalue	padj	col_rep1	col_rep2	col_rep3	4col_rep1	4col_rep2	4col_rep3	state
AT2G01422	321.081	-7.98231	0.531095	-15.0299	4.67695e-51	8.92549e-47	675.517	654.017	589.988	0	3.9081	3.05478	down
AT4G24890	194.102	-3.24398	0.251526	-12.8972	4.66907e-38	4.45523e-34	445.763	276.345	331.99	23.5735	39.081	47.8583	down
AT1G80240	553.246	-1.57292	0.13187	-11.9278	8.47564e-33	5.39164e-29	896.435	811.764	774.967	295.23	261.061	280.022	down
AT5G16730	497.045	1.64093	0.14947	10.9783	4.85925e-28	1.85468e-24	225.827	217.622	280.39	724.043	837.896	696.491	up
AT3G11450	527.977	1.44843	0.131874	10.9834	4.59053e-28	1.85468e-24	263.138	301.677	285.258	810.479	789.436	717.874	up
AT4G33740	485.206	1.49526	0.139137	10.7467	6.14475e-27	1.95444e-23	236.627	253.316	271.628	775.68	647.963	726.02	up
AT2G18300	1253.47	1.17111	0.109812	10.6647	1.48897e-26	4.05936e-23	802.177	727.709	782.756	1713.01	1841.5	1653.66	up
AT5G16030	1867.78	1.79853	0.169105	10.6356	2.03624e-26	4.85744e-23	629.37	873.941	999.864	2556.04	3517.29	2630.17	up
AT4G32330	724.367	1.27665	0.121625	10.4966	8.95568e-26	1.899e-22	402.561	408.76	458.555	990.086	1080.2	1006.04	up
AT1G19200	228.395	-2.69474	0.25944	-10.3868	2.84829e-25	5.43568e-22	569.477	299.374	319.333	43.7793	74.2539	64.1504	down
AT3G22120	2608.54	-0.954476	0.0961428	-9.92769	3.15489e-23	5.47345e-20	3455.15	3316.14	3551.61	1771.38	1728.16	1828.8	no
AT2G38800	1058.74	1.04337	0.106693	9.77915	1.38369e-22	2.20052e-19	672.572	682.803	719.473	1444.72	1402.23	1430.66	up
AT1G21310	13840.4	-1.34448	0.139956	-9.60649	7.50679e-22	1.102e-18	24102.6	18519.7	16956.8	8694.12	7849.81	6919.08	down
AT5G08420	576.355	1.2845	0.135264	9.49625	2.17586e-21	2.96601e-18	290.629	353.491	363.144	768.944	855.092	826.828	up
AT3G16000	573.589	1.5041	0.159458	9.43263	3.99924e-21	5.0881e-18	295.539	314.342	288.179	858.748	1010.63	674.089	up
AT1G54410	12768.7	1.05981	0.112722	9.40205	5.3509e-21	6.38229e-18	7394.36	8634.63	8808.92	16993.1	18963.7	15817.7	up
AT4G16540	127.075	-2.88838	0.309816	-9.32287	1.13237e-20	1.27118e-17	332.849	153.141	185.953	21.3284	30.4832	38.6939	down
AT2G43150	3376.4	-1.12817	0.124523	-9.05998	1.30475e-19	1.38333e-16	5393.34	4449.16	4055.92	2275.4	2057.22	2027.36	down
AT3G05630	402.682	-1.95541	0.217654	-8.98403	2.6103e-19	2.62184e-16	853.233	416.82	651.323	149.299	187.589	157.83	down
AT2G26570	434.396	1.18933	0.132553	8.97253	2.89784e-19	2.76512e-16	261.174	267.134	266.76	572.499	637.02	601.792	up
AT5G28300	317.515	1.4774	0.164884	8.96023	3.23998e-19	2.94437e-16	164.952	168.11	170.376	521.984	494.765	384.903	up
AT5G26270	193.723	-1.65107	0.184386	-8.95445	3.41433e-19	2.96178e-16	316.158	268.285	295.967	96.539	80.5068	104.881	down
AT1G01060	195.451	1.80674	0.201927	8.94747	3.6371e-19	3.01785e-16	106.04	81.7521	73.0183	253.696	328.28	329.917	up
AT3G48710	128.788	1.93711	0.216964	8.92824	4.32856e-19	3.44193e-16	52.0384	50.6633	57.441	182.975	229.015	200.597	up
AT1G24160	1028.47	1.03044	0.116779	8.82381	1.10629e-18	8.44497e-16	670.608	630.988	725.315	1362.77	1300.62	1480.55	up
AT3G19850	431.321	1.44104	0.163929	8.79064	1.48707e-18	1.09151e-15	217.972	218.773	259.945	508.514	662.814	719.911	up
AT1G67230	556.421	1.38759	0.158769	8.73963	2.33872e-18	1.65305e-15	286.702	249.862	385.537	795.886	842.586	777.951	up
AT1G19835	439.561	1.41	0.161715	8.71905	2.80555e-18	1.84625e-15	213.063	219.925	288.179	601.685	730.033	584.482	up
AT2G38390	1369.69	-1.38126	0.158355	-8.72254	2.7204e-18	1.84625e-15	2472.31	1755.94	1711.55	728.533	877.759	672.052	down
AT2G02160	1517.62	0.950924	0.110645	8.59435	8.37378e-18	5.32684e-15	1032.91	990.236	1079.7	2103.65	1821.96	2077.25	no
AT1G58180	485.761	1.3916	0.162262	8.57624	9.80223e-18	6.03438e-15	235.646	256.771	311.545	618.523	658.124	833.956	up
AT3G49601	465.663	1.11425	0.130012	8.57036	1.03163e-17	6.15236e-15	304.375	272.891	304.73	643.219	622.169	646.596	up
AT4G27430	1033.74	0.938024	0.109643	8.55528	1.17579e-17	6.79965e-15	705.955	678.197	742.839	1348.18	1414.73	1312.54	no
AT5G52882	600.867	1.52996	0.179404	8.528	1.48897e-17	8.35753e-15	309.285	229.136	387.484	792.518	841.023	1045.75	up
AT5G45820	569.894	1.12597	0.132253	8.51377	1.68372e-17	9.18063e-15	320.085	361.551	393.325	745.371	826.172	772.86	up
AT5G41790	293.827	1.67291	0.196573	8.51041	1.73314e-17	9.18758e-15	141.387	140.475	139.222	513.004	511.179	317.697	up
AT2G04460	194.915	-2.1904	0.258418	-8.47619	2.32685e-17	1.20015e-14	381.942	210.713	368.012	59.495	95.3576	53.9678	down
AT3G54760	449.459	1.09395	0.129379	8.45539	2.78151e-17	1.3969e-14	286.702	286.708	287.205	609.543	637.02	589.573	up
AT4G26630	797.844	1.28139	0.151932	8.43395	3.34199e-17	1.63535e-14	489.946	443.304	462.449	1175.31	1324.06	891.997	up
AT5G64840	2673.12	1.12332	0.134366	8.3602	6.26105e-17	2.98715e-14	1621.04	1580.92	1844.93	3258.75	4391.14	3341.93	up
AT4G23800	221.296	1.43653	0.171952	8.35423	6.58618e-17	3.06563e-14	110.95	127.81	119.75	350.235	329.844	289.186	up
AT5G17900	442.381	1.13405	0.136318	8.31918	8.85748e-17	4.02467e-14	249.392	280.951	300.835	587.092	626.077	609.938	up
AT3G25690	1620.96	1.17197	0.141168	8.30194	1.02421e-16	4.54557e-14	951.419	872.79	1165.37	2046.4	2604.36	2085.4	up
AT3G45850	382.406	1.35131	0.163074	8.28645	1.1668e-16	5.06075e-14	167.897	223.379	255.077	535.455	562.766	549.861	up
AT1G23720	813.34	-1.4335	0.173383	-8.26781	1.36439e-16	5.78624e-14	1101.64	1489.96	968.709	528.719	380.649	410.359	down
AT4G37680	944.22	-1.18488	0.143683	-8.24646	1.63155e-16	6.76879e-14	1546.42	1107.68	1281.23	557.906	635.457	536.624	down
AT3G12320	609.665	1.08326	0.131456	8.24051	1.71474e-16	6.96257e-14	428.089	388.035	357.303	757.719	871.506	855.339	up
AT5G40340	205.5	1.59755	0.196132	8.14528	3.78417e-16	1.50452e-13	88.3671	102.478	115.856	300.842	365.798	259.657	up
AT1G18620	1053.24	0.892275	0.110128	8.10217	5.39871e-16	2.10263e-13	711.846	738.072	763.284	1285.32	1414.73	1406.22	no
AT5G46240	440.871	1.33112	0.164422	8.09576	5.69079e-16	2.17206e-13	215.027	241.802	295.967	593.827	735.504	563.098	up
AT3G28550	1171	-1.36064	0.168386	-8.08052	6.4491e-16	2.41323e-13	1675.05	2131.31	1251.05	701.592	668.285	598.737	down
AT1G75450	334.664	1.28431	0.159083	8.07322	6.84681e-16	2.51278e-13	196.371	192.29	195.689	530.965	495.547	397.122	up
AT5G55660	303.917	1.47036	0.182829	8.04228	8.81849e-16	3.11652e-13	162.006	154.293	167.455	479.327	521.34	339.081	up
AT2G28720	351.767	1.38256	0.171875	8.04399	8.69611e-16	3.11652e-13	207.172	195.744	183.032	480.45	620.606	423.597	up
AT3G51880	1184.87	0.979378	0.121885	8.03527	9.33724e-16	3.23985e-13	744.247	784.129	863.563	1476.15	1486.64	1754.46	no
AT1G08310	411.057	-1.68581	0.210292	-8.01653	1.08778e-15	3.707e-13	744.247	414.518	723.368	157.157	217.29	209.762	down
AT5G56360	454.528	1.05828	0.133252	7.94195	1.99035e-15	6.66382e-13	272.956	322.403	290.126	627.504	617.48	596.701	up
AT5G16780	495.623	1.07663	0.136031	7.91457	2.48112e-15	8.16374e-13	292.593	323.554	340.752	688.121	716.745	611.975	up
AT2G37080	159.237	1.54678	0.195891	7.8961	2.87773e-15	9.30822e-13	79.5304	80.6006	83.7276	242.47	263.406	205.689	up
AT5G06110	552.543	1.08481	0.137586	7.88458	3.15593e-15	9.71414e-13	344.632	375.369	343.673	703.837	854.31	693.436	up
AT5G55300	480.061	1.15026	0.145845	7.88686	3.0989e-15	9.71414e-13	309.285	262.528	322.254	694.856	712.056	579.391	up
AT4G37820	141.257	1.56634	0.198635	7.8855	3.13285e-15	9.71414e-13	73.6392	70.2377	70.0975	218.897	221.198	193.47	up
AT5G43350	2530.63	-1.36577	0.173641	-7.86548	3.67678e-15	1.11377e-12	4572.51	2952.29	3416.28	1252.76	1778.18	1211.73	down
AT5G13930	653.678	-1.4487	0.184984	-7.83144	4.82305e-15	1.43817e-12	921.963	1069.69	882.061	288.494	476.788	283.077	down
AT4G19190	304.222	1.22467	0.157655	7.76804	7.97104e-15	2.3403e-12	173.789	160.05	212.24	427.69	412.695	438.871	up
AT3G23030	1611.84	1.09699	0.141457	7.75495	8.83774e-15	2.55545e-12	992.657	834.792	1252.02	2110.39	2223.71	2257.48	up
AT4G08310	200.978	1.38907	0.179397	7.74297	9.71202e-15	2.76633e-12	110.95	112.841	110.014	276.146	332.188	263.73	up
AT1G22060	406.442	1.06361	0.137468	7.73712	1.01697e-14	2.8541e-12	256.265	257.922	274.549	592.705	544.007	513.204	up
AT5G57120	298.216	1.31053	0.169896	7.71372	1.22206e-14	3.37996e-12	159.061	175.019	180.112	481.572	446.305	347.227	up
AT1G65010	232.346	1.54725	0.20073	7.70813	1.27672e-14	3.4807e-12	114.877	97.8722	142.142	378.298	390.028	270.857	up
AT1G22990	177.934	-1.60996	0.208925	-7.70593	1.29895e-14	3.49144e-12	326.958	237.196	240.474	70.7204	91.4495	100.808	down
AT5G46840	417.159	1.10074	0.143151	7.68937	1.47859e-14	3.91909e-12	246.446	286.708	263.839	507.391	591.686	606.884	up
AT2G27170	220.448	1.41647	0.184481	7.67817	1.61379e-14	4.21883e-12	134.514	96.7208	128.512	339.009	343.913	280.022	up
AT2G02130	2615.37	-0.812356	0.105954	-7.66703	1.76023e-14	4.53949e-12	3576.9	3252.81	3168.02	2028.44	1889.17	1776.87	no
AT3G13110	2139.74	-1.06531	0.139107	-7.65818	1.88581e-14	4.79851e-12	3564.14	2608.01	2514.75	1413.29	1415.51	1322.72	down
AT1G24260	276.467	-1.20651	0.158127	-7.63004	2.34677e-14	5.89288e-12	431.035	374.217	352.435	163.892	174.301	162.922	down
AT2G46830	492.412	1.27569	0.167715	7.60626	2.82142e-14	6.99273e-12	285.72	308.585	270.654	529.842	808.195	751.477	up
AT3G56040	1803.09	-0.967131	0.127186	-7.60407	2.86967e-14	7.02113e-12	2667.7	2020.77	2468.02	1293.17	1239.65	1129.25	no
AT4G12470	3872.07	-1.10822	0.146149	-7.58277	3.38251e-14	8.17112e-12	6258.35	4231.53	5380.96	2518.99	2708.31	2134.28	down
AT1G05320	106.177	1.80785	0.239127	7.5602	4.02463e-14	9.60075e-12	52.0384	41.4518	47.7053	187.465	171.956	136.447	up
AT1G52410	207.348	1.41297	0.187528	7.53475	4.89259e-14	1.15272e-11	117.823	116.295	106.12	304.21	350.166	249.474	up
AT1G09780	2042.05	-0.937736	0.124692	-7.52043	5.45953e-14	1.27061e-11	3030.99	2660.97	2358.98	1409.92	1515.56	1275.88	no
AT2G16860	255.373	1.23566	0.164545	7.50956	5.93282e-14	1.36412e-11	132.551	151.99	172.323	360.337	375.959	339.081	up
AT1G15940	131.378	1.5079	0.201876	7.46944	8.05394e-14	1.82146e-11	68.7299	70.2377	66.2032	202.058	197.75	183.287	up
AT2G04040	70.8601	-2.7435	0.367344	-7.46848	8.11277e-14	1.82146e-11	152.188	72.5406	145.063	11.2255	15.6324	28.5113	down
AT1G75100	702.317	0.955798	0.128104	7.46111	8.57981e-14	1.90392e-11	431.035	489.361	514.049	871.096	1005.16	903.198	no
AT5G56240	448.525	0.965943	0.12969	7.44809	9.47041e-14	2.07739e-11	313.212	309.737	288.179	609.543	576.835	593.646	no
AT1G61690	311.643	1.09043	0.146857	7.42511	1.12684e-13	2.44371e-11	200.299	185.381	211.266	414.22	412.695	445.998	up
AT5G05210	134.335	1.53065	0.206512	7.41194	1.24466e-13	2.66888e-11	67.7481	71.3891	68.1504	221.142	202.44	175.141	up
AT5G55310	380.702	1.06681	0.144026	7.40703	1.29163e-13	2.73883e-11	216.008	257.922	264.813	499.533	540.881	505.057	up
AT3G19370	139.531	1.53891	0.207829	7.40469	1.31453e-13	2.75675e-11	67.7481	67.9348	78.8597	198.691	237.612	186.342	up
AT1G68790	158.066	1.52571	0.206515	7.3879	1.49168e-13	3.09426e-11	83.4578	84.055	76.9126	277.269	235.268	191.433	up
AT3G18480	225.115	1.24693	0.169237	7.36793	1.73294e-13	3.55607e-11	117.823	135.87	147.01	316.558	336.096	297.332	up
AT1G33240	1712.36	1.15709	0.157458	7.34857	2.00336e-13	4.06725e-11	865.015	1029.39	1287.07	1983.54	2732.54	2376.62	up
AT1G14280	1514.08	1.18065	0.160893	7.33815	2.16562e-13	4.35039e-11	873.852	799.098	1107.93	1640.04	2394.88	2268.69	up
AT3G54590	543.641	-1.25546	0.171152	-7.33535	2.21145e-13	4.39619e-11	907.235	816.369	576.358	314.313	353.292	294.277	down
AT3G54670	223.635	1.33764	0.182503	7.32941	2.3116e-13	4.54789e-11	108.986	149.687	122.671	340.132	342.349	277.985	up
AT2G16586	115.187	-1.73861	0.23756	-7.31863	2.50524e-13	4.87857e-11	164.952	170.413	197.636	49.392	68.0009	40.7304	down
AT2G24980	246.04	-1.73439	0.237239	-7.31074	2.6567e-13	5.12126e-11	467.364	424.881	244.368	94.2939	141.473	103.863	down
AT1G20970	404.445	1.15907	0.158762	7.3007	2.86276e-13	5.46329e-11	223.863	226.833	299.862	516.371	619.043	540.697	up
AT4G15160	365.445	-1.69055	0.231617	-7.29888	2.90176e-13	5.48289e-11	778.612	508.935	387.484	170.627	212.601	134.41	down
AT3G15950	1682.09	0.917394	0.125984	7.28181	3.2938e-13	6.16264e-11	1367.73	1075.44	1049.52	2306.83	2111.94	2181.12	no
AT1G03080	241.863	1.3265	0.182249	7.27847	3.37633e-13	6.25572e-11	173.789	125.507	113.909	351.357	335.315	351.3	up
AT1G02340	1870.35	0.929468	0.128206	7.24978	4.17452e-13	7.5873e-11	1245.98	1296.52	1322.12	2025.07	2600.45	2731.99	no
AT1G24460	291.12	1.1154	0.15385	7.24987	4.17164e-13	7.5873e-11	200.299	170.413	180.112	431.058	382.994	381.848	up
AT1G75310	164.244	1.51135	0.208797	7.23837	4.54103e-13	8.04168e-11	85.4215	85.2064	85.6748	250.328	288.418	190.415	up
AT3G07280	106.98	1.74184	0.24065	7.23808	4.55094e-13	8.04168e-11	45.1654	48.3604	54.5203	131.338	188.37	174.123	up
AT4G15030	110.074	1.66705	0.230241	7.24047	4.47142e-13	8.04168e-11	44.1835	59.8748	54.5203	179.607	176.646	145.611	up
AT2G03150	356.791	1.08582	0.150061	7.23587	4.62538e-13	8.09823e-11	240.555	229.136	216.134	514.126	518.214	422.578	up
AT5G20410	507.526	-1.6512	0.229238	-7.20302	5.8895e-13	1.01257e-10	943.564	437.546	928.792	209.916	262.624	262.711	down
AT3G23310	358.685	0.997828	0.138527	7.20313	5.88442e-13	1.01257e-10	228.773	237.196	252.156	462.489	480.696	490.802	no
AT5G67320	406.994	0.97185	0.135221	7.18713	6.61698e-13	1.12749e-10	270.011	268.285	286.232	557.906	556.513	503.021	no
AT1G17360	116.996	1.83601	0.256289	7.16381	7.84646e-13	1.32515e-10	50.0747	48.3604	55.4939	167.259	242.302	138.484	up
AT5G41020	115.461	1.57601	0.220119	7.15981	8.07897e-13	1.35245e-10	53.0202	61.0262	60.3618	169.505	193.06	155.794	up
AT4G36350	50.5361	-3.02141	0.424719	-7.11391	1.12798e-12	1.87186e-10	126.659	64.4805	78.8597	4.49019	9.37944	19.347	down
AT5G53440	494.112	0.885644	0.125098	7.07962	1.44554e-12	2.37817e-10	359.359	339.674	341.726	658.935	634.675	630.304	no
AT5G11500	2101.5	0.710534	0.1004	7.07705	1.47259e-12	2.40195e-10	1527.77	1597.04	1658	2672.78	2673.92	2479.47	no
AT1G78110	307.191	1.2414	0.177083	7.01029	2.37818e-12	3.84621e-10	167.897	146.233	232.685	422.078	425.201	449.053	up
AT4G34200	2811.79	-0.829759	0.118733	-6.98842	2.78e-12	4.45829e-10	4151.29	3320.75	3323.79	2110.39	2040.03	1924.51	no
AT1G80790	572.852	0.856769	0.122913	6.97052	3.15779e-12	5.02194e-10	397.652	390.337	434.215	759.964	737.067	717.874	no
AT5G43700	1201.35	0.787274	0.113032	6.96504	3.28313e-12	5.17812e-10	824.759	892.364	927.819	1409.92	1541.35	1611.91	no
AT2G32240	363.036	1.08633	0.15613	6.95786	3.45491e-12	5.40439e-10	254.301	210.713	231.711	551.17	505.708	424.615	up
AT2G27550	236.116	-1.25771	0.181036	-6.9473	3.72349e-12	5.77716e-10	382.924	292.465	324.201	140.318	158.669	118.118	down
AT2G26110	453.14	0.944487	0.136252	6.93189	4.15245e-12	6.39075e-10	289.648	297.071	342.699	566.886	593.249	629.285	no
AT2G01020	1967.06	-0.755771	0.109091	-6.92788	4.272e-12	6.52215e-10	2550.86	2454.87	2404.74	1504.21	1315.47	1572.2	no
AT4G37120	503.272	0.974907	0.14106	6.91127	4.80318e-12	7.27491e-10	303.394	318.948	395.272	692.611	662.814	646.596	no
AT5G54630	360.949	0.954583	0.138823	6.87625	6.14468e-12	9.23347e-10	249.392	230.288	257.024	487.185	484.604	457.199	no
AT5G09570	168.757	-2.04772	0.297965	-6.87236	6.31501e-12	9.3423e-10	382.924	173.867	259.945	38.1666	91.4495	66.187	down
AT5G41140	164.429	1.62082	0.235831	6.8728	6.2953e-12	9.3423e-10	93.2764	75.9949	73.0183	262.676	309.521	172.086	up
AT3G10120	143.837	1.73149	0.251999	6.87103	6.37414e-12	9.35724e-10	48.111	72.5406	79.8333	173.995	289.981	198.561	up
AT5G12230	363.81	1.11475	0.162281	6.8693	6.45193e-12	9.39913e-10	189.498	224.53	275.522	462.489	503.363	527.459	up
AT5G46070	312.4	1.11409	0.162688	6.84797	7.49062e-12	1.08296e-09	220.918	162.353	208.345	432.18	459.592	391.012	up
AT3G61890	178.075	1.29252	0.188969	6.83985	7.92752e-12	1.13751e-09	107.022	119.75	83.7276	242.47	254.808	260.675	up
AT5G42540	443.835	0.949313	0.138814	6.83874	7.98932e-12	1.13782e-09	284.738	321.251	302.782	639.852	583.87	530.514	no
AT2G02990	107.694	-2.32908	0.341609	-6.81797	9.23364e-12	1.3053e-09	290.629	110.538	138.248	23.5735	41.4258	41.7487	down
AT4G31880	441.6	0.96709	0.142091	6.80615	1.00247e-11	1.4067e-09	327.94	252.165	315.439	588.214	585.433	580.409	no
AT3G25495	85.7822	1.76098	0.258942	6.80069	1.04118e-11	1.44903e-09	36.3287	41.4518	39.9167	106.642	150.853	139.502	up
AT4G34950	212.183	-1.30135	0.191381	-6.79978	1.04782e-11	1.44903e-09	339.722	290.162	275.522	144.809	128.186	94.6983	down
AT1G20840	1474.18	-0.772218	0.114147	-6.76509	1.33224e-11	1.8291e-09	2045.21	1807.76	1726.15	1106.83	1138.82	1020.3	no
AT5G40450	454.597	1.30015	0.192654	6.74863	1.49251e-11	2.03451e-09	273.938	274.042	239.5	849.768	622.951	467.382	up
AT3G24080	284.78	1.09365	0.162225	6.74154	1.56713e-11	2.12107e-09	207.172	153.141	184.006	406.362	395.5	362.501	up
AT5G08030	97.265	-2.26787	0.336818	-6.73323	1.65934e-11	2.23006e-09	199.317	85.2064	199.583	21.3284	44.5523	33.6026	down
AT1G44910	214.684	1.11637	0.165922	6.72826	1.71698e-11	2.27548e-09	131.569	128.961	146.037	290.74	308.74	282.058	up
AT3G30180	234.097	1.1365	0.168902	6.72876	1.71119e-11	2.27548e-09	152.188	133.567	152.852	353.602	328.28	284.095	up
AT1G65660	471.65	0.857993	0.127629	6.72256	1.7856e-11	2.3501e-09	326.958	354.643	325.175	614.033	617.48	591.61	no
AT2G36490	458.738	0.963935	0.143526	6.71611	1.86637e-11	2.43958e-09	306.339	305.131	322.254	565.763	697.986	554.952	no
AT5G06140	941.982	0.784247	0.116933	6.70679	1.98949e-11	2.58281e-09	674.535	670.137	732.13	1094.48	1270.91	1209.69	no
AT1G56460	331.805	0.966083	0.14441	6.68987	2.23362e-11	2.88016e-09	225.827	227.985	220.028	475.96	430.672	410.359	no
AT3G50240	226.206	1.34949	0.201989	6.68103	2.37261e-11	3.03885e-09	96.2219	138.173	148.957	266.044	372.833	335.008	up
AT1G72160	1499.47	0.675052	0.101187	6.67134	2.53482e-11	3.22497e-09	1112.44	1195.19	1157.58	1879.14	1853.22	1799.27	no
AT3G51860	594.953	-1.4082	0.211165	-6.66873	2.58033e-11	3.26113e-09	1016.22	591.839	985.26	233.49	347.821	395.085	down
AT3G53620	895.088	-1.23235	0.185067	-6.65896	2.75768e-11	3.46234e-09	1544.46	923.453	1299.73	417.587	568.238	617.066	down
AT3G12020	281.829	1.20109	0.180417	6.65727	2.78954e-11	3.47944e-09	153.17	141.627	217.108	397.381	418.167	363.519	up
AT2G24650	98.9339	1.53775	0.232235	6.62153	3.55488e-11	4.40528e-09	48.111	50.6633	53.5467	129.093	159.45	152.739	up
AT2G22795	176.444	1.59605	0.242476	6.58232	4.6317e-11	5.70266e-09	83.4578	86.3578	93.4634	312.068	317.338	165.977	up
AT5G22320	66.7068	1.87594	0.286223	6.55412	5.59703e-11	6.80773e-09	25.5283	33.3917	27.2602	101.029	120.369	92.6618	up
AT5G35735	1237.89	-0.863347	0.131728	-6.55403	5.60057e-11	6.80773e-09	1623.99	1348.33	1818.64	921.611	820.701	894.033	no
AT3G11590	220.263	1.06736	0.162965	6.5496	5.76914e-11	6.96824e-09	142.369	140.475	144.089	308.7	307.958	277.985	up
AT2G23760	791.612	0.982655	0.150167	6.54374	6.00007e-11	7.20159e-09	479.146	493.967	623.089	876.709	1140.38	1136.38	no
AT5G67240	231.95	1.03332	0.158185	6.53237	6.47382e-11	7.72165e-09	155.133	150.838	150.904	313.19	321.246	300.387	up
AT3G48670	170.698	1.16897	0.179308	6.51938	7.06005e-11	8.36857e-09	107.022	108.235	100.278	240.225	245.429	222.999	up
AT4G32190	303.727	1.06264	0.163187	6.51177	7.4269e-11	8.74908e-09	201.281	188.836	200.557	343.499	466.627	421.56	up
AT4G10920	464.624	0.919211	0.141441	6.49892	8.09012e-11	9.47189e-09	285.72	306.282	371.906	614.033	615.135	594.664	no
AT5G43310	209.441	1.28589	0.198008	6.49414	8.35093e-11	9.71763e-09	92.2945	115.144	157.719	303.088	293.107	295.296	up
AT2G40430	334.828	1.0463	0.161292	6.48701	8.75578e-11	1.0127e-08	193.426	252.165	210.293	509.636	436.144	407.304	up
AT4G37920	113.622	1.49428	0.230717	6.47665	9.37793e-11	1.07812e-08	46.1473	73.692	59.3882	179.607	171.175	151.721	up
AT2G14878	2967.71	-0.89935	0.139007	-6.46981	9.81278e-11	1.12136e-08	4647.13	3684.6	3258.56	2110.39	1863.38	2242.21	no
AT1G15040	355.93	-1.26946	0.196639	-6.45582	1.07632e-10	1.22265e-08	532.166	401.852	575.384	158.279	200.095	267.803	down
AT3G57157	100.283	-1.74178	0.269889	-6.45369	1.09157e-10	1.23263e-08	212.081	118.598	132.406	47.147	47.6788	43.7852	down
AT1G21529	38.4039	-3.3967	0.527157	-6.44343	1.16801e-10	1.31119e-08	112.913	32.2403	65.2297	3.36764	5.47134	11.2009	down
AT4G39260	11045	-0.612641	0.0951313	-6.43996	1.19505e-10	1.33371e-08	14217.3	12531.1	13316.6	8999.46	8499.33	8706.13	no
AT3G54580	1360.27	-1.10676	0.172102	-6.43082	1.26914e-10	1.40815e-08	2125.72	2158.95	1289.99	858.748	930.909	797.298	down
AT1G69010	350.302	0.914065	0.142452	6.41665	1.3931e-10	1.53675e-08	220.918	244.105	263.839	450.141	466.627	456.181	no
AT3G04640	418.757	-1.32511	0.207144	-6.39705	1.5841e-10	1.73741e-08	531.184	518.147	745.76	193.078	198.531	325.844	down
AT5G65900	104.17	1.5223	0.238049	6.3949	1.60654e-10	1.75195e-08	44.1835	61.0262	56.4675	175.117	157.887	130.337	up
AT2G24830	134.326	1.27601	0.200067	6.37789	1.79549e-10	1.94688e-08	79.5304	73.692	81.7805	203.181	174.301	193.47	up
AT1G28290	2128.03	-0.916116	0.143768	-6.3722	1.86337e-10	2.00258e-08	2694.21	3350.68	2300.56	1647.9	1412.39	1362.43	no
AT5G27420	666.29	-0.804472	0.126254	-6.37183	1.86785e-10	2.00258e-08	872.87	879.698	788.597	490.553	441.615	524.404	no
AT1G64370	6102.23	0.842921	0.132882	6.34336	2.24804e-10	2.39674e-08	3650.54	4732.41	4724.77	7115.82	8966.74	7423.12	no
AT3G19710	2588.81	-0.944137	0.148973	-6.33763	2.33331e-10	2.47383e-08	4265.18	2956.89	2999.59	1670.35	1979.06	1661.8	no
AT5G25070	265.405	1.02839	0.162389	6.33288	2.40628e-10	2.53709e-08	180.662	147.384	194.715	374.931	345.476	349.264	up
AT3G19515	330.182	0.89474	0.14131	6.33174	2.42412e-10	2.54186e-08	223.863	246.408	222.949	435.548	423.638	428.688	no
AT4G01870	2735.89	-0.813648	0.129064	-6.30421	2.89677e-10	3.02087e-08	3395.26	3122.7	3942.99	1920.68	1771.15	2262.58	no
AT1G27020	903.023	-1.16484	0.185111	-6.29268	3.12034e-10	3.23633e-08	1381.47	1241.25	1121.56	646.587	370.488	656.778	down
AT3G14310	5111.22	-0.869007	0.138178	-6.28906	3.19395e-10	3.29478e-08	7655.53	5271.28	6888.06	3954.73	3353.15	3544.57	no
AT3G25910	997.643	0.667313	0.106151	6.28647	3.24758e-10	3.33209e-08	757.011	776.069	779.835	1202.25	1216.2	1254.5	no
AT2G36530	9860.64	-0.692484	0.110333	-6.27629	3.46742e-10	3.53862e-08	13252.1	12410.2	10884.6	8164.28	7125.25	7327.41	no
AT1G70100	248.365	1.08268	0.172597	6.27287	3.54449e-10	3.59803e-08	164.952	133.567	179.138	322.171	376.741	313.624	up
AT5G52280	88.8588	1.79516	0.286329	6.26956	3.62061e-10	3.65586e-08	47.1291	31.0888	40.8902	144.809	173.52	95.7165	up
AT1G32700	739.655	0.785038	0.125292	6.26565	3.7127e-10	3.72911e-08	512.529	535.419	581.225	900.282	876.977	1031.5	no
AT1G19870	801.826	0.78413	0.125492	6.24843	4.14588e-10	4.14241e-08	579.295	574.567	612.38	1022.64	901.989	1120.09	no
AT1G15910	329.998	0.884224	0.141536	6.24734	4.17498e-10	4.14975e-08	220.918	230.288	244.368	424.323	418.167	441.925	no
AT1G80180	3329	0.737416	0.11811	6.24345	4.28011e-10	4.23221e-08	2153.21	2680.55	2655.92	3899.73	4114.45	4470.17	no
AT5G47690	1062	0.742234	0.119016	6.2364	4.47749e-10	4.40456e-08	830.651	739.223	813.91	1376.24	1415.51	1196.46	no
AT3G23900	372.305	0.901281	0.144603	6.23278	4.58219e-10	4.48443e-08	276.884	239.499	261.892	525.352	489.294	440.907	no
AT3G27350	356.429	0.884468	0.142102	6.22418	4.84087e-10	4.71343e-08	261.174	241.802	248.262	487.185	477.57	422.578	no
AT3G01750	219.673	-1.0773	0.173131	-6.22246	4.89414e-10	4.74111e-08	317.14	272.891	302.782	149.299	121.151	154.776	down
AT5G38150	165.202	1.2109	0.194659	6.2206	4.95254e-10	4.77345e-08	90.3308	97.8722	110.988	197.568	236.831	257.62	up
AT5G63130	84.5186	-1.55528	0.25031	-6.21342	5.18432e-10	4.97174e-08	134.514	127.81	116.829	33.6764	48.4604	45.8217	down
AT3G08650	2012.9	-0.719989	0.115992	-6.20723	5.39264e-10	5.14566e-08	2768.84	2414.56	2330.74	1651.27	1510.87	1401.13	no
AT1G60940	1132.44	0.670448	0.108131	6.20035	5.63362e-10	5.27019e-08	844.397	862.427	915.162	1322.36	1405.35	1444.91	no
AT5G54960	1257.9	-0.838483	0.135227	-6.20057	5.62573e-10	5.27019e-08	1844.91	1496.87	1498.34	993.454	937.944	775.915	no
AT3G25820	972.285	0.745858	0.120292	6.20041	5.6316e-10	5.27019e-08	716.755	804.855	658.138	1249.39	1152.11	1252.46	no
AT4G27180	382.376	0.859345	0.138592	6.20053	5.62743e-10	5.27019e-08	297.502	263.679	254.104	482.695	506.49	489.784	no
AT5G43370	239.004	-1.4966	0.241546	-6.19592	5.79461e-10	5.38975e-08	512.529	255.619	291.1	103.274	139.128	132.374	down
AT4G38250	1899.39	-0.624836	0.100857	-6.19529	5.8179e-10	5.38975e-08	2285.76	2336.27	2290.83	1579.42	1496.8	1407.24	no
AT2G31970	112.314	1.38988	0.224646	6.18697	6.13321e-10	5.6544e-08	51.0565	63.3291	72.0447	152.666	178.991	155.794	up
AT3G58990	1115.01	-0.84635	0.137257	-6.16615	6.99746e-10	6.42017e-08	1690.76	1331.06	1278.31	743.126	876.977	769.805	no
AT3G04290	741.295	0.883363	0.143282	6.16522	7.0383e-10	6.42675e-08	433.981	572.265	558.833	901.405	1077.07	904.216	no
AT5G53880	323.609	1.22692	0.199251	6.15768	7.38198e-10	6.70847e-08	150.224	191.139	240.474	352.48	533.846	473.491	up
AT5G04890	111.955	1.50059	0.243838	6.15403	7.55377e-10	6.83204e-08	46.1473	74.8435	55.4939	152.666	196.968	145.611	up
AT3G25830	971.457	0.746273	0.121375	6.14849	7.82246e-10	7.04169e-08	713.81	810.612	653.27	1232.56	1159.92	1258.57	no
AT2G38380	2828.53	-1.15654	0.188307	-6.14176	8.16144e-10	7.31235e-08	5423.77	2994.89	3297.51	1750.05	2014.23	1490.73	down
AT1G61800	52.8256	-2.28995	0.374408	-6.1162	9.58331e-10	8.53347e-08	88.3671	54.1176	120.724	12.348	17.9773	23.42	down
AT3G02380	376.566	1.01939	0.166684	6.11569	9.6138e-10	8.53347e-08	230.736	239.499	276.496	404.117	529.157	579.391	up
AT1G13220	70.6488	1.86067	0.304427	6.11204	9.83674e-10	8.69094e-08	28.4738	23.0288	39.9167	96.539	142.255	93.68	up
AT1G22410	2900.9	-0.817103	0.134242	-6.08678	1.15206e-09	1.01318e-07	4042.3	3278.14	3784.29	2078.96	2441.78	1779.92	no
AT2G27285	147.26	1.18038	0.193982	6.085	1.16493e-09	1.01979e-07	102.113	78.2978	89.5691	203.181	201.658	208.744	up
AT1G69870	1117.68	-0.817364	0.134392	-6.08193	1.18744e-09	1.03476e-07	1426.64	1213.62	1638.53	754.351	874.632	798.317	no
AT2G43920	807.664	-0.703038	0.116065	-6.05729	1.3843e-09	1.20081e-07	1027.02	983.328	993.049	579.234	663.595	599.756	no
AT3G09600	279.277	1.14667	0.189639	6.04659	1.4794e-09	1.2775e-07	183.607	178.473	159.667	295.23	379.086	479.601	up
AT3G09980	626.366	0.769866	0.127383	6.04371	1.50615e-09	1.29474e-07	448.708	428.335	512.102	747.616	826.172	795.262	no
AT1G70200	252.196	1.16662	0.193078	6.04222	1.5201e-09	1.30088e-07	128.623	154.293	184.006	334.519	420.511	291.223	up
AT1G64110	159.031	1.54775	0.256521	6.03362	1.6033e-09	1.36595e-07	59.8932	118.598	66.2032	223.387	294.671	191.433	up
AT5G46020	1367.98	0.636524	0.105527	6.03183	1.62112e-09	1.375e-07	1007.38	1078.9	1126.43	1668.1	1616.39	1710.68	no
AT2G48130	506.462	-0.885869	0.147083	-6.02293	1.71284e-09	1.44636e-07	733.447	692.014	547.15	351.357	376.741	338.063	no
AT5G66030	787.882	0.752598	0.124972	6.02216	1.72107e-09	1.44692e-07	511.547	642.502	607.512	1002.43	991.875	971.421	no
AT2G18050	1177.44	0.961606	0.159702	6.02126	1.7307e-09	1.44862e-07	904.29	884.304	609.459	1320.11	1629.68	1716.79	no
AT1G80810	70.1009	1.60773	0.267492	6.0104	1.85071e-09	1.54231e-07	34.365	35.6946	34.0752	103.274	116.461	96.7348	up
AT3G23070	242.018	1.06154	0.176953	5.999	1.98538e-09	1.64735e-07	148.26	160.05	162.587	342.377	372.051	266.784	up
AT1G13750	318.845	-1.38329	0.230832	-5.99264	2.06466e-09	1.70571e-07	595.005	290.162	498.471	159.402	217.29	152.739	down
AT1G32530	322.648	0.847921	0.141639	5.9865	2.14398e-09	1.76361e-07	220.918	229.136	241.447	404.117	419.73	420.542	no
AT3G06880	169.717	1.47932	0.247275	5.98251	2.19727e-09	1.79969e-07	60.8751	96.7208	111.961	213.284	326.717	208.744	up
AT3G26450	2047.22	0.77381	0.129431	5.97856	2.25124e-09	1.83601e-07	1581.77	1245.86	1703.76	2465.11	2532.45	2754.4	no
AT1G71100	443.909	-0.798511	0.1337	-5.97243	2.33743e-09	1.89819e-07	539.039	588.385	562.728	339.009	296.234	338.063	no
AT4G02720	341.669	0.846572	0.141916	5.96529	2.44198e-09	1.9747e-07	230.736	246.408	255.077	447.896	412.695	457.199	no
AT5G62162	29.4234	-3.72958	0.625632	-5.9613	2.50236e-09	2.01498e-07	98.1856	29.9374	36.0224	1.12255	3.12648	8.14609	down
AT1G01490	1456.19	0.740797	0.12449	5.95066	2.67059e-09	2.14141e-07	1139.94	1035.14	1095.27	1649.02	1710.97	2106.78	no
AT1G08165	76.8102	-2.18282	0.367099	-5.94612	2.7457e-09	2.19242e-07	207.172	70.2377	100.278	22.4509	28.1383	32.5844	down
AT4G29840	1098.61	-0.623585	0.105295	-5.92227	3.17532e-09	2.5249e-07	1306.85	1340.27	1349.38	900.282	842.586	852.284	no
AT3G06400	1148.94	0.643553	0.108768	5.91677	3.28329e-09	2.59993e-07	952.401	860.124	877.193	1464.92	1382.69	1356.32	no
AT5G66540	120.299	1.2742	0.215542	5.9116	3.3881e-09	2.67184e-07	79.5304	61.0262	70.0975	187.465	171.956	151.721	up
AT2G21380	638.121	0.719038	0.121696	5.90848	3.4527e-09	2.71157e-07	460.491	472.089	514.049	828.439	801.16	752.495	no
AT5G60210	207.248	0.966044	0.163803	5.8976	3.68829e-09	2.88473e-07	141.387	141.627	138.248	267.166	282.165	272.894	no
AT1G69030	164.146	1.09496	0.185808	5.89296	3.79328e-09	2.95474e-07	96.2219	109.387	109.041	207.671	244.647	217.908	up
AT4G11080	49.5954	1.9789	0.336044	5.8888	3.89012e-09	3.01785e-07	17.6734	23.0288	19.4715	93.1714	61.748	82.4791	up
AT1G02990	130.634	1.21265	0.206193	5.88114	4.07451e-09	3.1354e-07	86.4034	82.9035	67.1768	191.955	188.37	166.995	up
AT4G14760	122.916	1.36461	0.232028	5.88124	4.07198e-09	3.1354e-07	73.6392	71.3891	61.3354	209.916	186.807	134.41	up
AT1G19720	510.276	0.747447	0.127152	5.87835	4.14371e-09	3.17585e-07	369.178	360.4	412.797	648.832	640.147	630.304	no
AT2G21560	76.1421	1.54965	0.263843	5.87338	4.27009e-09	3.25962e-07	45.1654	28.7859	41.8638	115.622	116.461	108.954	up
AT4G38740	7243.1	-0.669415	0.114067	-5.86861	4.3947e-09	3.34137e-07	10026.7	8259.26	8397.1	5114.32	5952.82	5708.37	no
AT5G55860	185.599	1.0792	0.184016	5.86472	4.49889e-09	3.40701e-07	134.514	101.327	121.697	233.49	275.13	247.437	up
AT2G01910	436.903	0.782772	0.13356	5.86084	4.60539e-09	3.47388e-07	298.484	316.645	348.541	533.21	560.421	564.117	no
AT1G09070	13132.5	-0.887953	0.151741	-5.85176	4.86399e-09	3.64017e-07	15125.5	14615.2	21410.9	8887.2	8149.17	10607.2	no
AT4G26190	184.846	1.2371	0.211398	5.85198	4.85749e-09	3.64017e-07	96.2219	134.718	100.278	292.985	285.291	199.579	up
AT5G11770	3482.72	-0.55426	0.0947404	-5.85031	4.90667e-09	3.65777e-07	4095.32	4213.11	4123.1	2880.45	2915.44	2668.86	no
AT4G36540	644.239	0.932409	0.159538	5.84444	5.08267e-09	3.77423e-07	445.763	480.15	403.061	1032.74	821.482	682.235	no
AT4G16780	3888.48	0.703213	0.120388	5.8412	5.18267e-09	3.83357e-07	2735.45	2930.41	3212.8	4164.65	5320.49	4967.08	no
AT4G08580	150.48	1.10029	0.188415	5.8397	5.22935e-09	3.83834e-07	91.3126	93.2665	102.226	215.529	193.842	206.707	up
AT4G17030	216.688	-1.09223	0.187029	-5.83989	5.22359e-09	3.83834e-07	357.396	278.648	249.236	125.725	141.473	147.648	down
AT2G45135	73.0572	-1.89345	0.324284	-5.83885	5.2561e-09	3.8432e-07	164.952	70.2377	110.014	30.3088	31.2648	31.5661	down
AT3G05270	109.605	1.32413	0.226837	5.83736	5.3033e-09	3.8629e-07	68.7299	48.3604	70.0975	143.686	161.795	164.958	up
AT2G21660	18796.7	-0.687224	0.118057	-5.82112	5.84551e-09	4.24166e-07	21809	24511.8	23249	16301.6	12359.8	14548.9	no
AT5G03660	678.075	0.795839	0.136767	5.81895	5.92194e-09	4.28084e-07	507.62	426.032	552.992	799.253	936.38	846.175	no
AT5G10150	287.11	1.0891	0.187333	5.81373	6.10967e-09	4.38957e-07	143.351	175.019	232.685	346.867	430.672	394.067	up
AT5G53800	202.915	1.00574	0.173001	5.81349	6.11835e-09	4.38957e-07	124.696	131.264	148.957	270.534	291.544	250.492	up
AT5G55040	453.035	0.805439	0.138617	5.81052	6.22783e-09	4.45138e-07	337.759	291.314	359.25	553.415	560.421	616.048	no
AT2G46680	443.107	1.08931	0.187595	5.80669	6.37182e-09	4.53731e-07	253.319	366.157	232.685	517.494	726.906	562.08	up
AT3G52930	8427.21	-0.615847	0.106158	-5.80122	6.58344e-09	4.67057e-07	10645.3	10713	9240.22	6789.16	7031.45	6144.19	no
AT3G02860	187.631	1.04344	0.179889	5.80047	6.61289e-09	4.67409e-07	108.986	116.295	142.142	249.205	245.429	263.73	up
AT4G24190	1886.73	0.665287	0.114721	5.79916	6.66483e-09	4.69341e-07	1630.86	1361	1385.4	2394.39	2394.1	2154.64	no
AT5G62730	26.4991	-3.8714	0.669259	-5.7846	7.26868e-09	5.09983e-07	90.3308	34.5431	24.3394	0	4.68972	5.09131	down
AT4G29060	2743.4	0.679109	0.117523	5.77853	7.53581e-09	5.26789e-07	1981.39	2079.5	2267.46	3577.56	3615.77	2938.7	no
AT4G22200	298.973	0.858776	0.148756	5.77303	7.78579e-09	5.42277e-07	211.099	210.713	216.134	387.279	414.258	354.355	no
AT1G67900	962.416	0.795114	0.137942	5.76411	8.20922e-09	5.6969e-07	594.023	720.8	797.36	1102.34	1335.01	1224.97	no
AT1G03220	6618.92	-0.663372	0.115128	-5.76205	8.30979e-09	5.7458e-07	6900.49	8700.26	8742.72	5054.83	5027.38	5287.83	no
AT5G62280	3077.01	0.754483	0.131083	5.75578	8.6242e-09	5.94167e-07	2162.05	2012.71	2694.86	3594.39	3700.97	4297.06	no
AT5G12480	555.125	0.723014	0.125794	5.74762	9.05076e-09	6.21312e-07	404.525	393.792	457.581	693.734	681.572	699.545	no
AT1G15340	1890.79	0.637392	0.110964	5.74414	9.2391e-09	6.31968e-07	1442.35	1374.82	1621.98	2149.68	2382.38	2373.57	no
AT5G10950	184.077	1.08451	0.188832	5.74327	9.28674e-09	6.32957e-07	113.895	130.112	110.988	209.916	282.946	256.602	up
AT5G22640	1409.17	0.787109	0.137411	5.72814	1.01539e-08	6.89596e-07	834.578	1076.59	1191.66	1720.86	1896.21	1735.12	no
AT1G53490	42.5984	2.03873	0.356257	5.72264	1.04881e-08	7.09767e-07	14.7278	23.0288	12.6565	71.843	64.0928	69.2418	up
AT3G45780	7861.33	0.530769	0.0927806	5.72069	1.06091e-08	7.15421e-07	6168.02	6368.6	6756.62	9633.69	9121.5	9119.55	no
AT2G30500	320.469	0.901459	0.157745	5.71465	1.09932e-08	7.38712e-07	206.19	206.107	257.998	377.176	428.328	447.017	no
AT3G03270	2896.07	-0.62221	0.109093	-5.70349	1.17376e-08	7.85965e-07	3883.24	3392.14	3258.56	2146.31	2351.11	2345.06	no
AT1G12120	524.762	0.760062	0.133332	5.70052	1.1944e-08	7.96989e-07	345.613	405.306	418.638	662.302	692.515	624.194	no
AT5G37990	640.934	0.66528	0.116781	5.69681	1.2207e-08	8.11701e-07	508.602	491.664	486.789	770.067	776.93	811.554	no
AT2G34202	136.268	-4.88295	0.859052	-5.68412	1.31488e-08	8.71287e-07	536.094	93.2665	161.614	4.49019	10.9427	11.2009	down
AT3G16840	327.769	0.894028	0.157388	5.6804	1.34377e-08	8.87351e-07	187.535	249.862	251.183	431.058	434.581	412.396	no
AT3G16660	1218.76	-1.12306	0.197739	-5.6795	1.35092e-08	8.88997e-07	1280.34	1423.18	2306.4	827.317	605.755	869.595	down
AT4G19530	1053.13	0.897367	0.158083	5.67658	1.37418e-08	9.01196e-07	650.971	645.957	910.295	1147.24	1482.73	1481.57	no
AT4G29190	1967.88	-0.655889	0.115897	-5.65925	1.52039e-08	9.93667e-07	2552.83	2399.6	2269.41	1711.88	1489.77	1383.82	no
AT1G07750	1126.04	-0.721762	0.127552	-5.65859	1.52623e-08	9.94084e-07	1562.13	1449.66	1194.58	868.851	871.506	809.518	no
AT3G44510	156.395	-1.57507	0.278584	-5.65383	1.5691e-08	1.01582e-06	348.559	142.778	211.266	65.1077	82.0701	88.5887	down
AT2G36390	1654.85	-0.680456	0.120356	-5.65371	1.57025e-08	1.01582e-06	2035.39	1932.11	2148.68	1184.29	1454.59	1174.05	no
AT1G76430	43.2084	-2.86679	0.507162	-5.6526	1.58035e-08	1.0189e-06	127.641	28.7859	72.0447	4.49019	14.0692	12.2191	down
AT4G33030	2436.12	-0.920232	0.163122	-5.64138	1.6869e-08	1.08393e-06	3695.71	2388.08	3480.54	1500.84	1991.57	1559.98	no
AT3G58110	344.746	0.771293	0.137062	5.62733	1.83018e-08	1.17205e-06	258.228	255.619	250.209	440.038	427.546	436.834	no
AT3G18640	155.565	1.05223	0.187262	5.61904	1.9202e-08	1.22559e-06	98.1856	104.781	101.252	191.955	227.451	209.762	up
AT1G68910	139.831	1.08176	0.192597	5.6167	1.94636e-08	1.23814e-06	89.3489	84.055	95.4105	197.568	185.244	187.36	up
AT2G34210	62.9378	-2.03776	0.363269	-5.6095	2.02916e-08	1.28653e-06	143.351	71.3891	88.5955	16.8382	18.7589	38.6939	down
AT5G43580	140.084	1.13036	0.201792	5.6016	2.12378e-08	1.34206e-06	83.4578	103.629	76.9126	193.078	179.773	203.652	up
AT1G64780	641.587	-0.980591	0.175222	-5.59628	2.19004e-08	1.37936e-06	1008.37	860.124	687.345	456.876	501.8	335.008	no
AT2G37130	7123.27	-0.806754	0.144322	-5.58995	2.27137e-08	1.42588e-06	9594.7	9772.25	7824.64	6328.92	4352.84	4866.27	no
AT5G62430	114.822	1.29715	0.232119	5.5883	2.29306e-08	1.43478e-06	65.7844	67.9348	66.2032	126.848	196.187	165.977	up
AT4G12340	269.647	0.854004	0.152854	5.58705	2.30961e-08	1.44041e-06	193.426	176.17	206.398	343.499	360.327	338.063	no
AT1G09770	1607.75	0.575731	0.103124	5.58291	2.36521e-08	1.47028e-06	1328.45	1209.01	1334.77	1983.54	1897.77	1892.95	no
AT1G32490	362.189	0.79163	0.142098	5.571	2.53278e-08	1.56934e-06	265.101	276.345	254.104	502.901	443.96	430.724	no
AT3G44200	239.498	0.874061	0.157087	5.56418	2.63391e-08	1.62672e-06	162.006	168.11	177.191	296.352	309.521	323.807	no
AT5G35935	17.0886	-4.36288	0.784847	-5.55889	2.71503e-08	1.67141e-06	40.2561	32.2403	25.313	1.12255	1.56324	2.03652	down
AT3G14210	5135.02	-0.924779	0.166393	-5.55781	2.73175e-08	1.67629e-06	7153.81	6568.95	6460.66	2767.08	4760.06	3099.59	no
AT1G15690	12606.7	-0.524238	0.0943949	-5.55367	2.79738e-08	1.71106e-06	14092.6	14789.1	15734	10520.5	9890.62	10613.3	no
AT5G36940	827.503	-0.746373	0.134712	-5.54051	3.01597e-08	1.83888e-06	1173.32	893.516	1043.67	636.484	651.871	566.153	no
AT5G13460	165.744	1.06194	0.191697	5.53971	3.02978e-08	1.84141e-06	108.986	90.9636	121.697	231.245	239.957	201.616	up
AT1G30610	173.681	0.998783	0.180435	5.53543	3.10472e-08	1.87501e-06	101.131	120.901	125.591	234.612	226.67	233.182	no
AT5G28630	87.7999	1.5603	0.28187	5.53552	3.10307e-08	1.87501e-06	39.2743	33.3917	60.3618	101.029	132.875	159.867	up
AT1G24147	34.888	-2.20039	0.397881	-5.53027	3.19741e-08	1.9249e-06	48.111	61.0262	63.2825	12.348	16.414	8.14609	down
AT1G21670	1931.36	-0.627926	0.113598	-5.5276	3.24647e-08	1.94829e-06	2210.16	2267.18	2556.61	1516.56	1395.19	1642.46	no
AT2G44790	1175.84	-0.660279	0.11948	-5.52629	3.2707e-08	1.95668e-06	1565.08	1385.18	1371.77	908.14	995.002	829.883	no
AT1G75750	4023.59	-0.597299	0.108313	-5.51458	3.49604e-08	2.08495e-06	4304.46	4921.24	5308.92	3133.03	3189.01	3284.91	no
AT2G48140	434.218	-0.82538	0.149719	-5.51285	3.53076e-08	2.0991e-06	584.205	620.625	461.476	300.842	320.464	317.697	no
AT2G03470	421.334	0.753476	0.136879	5.5047	3.69805e-08	2.19173e-06	293.575	299.374	347.567	545.558	510.398	531.532	no
AT3G59040	285.625	0.866325	0.157524	5.49963	3.80592e-08	2.24867e-06	191.462	185.381	229.764	386.156	379.867	341.117	no
AT5G54280	444.539	0.785037	0.142759	5.49903	3.8188e-08	2.24932e-06	295.539	344.28	339.778	528.719	527.593	631.322	no
AT1G67810	186.842	-1.49148	0.271468	-5.49413	3.9265e-08	2.30564e-06	432.017	191.139	203.478	103.274	98.4841	92.6618	down
AT1G59218	733.037	0.679097	0.123639	5.4926	3.96069e-08	2.31858e-06	624.461	553.842	512.102	931.714	876.977	899.124	no
AT1G47970	570.206	0.657273	0.11969	5.49147	3.98591e-08	2.32406e-06	448.708	453.666	425.453	694.856	697.986	700.564	no
AT5G13770	1317	0.646039	0.117652	5.4911	3.9944e-08	2.32406e-06	1000.51	1036.29	1045.62	1507.58	1814.14	1497.86	no
AT2G46180	162.38	1.09205	0.198897	5.49054	4.007e-08	2.3243e-06	105.059	82.9035	122.671	199.813	233.704	230.127	up
AT5G45190	465.489	0.725396	0.132428	5.47766	4.30991e-08	2.49244e-06	340.704	337.371	373.854	569.131	548.697	623.176	no
AT5G03420	327.221	0.849513	0.155123	5.47637	4.34142e-08	2.50307e-06	210.117	245.256	246.315	409.729	472.098	379.811	no
AT1G63980	981.277	0.799238	0.146002	5.47417	4.39577e-08	2.52677e-06	576.35	770.312	802.227	1372.87	1252.94	1112.96	no
AT3G25240	192.482	-3.46141	0.632773	-5.47023	4.49463e-08	2.57584e-06	598.932	204.956	255.077	15.7157	34.3913	45.8217	down
AT1G07890	10298.8	-0.635809	0.116335	-5.46531	4.62086e-08	2.64025e-06	14303.7	10877.6	12415.1	7854.46	8439.15	7902.72	no
AT1G35115	115.329	1.21251	0.222051	5.46052	4.74748e-08	2.70144e-06	70.6937	73.692	64.2561	186.343	162.577	134.41	up
AT4G39730	2334.8	-0.589125	0.107895	-5.46019	4.75626e-08	2.70144e-06	3004.48	2738.12	2673.44	1867.92	2000.95	1723.92	no
AT5G50310	327.124	0.848919	0.155543	5.45779	4.82107e-08	2.73013e-06	201.281	260.225	239.5	459.122	409.569	393.049	no
AT3G29075	150.54	1.19629	0.219248	5.45632	4.86109e-08	2.74465e-06	88.3671	85.2064	101.252	199.813	262.624	165.977	up
AT1G19220	183.441	0.953609	0.175101	5.44604	5.15035e-08	2.89939e-06	113.895	125.507	135.327	251.45	242.302	232.164	no
AT2G03090	665.376	-0.844204	0.155123	-5.44217	5.26365e-08	2.95446e-06	739.338	1023.63	801.254	539.945	473.662	414.432	no
AT5G22080	580.758	0.716464	0.131879	5.43272	5.55017e-08	3.10614e-06	405.507	429.486	483.868	663.425	769.114	733.148	no
AT4G32280	857.403	0.668762	0.123191	5.42866	5.67772e-08	3.16823e-06	649.989	599.899	735.051	1085.5	989.531	1084.45	no
AT2G43100	1105.52	-0.724623	0.13358	-5.42465	5.80691e-08	3.23088e-06	1522.86	1299.97	1311.41	786.905	967.645	744.349	no
AT2G42310	1797.96	-0.661065	0.12226	-5.40705	6.40703e-08	3.55441e-06	2223.9	2384.63	1998.75	1577.18	1292.8	1310.5	no
AT2G47840	673.654	-0.729411	0.135008	-5.40274	6.56308e-08	3.63043e-06	779.594	908.484	833.382	561.273	521.34	437.852	no
AT4G32350	107.453	1.34213	0.248835	5.39366	6.90359e-08	3.80775e-06	53.0202	47.2089	81.7805	131.338	163.359	168.013	up
AT5G16180	208.061	1.0082	0.187252	5.38417	7.27804e-08	4.00271e-06	111.932	164.656	139.222	259.308	309.521	263.73	up
AT2G46250	242.063	0.864914	0.160732	5.38108	7.40418e-08	4.06038e-06	159.061	165.807	189.848	296.352	313.43	327.88	no
AT5G37190	106.94	1.1608	0.215773	5.37974	7.4595e-08	4.079e-06	72.6574	62.1776	63.2825	150.421	148.508	144.593	up
AT3G09210	536.608	0.78043	0.1452	5.37487	7.66389e-08	4.17879e-06	340.704	451.364	394.299	660.057	748.01	625.212	no
AT2G22170	2370.22	-0.604698	0.112573	-5.3716	7.80425e-08	4.2432e-06	2937.71	3082.4	2558.56	1952.11	1747.7	1942.84	no
AT5G47090	233.343	0.900693	0.167761	5.36891	7.9216e-08	4.2826e-06	161.024	142.778	184.006	315.436	315.774	281.04	no
AT3G01160	111.064	1.14536	0.213328	5.36902	7.91644e-08	4.2826e-06	67.7481	71.3891	68.1504	166.137	142.255	150.703	up
AT4G14350	401.793	0.882605	0.164469	5.3664	8.03215e-08	4.3301e-06	242.519	251.013	353.408	552.293	516.651	494.875	no
AT5G19480	171.693	1.0764	0.20089	5.35817	8.40702e-08	4.51943e-06	96.2219	97.8722	137.274	207.671	257.935	233.182	up
AT1G70520	564.075	0.831216	0.15529	5.35266	8.6671e-08	4.64615e-06	332.849	415.669	470.238	654.445	816.793	694.454	no
AT1G72440	320.555	0.770872	0.144052	5.35136	8.72964e-08	4.66657e-06	249.392	239.499	221.976	415.342	414.258	382.866	no
AT5G16830	343.861	0.812746	0.152014	5.34653	8.96568e-08	4.77936e-06	234.664	232.59	281.364	394.014	467.409	453.126	no
AT5G06640	285.328	-1.07398	0.201042	-5.34207	9.18909e-08	4.88481e-06	474.237	414.518	272.602	182.975	201.658	165.977	down
AT3G58160	45.3287	1.83659	0.344542	5.33053	9.79287e-08	5.19131e-06	26.5101	18.423	14.6037	61.7401	77.3804	73.3148	up
AT1G64330	89.1722	1.33911	0.251241	5.32997	9.82273e-08	5.19271e-06	52.0384	40.3003	58.4146	149.299	111.772	123.21	up
AT3G46530	315.707	0.879647	0.16525	5.32313	1.01997e-07	5.37711e-06	217.972	184.23	263.839	386.156	397.063	444.98	no
AT5G08080	486.459	0.74217	0.139466	5.32152	1.02906e-07	5.41006e-06	323.031	352.34	416.691	582.602	622.951	621.139	no
AT5G48610	75.0805	1.37015	0.257531	5.32033	1.03581e-07	5.43062e-06	43.2017	40.3003	41.8638	123.48	100.829	100.808	up
AT3G08760	1075.21	-0.612525	0.115214	-5.31639	1.05844e-07	5.53406e-06	1299.98	1350.64	1248.13	898.037	767.551	886.905	no
AT3G63260	1917.16	-0.563941	0.106096	-5.31539	1.0643e-07	5.54946e-06	2410.46	2089.86	2359.95	1605.24	1530.41	1507.03	no
AT1G58025	121.876	1.11083	0.209389	5.30509	1.12618e-07	5.85616e-06	79.5304	70.2377	81.7805	151.544	185.244	162.922	up
AT1G60640	58.6955	1.71224	0.322953	5.30181	1.14662e-07	5.91408e-06	27.492	36.846	18.498	105.519	94.576	69.2418	up
AT5G09440	1063.08	-0.911855	0.171983	-5.302	1.14541e-07	5.91408e-06	1349.07	1233.19	1580.12	775.68	536.191	904.216	no
AT5G11390	135.851	1.14543	0.216023	5.30236	1.14313e-07	5.91408e-06	89.3489	72.5406	91.5162	208.794	203.221	149.684	up
AT3G49140	780.354	0.766602	0.144618	5.30089	1.15238e-07	5.92779e-06	477.182	614.868	642.561	876.709	1084.11	986.695	no
AT1G58848	842.988	0.618824	0.116833	5.29667	1.17936e-07	6.05024e-06	727.556	635.594	630.878	1048.46	1001.25	1014.19	no
AT2G36970	162.509	-1.59054	0.300471	-5.29348	1.20013e-07	6.12387e-06	382.924	127.81	221.002	72.9655	79.7252	90.6252	down
AT4G33610	206.081	-1.07809	0.203647	-5.29391	1.19729e-07	6.12387e-06	314.194	307.434	219.055	113.377	160.232	122.191	down
AT4G39090	26775.9	-0.530013	0.10034	-5.28216	1.27671e-07	6.49727e-06	32279.5	31425	31212.9	21964.9	19900	23873.1	no
AT1G24560	499.735	0.667886	0.126571	5.27678	1.31473e-07	6.67293e-06	412.38	362.703	382.616	608.42	608.1	624.194	no
AT3G05900	81.8302	1.54773	0.293426	5.27469	1.32983e-07	6.7317e-06	23.5646	49.5118	52.5732	101.029	136.002	128.301	up
AT4G03000	294.86	0.775877	0.147155	5.27252	1.34564e-07	6.79372e-06	216.99	210.713	224.896	354.725	396.281	365.556	no
AT1G60010	608.775	0.698532	0.132699	5.26402	1.40939e-07	7.09679e-06	425.144	462.878	505.286	745.371	824.609	689.363	no
AT4G23000	243.36	-1.26024	0.239436	-5.26336	1.41447e-07	7.10363e-06	458.527	233.742	338.805	125.725	185.244	118.118	down
AT1G23040	433.652	-0.763368	0.145354	-5.25178	1.50633e-07	7.5451e-06	624.461	538.873	474.132	321.048	326.717	316.679	no
AT5G17930	129.222	1.08077	0.205843	5.25044	1.51733e-07	7.56461e-06	74.6211	90.9636	83.7276	185.22	186.025	154.776	up
AT5G56850	270.92	1.1734	0.22349	5.25034	1.51815e-07	7.56461e-06	117.823	189.987	192.768	288.494	486.167	350.282	up
AT3G11660	732.741	-0.757752	0.144427	-5.2466	1.54935e-07	7.69993e-06	1103.61	840.55	817.805	582.602	544.789	507.094	no
AT1G07920	15836.5	-0.545225	0.103933	-5.24595	1.55481e-07	7.70702e-06	17992.5	19945.2	18442.5	14214.8	12128.4	12295.5	no
AT2G25170	596.678	0.703259	0.134243	5.23869	1.61723e-07	7.99566e-06	487.983	406.458	466.343	818.336	713.619	687.326	no
AT5G44005	277.312	-0.951675	0.181698	-5.23768	1.62606e-07	8.01852e-06	388.815	279.799	427.4	181.853	181.336	204.67	no
AT1G16810	713.164	0.679212	0.129729	5.23562	1.64433e-07	8.08771e-06	492.892	569.962	583.173	788.028	925.438	919.49	no
AT3G22142	999.907	-0.747283	0.142911	-5.22901	1.70418e-07	8.36058e-06	1215.54	1108.83	1433.11	874.464	676.101	691.399	no
AT5G24630	31.047	2.33508	0.447022	5.22365	1.75432e-07	8.58449e-06	10.8004	8.06006	11.6829	72.9655	46.1156	36.6574	up
AT1G07940	15469.8	-0.54937	0.105242	-5.22006	1.78861e-07	8.72989e-06	17820.7	19381	17937.2	13988.1	11707.1	11984.9	no
AT2G01140	4928.99	-0.55676	0.10668	-5.21898	1.79911e-07	8.75873e-06	6173.91	6025.47	5404.33	4326.29	3700.19	3943.72	no
AT5G51840	118.703	1.19416	0.229019	5.21424	1.8457e-07	8.9627e-06	64.8025	63.3291	88.5955	142.563	193.06	159.867	up
AT3G06010	359.516	0.784821	0.150777	5.20517	1.93824e-07	9.38816e-06	305.357	247.559	238.526	483.818	433.799	448.035	no
AT3G09922	2172.74	-2.75305	0.529075	-5.20351	1.95559e-07	9.4482e-06	5255.88	2226.88	3869.97	289.617	604.974	789.152	down
AT5G28770	830.067	0.826595	0.158931	5.20096	1.98257e-07	9.53261e-06	485.037	611.413	699.028	973.248	955.139	1256.53	no
AT3G26220	361.604	0.805532	0.154883	5.20092	1.98305e-07	9.53261e-06	269.029	239.499	280.39	416.465	430.672	533.569	no
AT3G18390	1102.82	0.677467	0.130394	5.19554	2.0413e-07	9.788e-06	759.957	860.124	925.872	1452.58	1441.31	1177.11	no
AT3G27190	648.802	-0.843661	0.162397	-5.19505	2.04663e-07	9.78894e-06	1055.5	674.742	769.126	449.019	465.845	478.583	no
AT3G57300	694.476	0.650905	0.125383	5.19132	2.0881e-07	9.96232e-06	498.783	514.693	607.512	840.787	866.035	839.047	no
AT5G15780	3769	-0.569177	0.109745	-5.18637	2.14431e-07	1.01796e-05	4037.39	4596.54	4873.73	3180.17	2835.72	3090.42	no
AT2G16485	336.54	0.717051	0.138249	5.18666	2.14094e-07	1.01796e-05	248.41	260.225	255.077	427.69	410.35	417.487	no
AT4G17870	1049.25	0.643452	0.124169	5.18205	2.19459e-07	1.03924e-05	792.358	744.98	919.057	1200	1255.28	1383.82	no
AT1G77920	174.749	0.986279	0.19043	5.17921	2.22827e-07	1.05258e-05	138.442	108.235	105.146	206.549	247.773	242.346	no
AT1G80700	180.47	0.908571	0.175526	5.17626	2.26373e-07	1.06145e-05	116.841	124.355	135.327	233.49	247.773	225.036	no
AT5G04750	955.647	0.621314	0.120027	5.17646	2.26138e-07	1.06145e-05	747.193	747.283	765.232	1022.64	1202.13	1249.41	no
AT5G65490	378.548	0.70395	0.135984	5.17671	2.25828e-07	1.06145e-05	270.992	291.314	301.809	453.509	468.972	484.692	no
AT1G79280	359.847	0.914216	0.176684	5.17428	2.28787e-07	1.07014e-05	232.7	275.194	241.447	519.739	534.628	355.373	no
AT3G07350	2863.99	-0.631027	0.122002	-5.17227	2.31267e-07	1.0791e-05	3165.51	3597.09	3680.12	1949.86	2272.17	2519.18	no
AT3G56410	136.985	1.17564	0.227331	5.17147	2.32257e-07	1.07914e-05	103.095	56.4204	91.5162	199.813	173.52	197.543	up
AT4G08410	169.663	-1.28693	0.248857	-5.17135	2.32409e-07	1.07914e-05	246.446	324.705	151.878	89.8037	109.427	95.7165	down
AT5G13590	459.501	0.66156	0.127989	5.16888	2.355e-07	1.09084e-05	364.269	355.794	347.567	554.538	543.226	591.61	no
AT1G71080	466.201	0.669964	0.129635	5.16809	2.36503e-07	1.09284e-05	371.142	377.672	331.016	574.744	561.203	581.427	no
AT1G01350	214.012	0.837011	0.162032	5.16572	2.39511e-07	1.10406e-05	149.242	149.687	161.614	281.759	268.877	272.894	no
AT3G54170	173.04	1.08625	0.210333	5.16445	2.4115e-07	1.10894e-05	91.3126	117.447	124.618	191.955	286.854	226.054	up
AT1G73260	838.293	-0.949945	0.184031	-5.16186	2.44502e-07	1.12165e-05	1421.73	1055.87	835.329	580.357	470.535	665.943	no
AT5G55220	1169.27	0.666963	0.129236	5.1608	2.45895e-07	1.12534e-05	798.249	924.604	989.154	1451.45	1577.31	1274.86	no
AT1G01300	1363.27	-0.577392	0.112072	-5.15199	2.5774e-07	1.17474e-05	1538.57	1653.46	1703.76	1180.92	1008.29	1094.63	no
AT5G59210	187.02	0.881247	0.171054	5.15186	2.57921e-07	1.17474e-05	127.641	130.112	137.274	239.102	254.808	233.182	no
AT3G50350	283.954	-1.1352	0.220419	-5.15017	2.60246e-07	1.18251e-05	524.311	275.194	371.906	158.279	214.164	159.867	down
AT1G53460	98.4571	1.2189	0.236935	5.14443	2.68329e-07	1.21438e-05	61.857	48.3604	67.1768	130.215	157.887	125.246	up
AT3G16520	3471.33	-0.485872	0.0944487	-5.14429	2.68533e-07	1.21438e-05	4203.33	3902.22	4046.19	2801.88	2976.41	2897.97	no
AT4G38770	32117.5	-0.575375	0.111934	-5.14032	2.74272e-07	1.2374e-05	34991.4	37296.2	43026.3	28125.4	24591.3	24674.5	no
AT3G02050	920.897	-0.60508	0.117744	-5.13897	2.76256e-07	1.24049e-05	1096.73	1055.87	1181.92	724.043	788.654	678.162	no
AT2G45820	2580.7	0.570803	0.111068	5.13921	2.75898e-07	1.24049e-05	1886.15	2131.31	2213.91	2825.45	3235.12	3192.25	no
AT3G26210	263.586	0.880312	0.171386	5.13644	2.79985e-07	1.25428e-05	222.881	151.99	181.085	347.989	351.729	325.844	no
AT1G03365	166.801	0.947079	0.184595	5.13057	2.88864e-07	1.285e-05	104.077	105.932	131.433	223.387	218.072	217.908	no
AT1G06360	771.845	1.10454	0.215284	5.1306	2.88827e-07	1.285e-05	301.43	597.596	572.463	875.586	1311.56	972.439	up
AT3G49990	305.269	0.820756	0.159962	5.13096	2.88274e-07	1.285e-05	243.5	231.439	187.9	389.524	422.856	356.391	no
AT3G01320	322.326	0.724733	0.141332	5.12787	2.93032e-07	1.30052e-05	238.591	251.013	239.5	419.832	397.063	387.957	no
AT3G07274	43.2045	1.90069	0.370999	5.12317	3.00447e-07	1.33033e-05	12.7641	23.0288	19.4715	48.2695	84.4149	71.2783	up
AT2G44200	107.515	1.22195	0.238541	5.12259	3.01361e-07	1.33129e-05	51.0565	58.7233	83.7276	148.176	164.922	138.484	up
AT5G19120	12224.7	-0.554017	0.108163	-5.12205	3.02233e-07	1.33206e-05	13661.5	14797.1	15170.3	9946.89	8865.91	10906.6	no
AT3G15630	1625.94	-0.831251	0.162325	-5.12092	3.04056e-07	1.33701e-05	2133.57	2019.62	2089.3	1353.79	828.517	1330.87	no
AT1G62440	97.4554	-1.19204	0.233251	-5.11055	3.2123e-07	1.40928e-05	113.895	139.324	153.825	58.3724	63.3112	56.0044	down
AT1G43800	2060.17	-0.679088	0.132943	-5.10813	3.25364e-07	1.42414e-05	3004.48	2164.7	2439.78	1462.68	1650	1639.4	no
AT1G24190	383.387	0.712168	0.13953	5.10404	3.32484e-07	1.45197e-05	306.339	278.648	286.232	468.102	444.742	516.258	no
AT5G64000	135.818	-1.39101	0.272624	-5.10229	3.3556e-07	1.45972e-05	248.41	132.415	209.319	49.392	76.5987	98.7713	down
AT4G34870	6123.26	-0.591385	0.115909	-5.10217	3.35788e-07	1.45972e-05	7996.24	7821.72	6265.94	4923.49	5046.14	4686.04	no
AT4G26530	13457.1	-0.634401	0.124384	-5.10034	3.39038e-07	1.4705e-05	13894.2	17755.2	17460.1	9958.11	11804.8	9870	no
AT1G74690	664.962	0.605168	0.118687	5.09885	3.41732e-07	1.47882e-05	526.275	538.873	516.969	808.234	754.263	845.157	no
AT1G02610	216.751	0.950903	0.18657	5.09676	3.45513e-07	1.4918e-05	129.605	142.778	171.35	235.735	306.395	314.643	no
AT5G10170	308.355	-0.812336	0.159431	-5.09521	3.48361e-07	1.5007e-05	414.343	362.703	400.14	263.798	202.44	206.707	no
AT5G53930	56.7723	1.5502	0.304279	5.09467	3.49351e-07	1.50158e-05	29.4557	24.1802	33.1016	71.843	101.611	80.4426	up
AT2G21440	248.751	0.885336	0.173809	5.09373	3.5109e-07	1.50566e-05	154.151	209.562	161.614	335.641	342.349	289.186	no
AT2G01100	746.523	0.664533	0.130627	5.08725	3.63296e-07	1.55452e-05	560.64	564.204	606.538	940.694	794.907	1012.15	no
AT5G61450	171.305	0.93305	0.183586	5.08235	3.72796e-07	1.5916e-05	105.059	111.689	136.301	223.387	224.325	227.072	no
AT1G20860	21.6804	-3.36614	0.662501	-5.08096	3.75531e-07	1.59613e-05	66.7662	19.5744	32.128	1.12255	2.34486	8.14609	down
AT5G06980	1563.8	0.783374	0.154176	5.08104	3.75381e-07	1.59613e-05	1145.83	1037.45	1264.68	1547.99	1973.59	2413.28	no
AT2G34730	196.489	0.871877	0.171634	5.07985	3.77733e-07	1.60193e-05	152.188	132.415	131.433	261.553	237.612	263.73	no
AT4G17790	942.881	-0.659134	0.12983	-5.07689	3.8367e-07	1.6235e-05	1329.43	1000.6	1133.24	730.778	743.32	719.911	no
AT1G73870	895.97	0.586574	0.11566	5.07155	3.94588e-07	1.666e-05	691.227	713.891	744.786	1010.29	1160.71	1054.92	no
AT2G32870	1546.11	0.688382	0.135747	5.07108	3.95568e-07	1.66645e-05	994.621	1394.39	1165.37	1756.79	2047.06	1918.4	no
AT3G51950	1821.11	0.549879	0.108606	5.06306	4.12575e-07	1.73427e-05	1590.61	1388.63	1455.5	2135.08	2308.12	2048.74	no
AT4G12090	123.204	-1.11478	0.220459	-5.05664	4.26702e-07	1.78971e-05	201.281	137.021	167.455	70.7204	81.2885	81.4609	down
AT1G53250	57.643	1.57694	0.311931	5.05542	4.29435e-07	1.79722e-05	26.5101	25.3316	35.0488	63.9852	99.2657	95.7165	up
AT3G54500	4212.85	0.711551	0.140803	5.05351	4.33761e-07	1.81136e-05	2981.9	3145.73	3456.2	4220.78	5163.38	6309.15	no
AT2G13370	539.923	0.718916	0.142354	5.0502	4.41345e-07	1.839e-05	445.763	393.792	383.589	774.557	613.571	628.267	no
AT2G26990	325.477	0.757373	0.150007	5.04892	4.4432e-07	1.84736e-05	226.809	255.619	243.394	395.136	376.741	455.163	no
AT4G21620	1595	-0.523638	0.103753	-5.04698	4.48837e-07	1.86209e-05	1830.18	1806.61	2006.54	1294.3	1284.2	1348.18	no
AT3G61570	95.8717	1.20049	0.238132	5.0413	4.62389e-07	1.91415e-05	57.9295	49.5118	66.2032	145.931	114.116	141.538	up
AT4G20390	535.187	-0.849234	0.168509	-5.03968	4.66302e-07	1.92617e-05	764.866	757.646	544.23	314.313	429.891	400.177	no
AT2G19990	76.839	-1.55578	0.30881	-5.03799	4.7045e-07	1.93911e-05	161.024	99.0236	84.7012	33.6764	50.0237	32.5844	down
AT3G15210	1639.79	-0.513157	0.101896	-5.03608	4.75158e-07	1.95429e-05	1863.56	1930.96	1989.99	1336.95	1299.83	1417.42	no
AT5G66052	568.013	-0.741557	0.147419	-5.03026	4.89812e-07	2.01023e-05	670.608	812.915	648.402	491.675	395.5	388.976	no
AT3G23800	165.45	-1.07245	0.21326	-5.02883	4.93491e-07	2.02098e-05	287.684	188.836	196.663	99.9066	118.806	100.808	down
AT4G21190	130.162	1.08924	0.216662	5.02737	4.97261e-07	2.03206e-05	64.8025	81.7521	103.199	172.872	185.244	173.104	up
AT5G48930	2374.74	-0.734808	0.146181	-5.02669	4.99009e-07	2.03485e-05	2993.68	3244.75	2662.73	1998.13	1967.34	1381.78	no
AT2G16630	584.166	-0.670968	0.133498	-5.02605	5.00696e-07	2.03737e-05	693.191	649.411	809.043	477.082	435.362	440.907	no
AT5G02760	2628.24	0.628091	0.124985	5.02535	5.02528e-07	2.04048e-05	2211.14	1698.37	2284.01	3175.68	3260.92	3139.3	no
AT1G15100	593.356	-0.678049	0.135017	-5.02194	5.11514e-07	2.07256e-05	775.667	769.16	646.455	483.818	473.662	411.377	no
AT5G63550	82.2645	1.25416	0.249818	5.02031	5.15894e-07	2.08584e-05	40.2561	56.4204	49.6524	114.5	125.841	106.917	up
AT3G52900	113.731	1.08815	0.216768	5.0199	5.1698e-07	2.08584e-05	60.8751	84.055	73.9919	150.421	163.359	149.684	up
AT5G62550	75.3956	1.47066	0.29302	5.01899	5.19444e-07	2.09136e-05	22.5827	54.1176	43.811	114.5	109.427	107.936	up
AT4G39050	511.208	0.705971	0.140828	5.01299	5.35898e-07	2.15307e-05	393.724	339.674	431.295	681.386	644.836	576.336	no
AT2G36880	4784.29	-0.616772	0.12321	-5.00587	5.56103e-07	2.22955e-05	6373.23	5947.18	5055.79	3888.5	4111.32	3329.71	no
AT1G02500	8451.12	-0.474061	0.0947301	-5.00433	5.60567e-07	2.24274e-05	10041.4	10101.6	9337.58	7408.81	6718.02	7099.32	no
AT1G53590	270.215	0.867867	0.173569	5.00012	5.72957e-07	2.28751e-05	161.024	200.35	213.213	354.725	391.591	300.387	no
AT3G07390	1987.33	-0.502768	0.100615	-4.99693	5.82492e-07	2.32073e-05	2281.83	2445.65	2264.54	1605.24	1721.91	1604.78	no
AT5G58590	527.326	0.685782	0.137306	4.99456	5.89715e-07	2.34461e-05	373.105	386.883	451.74	686.998	590.123	675.107	no
AT5G14440	448.141	0.663491	0.132985	4.98921	6.06252e-07	2.40535e-05	323.031	343.128	373.854	574.744	525.248	548.843	no
AT5G59780	897.443	0.715014	0.143429	4.98514	6.19165e-07	2.44641e-05	808.068	681.651	549.097	1097.85	1151.33	1096.67	no
AT4G38220	1649.06	-0.539695	0.108257	-4.98531	6.18633e-07	2.44641e-05	1910.69	2076.04	1875.11	1439.1	1338.91	1254.5	no
AT2G19970	173.73	-1.32297	0.265599	-4.98109	6.32279e-07	2.48792e-05	348.559	208.41	188.874	89.8037	134.439	72.2965	down
AT4G37080	162.03	0.97245	0.195215	4.98144	6.31138e-07	2.48792e-05	92.2945	112.841	123.644	191.955	237.612	213.835	no
AT3G21330	345.962	0.821534	0.165048	4.97755	6.43947e-07	2.52862e-05	240.555	202.653	305.703	455.754	432.236	438.871	no
AT1G76930	3706.36	-0.834433	0.167738	-4.97462	6.53744e-07	2.56182e-05	4107.11	5268.98	4873.73	2788.41	3283.58	1916.37	no
AT3G57785	632.755	-0.611757	0.123003	-4.97353	6.57433e-07	2.571e-05	775.667	806.006	712.658	533.21	482.259	486.729	no
AT2G05520	17568.9	-0.64379	0.129456	-4.97306	6.59051e-07	2.57205e-05	23420.2	17567.5	23286	13209	12770.9	15159.9	no
AT5G22880	881.862	0.69037	0.139144	4.96154	6.9937e-07	2.72383e-05	552.785	761.1	711.685	1115.81	1142.73	1007.06	no
AT5G16720	83.4404	1.19327	0.240639	4.95875	7.09494e-07	2.75764e-05	51.0565	48.3604	52.5732	125.725	107.864	115.063	up
AT1G52940	43.2214	-5.02572	1.01503	-4.95129	7.37241e-07	2.85966e-05	166.916	31.0888	53.5467	1.12255	1.56324	5.09131	down
AT5G50840	66.8128	1.40431	0.28379	4.94842	7.48171e-07	2.87865e-05	38.2924	37.9974	34.0752	88.6812	120.369	81.4609	up
AT3G02020	1543.75	-0.763503	0.154284	-4.9487	7.47126e-07	2.87865e-05	2374.13	1790.49	1665.79	1068.66	1345.17	1018.26	no
AT3G03050	1031.64	-0.534157	0.107926	-4.94931	7.44767e-07	2.87865e-05	1165.46	1256.22	1239.36	875.586	825.39	827.846	no
AT2G17265	623.725	-0.588174	0.11886	-4.94847	7.47997e-07	2.87865e-05	742.283	741.526	764.258	468.102	511.961	514.222	no
AT5G63530	271.434	0.985396	0.199366	4.94266	7.70656e-07	2.95325e-05	179.68	179.624	187.9	370.44	453.339	257.62	no
AT2G32190	143.66	-1.21953	0.246727	-4.94282	7.69989e-07	2.95325e-05	241.537	127.81	233.658	76.3332	93.0127	89.607	down
AT1G27210	1172.2	0.538385	0.109197	4.9304	8.20625e-07	3.13844e-05	943.564	894.667	1029.07	1397.57	1406.92	1361.42	no
AT5G14370	626.049	0.595043	0.121029	4.91652	8.80958e-07	3.35573e-05	491.91	536.57	468.291	752.106	738.631	768.787	no
AT5G60030	72.5992	1.49828	0.30474	4.91659	8.8067e-07	3.35573e-05	32.4013	39.1489	42.8374	94.2939	148.508	78.4061	up
AT2G27140	62.4417	1.51722	0.308706	4.91475	8.88938e-07	3.37554e-05	23.5646	27.6345	45.7581	85.3135	107.864	84.5157	up
AT4G11290	361.471	-1.02808	0.20919	-4.91459	8.89696e-07	3.37554e-05	607.769	473.241	374.827	264.921	279.038	169.031	down
AT2G19810	1710.58	-0.65746	0.133848	-4.91198	9.01635e-07	3.41288e-05	2087.43	2241.85	1950.07	1394.2	1088.01	1501.94	no
AT2G36290	829.478	-0.585722	0.119251	-4.91165	9.03114e-07	3.41288e-05	1058.44	1020.17	908.347	688.121	674.538	627.249	no
AT1G07930	10031.1	-0.508653	0.103619	-4.9089	9.15877e-07	3.45427e-05	11312	12383.7	11646.9	9151	7831.83	7860.98	no
AT3G22850	975.536	-0.647427	0.131903	-4.90837	9.18376e-07	3.45686e-05	1377.54	1159.5	1035.89	761.087	797.252	721.947	no
AT4G11600	2080.82	-0.577292	0.117659	-4.90647	9.27288e-07	3.48353e-05	2720.72	2260.27	2495.28	1564.83	1846.19	1597.65	no
AT1G13930	18542.1	-0.494271	0.100751	-4.90589	9.30059e-07	3.48708e-05	21395.6	23066.8	20602.8	15148.8	16632.1	14406.4	no
AT3G07480	2579.61	-0.525938	0.107234	-4.90458	9.36266e-07	3.50347e-05	2850.33	3291.96	2992.78	2188.97	2192.44	1961.17	no
AT1G49970	2249.45	0.528568	0.107798	4.90332	9.42313e-07	3.51232e-05	1814.47	1757.09	1954.94	2529.1	2897.46	2543.62	no
AT5G35190	135.947	-1.38896	0.283269	-4.90333	9.42257e-07	3.51232e-05	212.081	263.679	115.856	61.7401	96.1392	66.187	down
AT5G15450	569.517	0.705474	0.1439	4.90253	9.4612e-07	3.51964e-05	420.235	389.186	489.709	682.508	798.034	637.431	no
AT1G80920	8992.81	0.571767	0.116857	4.89287	9.9375e-07	3.68963e-05	7131.22	6732.46	7836.32	10105.2	9866.39	12285.3	no
AT1G14840	218.158	0.922195	0.188495	4.89241	9.96072e-07	3.69108e-05	138.442	141.627	172.323	292.985	331.407	232.164	no
AT1G16260	160.944	0.931148	0.190588	4.88567	1.03078e-06	3.81227e-05	121.75	103.629	106.12	217.774	185.244	231.145	no
AT3G12120	31137.2	-0.438957	0.0898977	-4.88285	1.04563e-06	3.85973e-05	35648.3	35977.8	35886	26956.8	24904.7	27449.3	no
AT4G24780	2529.62	-0.62562	0.128195	-4.88023	1.05961e-06	3.90377e-05	2847.38	3475.04	2887.63	2153.04	2108.03	1706.61	no
AT5G44380	978.621	0.649322	0.133095	4.87863	1.06828e-06	3.92058e-05	877.78	683.954	724.341	1182.04	1309.99	1093.61	no
AT4G26320	152.205	-1.20616	0.24723	-4.87871	1.06783e-06	3.92058e-05	189.498	275.194	174.27	77.4557	123.496	73.3148	down
AT3G62680	351.813	-1.03339	0.211922	-4.87626	1.08118e-06	3.96032e-05	558.676	559.599	300.835	212.161	255.59	224.017	down
AT3G47820	229.534	-0.840372	0.172387	-4.87492	1.08854e-06	3.97963e-05	284.738	315.494	283.311	189.71	166.485	137.465	no
AT1G63240	280.515	0.886357	0.181986	4.87048	1.11328e-06	4.06232e-05	156.115	203.804	231.711	309.823	404.879	376.757	no
AT4G34980	3522.28	-0.564536	0.115927	-4.86974	1.11748e-06	4.06983e-05	4097.29	4285.65	4225.32	3147.62	2945.14	2432.63	no
AT5G49080	139.407	-1.18833	0.244093	-4.86835	1.12535e-06	4.09071e-05	208.154	238.348	135.327	95.4165	93.0127	66.187	down
AT1G74250	201.075	0.907117	0.186393	4.8667	1.13478e-06	4.11712e-05	137.46	150.838	131.433	305.333	266.532	214.853	no
AT1G53480	14.3065	4.28051	0.880338	4.86235	1.15999e-06	4.20061e-05	0.981856	3.45431	0	37.044	25.0118	19.347	up
AT4G24690	5942.33	-0.436649	0.089812	-4.86181	1.16315e-06	4.20408e-05	7015.36	6854.51	6633.95	5084.01	4935.15	5131.02	no
AT4G29750	309.103	0.703178	0.144786	4.85668	1.19373e-06	4.30646e-05	239.573	232.59	233.658	394.014	399.408	355.373	no
AT3G43430	159.221	-0.911684	0.187786	-4.8549	1.20447e-06	4.337e-05	201.281	207.259	214.187	117.867	94.576	120.155	no
AT5G08630	232.011	0.776499	0.159966	4.85415	1.20902e-06	4.34519e-05	168.879	170.413	173.297	303.088	268.877	307.515	no
AT5G15650	3554.34	-0.532581	0.109739	-4.85316	1.21511e-06	4.35885e-05	4580.36	4228.08	3801.82	2895.05	3089.74	2730.98	no
AT5G20790	1035.59	-2.95492	0.610014	-4.84403	1.27234e-06	4.5556e-05	2987.79	1019.02	1497.36	108.887	320.464	280.022	down
AT1G69070	128.992	1.28133	0.264563	4.84319	1.27772e-06	4.56631e-05	52.0384	75.9949	97.3577	234.612	180.554	133.392	up
AT2G29740	122.761	-1.0054	0.207621	-4.8425	1.28215e-06	4.57355e-05	168.879	170.413	151.878	80.8234	71.909	92.6618	down
AT4G33565	236.572	0.828035	0.171107	4.83929	1.30301e-06	4.63932e-05	200.299	142.778	167.455	314.313	296.234	298.35	no
AT1G61890	530.423	-0.66406	0.137275	-4.83743	1.31529e-06	4.6743e-05	621.515	693.166	637.693	354.725	421.293	454.144	no
AT1G12650	112.846	1.03081	0.213143	4.83626	1.32306e-06	4.68448e-05	71.6755	69.0863	81.7805	147.054	164.922	142.557	up
AT3G21290	166	0.983443	0.203345	4.83634	1.32252e-06	4.68448e-05	142.369	101.327	90.5427	228.999	221.98	210.78	no
AT4G32200	237.609	-0.772902	0.159899	-4.83369	1.34023e-06	4.73647e-05	320.085	285.557	293.047	190.833	171.175	164.958	no
AT5G10430	1007.5	-0.719882	0.149	-4.83143	1.35559e-06	4.7819e-05	1110.48	1425.48	1223.79	911.508	648.744	725.002	no
AT1G61100	1263.15	0.915864	0.189671	4.8287	1.37428e-06	4.8389e-05	711.846	719.649	1193.61	1323.48	1751.61	1878.69	no
AT4G02560	157.361	0.911971	0.188995	4.82537	1.39742e-06	4.91129e-05	111.932	97.8722	117.803	202.058	225.106	189.397	no
AT1G56070	18428	-0.450181	0.0934356	-4.81809	1.44938e-06	5.08455e-05	21508.5	21512.3	20818	16714.7	14958.6	15056	no
AT1G68530	7087.42	-0.508149	0.105498	-4.81669	1.45961e-06	5.11103e-05	8842.6	7469.38	8656.07	5992.15	6057.55	5506.76	no
AT4G05050	13351.8	-0.514865	0.106973	-4.81301	1.48671e-06	5.1964e-05	15748	14920.3	16458.3	10445.3	10229.1	12309.8	no
AT5G27950	437.377	0.702752	0.146034	4.81224	1.49251e-06	5.20715e-05	323.031	305.131	370.933	507.391	609.663	508.112	no
AT5G08120	275.666	0.795812	0.1654	4.81144	1.4985e-06	5.209e-05	184.589	195.744	223.923	317.681	329.844	402.213	no
AT4G39190	29.3288	2.02295	0.420415	4.81179	1.49586e-06	5.209e-05	12.7641	9.2115	12.6565	50.5146	53.1501	37.6757	up
AT1G79550	6096.51	-0.446092	0.0927523	-4.8095	1.5131e-06	5.25018e-05	7392.4	6954.68	6746.89	5260.25	5026.6	5198.22	no
AT5G20830	946.261	-0.541091	0.112731	-4.79982	1.58808e-06	5.50036e-05	1184.12	1122.65	1059.25	738.636	808.195	764.714	no
AT2G10410	3275.81	-0.578689	0.120671	-4.79561	1.62178e-06	5.59916e-05	4058.01	4185.48	3527.27	2978.12	2374.56	2531.4	no
AT2G17550	294.832	0.772638	0.161129	4.79516	1.62541e-06	5.59916e-05	194.408	213.016	245.341	352.48	346.258	417.487	no
AT4G00380	108.187	1.0892	0.22713	4.79547	1.62291e-06	5.59916e-05	59.8932	71.3891	75.939	152.666	124.278	164.958	up
AT5G67385	865.475	0.525317	0.109573	4.79421	1.63319e-06	5.61582e-05	726.574	704.68	697.081	1054.07	994.22	1016.22	no
AT2G20280	447.784	0.623255	0.13008	4.79133	1.65682e-06	5.68682e-05	340.704	369.612	347.567	568.009	545.571	515.24	no
AT2G27470	106.856	1.09792	0.229238	4.78944	1.6725e-06	5.73035e-05	63.8207	65.6319	74.9654	145.931	169.611	121.173	up
AT5G22500	2549.17	0.891512	0.186326	4.78469	1.71247e-06	5.85678e-05	1605.34	1681.1	2068.85	4072.6	2183.06	3684.07	no
AT1G68720	485.397	0.638065	0.133407	4.78285	1.72826e-06	5.90021e-05	377.033	370.763	390.404	655.567	546.352	572.263	no
AT5G66520	80.1325	1.19629	0.250232	4.78071	1.74673e-06	5.95261e-05	42.2198	50.6633	53.5467	102.152	124.278	107.936	up
AT1G07310	1180.41	-0.53868	0.112737	-4.7782	1.76869e-06	6.00599e-05	1324.52	1403.6	1465.23	987.841	884.012	1017.24	no
AT1G49130	219.403	0.886001	0.185418	4.77839	1.76701e-06	6.00599e-05	122.732	148.535	190.821	277.269	286.854	290.204	no
AT1G32750	441.468	0.687293	0.143917	4.77562	1.79154e-06	6.06257e-05	354.45	312.04	347.567	605.053	554.168	475.528	no
AT4G12520	960.892	-0.955097	0.199995	-4.7756	1.7917e-06	6.06257e-05	1343.18	1628.13	833.382	685.876	740.194	534.587	no
AT2G35880	1276.23	0.620359	0.129976	4.77287	1.81623e-06	6.13467e-05	935.709	892.364	1188.74	1517.68	1503.84	1619.04	no
AT3G26300	458.229	0.664936	0.139636	4.76191	1.91765e-06	6.46581e-05	329.904	341.977	391.378	516.371	555.732	614.011	no
AT5G15070	149.926	-1.0377	0.218128	-4.75728	1.9622e-06	6.60433e-05	212.081	157.747	233.658	118.99	84.4149	92.6618	down
AT4G13940	23035.3	-0.523779	0.11012	-4.75644	1.97037e-06	6.62016e-05	27854.3	28918.4	24740.5	20870.4	17284	18544.6	no
AT3G61780	117.032	1.03691	0.218106	4.75415	1.9928e-06	6.68377e-05	81.4941	77.1463	71.0711	186.343	144.6	141.538	up
AT1G69670	117.47	1.01751	0.214284	4.74841	2.05023e-06	6.85274e-05	88.3671	80.6006	64.2561	149.299	156.324	165.977	up
AT4G12510	886.906	-0.994024	0.209339	-4.7484	2.05036e-06	6.85274e-05	1211.61	1565.96	766.205	644.342	665.94	467.382	no
AT1G72520	183.701	-1.20801	0.254596	-4.74483	2.08681e-06	6.96237e-05	188.516	224.53	357.303	79.7008	139.128	113.027	down
AT4G28080	3815.01	0.506948	0.106899	4.7423	2.11306e-06	7.03764e-05	2896.48	3203.3	3354.95	4741.64	4564.66	4129.05	no
AT5G13440	2561.32	-0.507928	0.107149	-4.7404	2.13294e-06	7.09146e-05	3240.13	2885.5	2897.37	2187.84	2211.2	1945.9	no
AT5G16680	289.76	0.779315	0.164422	4.73972	2.14015e-06	7.10306e-05	177.716	216.47	246.315	353.602	393.155	351.3	no
AT5G14720	1269.48	0.487642	0.102902	4.73892	2.14863e-06	7.11882e-05	1079.06	1021.33	1069.96	1515.44	1488.2	1442.88	no
AT3G05670	372.053	0.74202	0.156603	4.73824	2.15587e-06	7.13045e-05	325.976	267.134	241.447	475.96	422.856	498.948	no
AT4G19200	4190.03	-0.529998	0.111944	-4.73449	2.19604e-06	7.25072e-05	4868.04	4661.02	5322.55	3363.15	3117.1	3808.3	no
AT5G43560	456.105	0.652765	0.137904	4.73348	2.20702e-06	7.27439e-05	391.761	352.34	319.333	596.072	535.41	541.715	no
AT4G02920	1604.22	0.547428	0.115704	4.73129	2.23099e-06	7.34072e-05	1258.74	1308.03	1344.51	1943.13	2087.71	1683.19	no
AT3G42658	28.1197	-2.10791	0.445672	-4.72974	2.24813e-06	7.38438e-05	58.9114	36.846	40.8902	8.98037	7.8162	15.2739	down
AT2G40650	334.749	0.72511	0.153522	4.72318	2.32185e-06	7.61344e-05	225.827	256.771	274.549	381.666	403.316	466.364	no
AT4G08400	119.258	-1.30919	0.277206	-4.72283	2.32589e-06	7.6136e-05	176.734	232.59	101.252	63.9852	75.8171	65.1687	down
AT5G65930	220.354	0.879896	0.186384	4.72089	2.34816e-06	7.67333e-05	150.224	186.533	129.486	317.681	290.763	247.437	no
AT1G21730	291.326	0.716812	0.151906	4.71879	2.37256e-06	7.73981e-05	196.371	223.379	241.447	373.808	362.672	350.282	no
AT5G04560	518.727	0.583202	0.123622	4.71763	2.38609e-06	7.74425e-05	404.525	401.852	439.083	627.504	618.261	621.139	no
AT5G60800	80.7224	1.19794	0.25391	4.71797	2.3821e-06	7.74425e-05	49.0928	39.1489	58.4146	102.152	113.335	122.191	up
AT2G46970	72.58	1.32589	0.281041	4.71778	2.38429e-06	7.74425e-05	55.9658	28.7859	38.9431	106.642	109.427	95.7165	up
AT1G08560	190.171	0.844448	0.179039	4.71657	2.39858e-06	7.77156e-05	120.768	140.475	147.01	225.632	235.268	271.876	no
AT1G14610	969.185	0.522292	0.110758	4.71561	2.40986e-06	7.79488e-05	768.794	803.704	813.91	1215.72	1112.24	1100.74	no
AT5G50200	197.549	-1.04939	0.222668	-4.71278	2.44358e-06	7.87724e-05	323.031	206.107	268.707	168.382	117.243	101.826	down
AT3G10405	676.151	0.650352	0.137994	4.7129	2.44217e-06	7.87724e-05	447.727	560.75	571.49	746.493	873.069	857.376	no
AT4G19390	500.117	-0.612578	0.13	-4.71213	2.45135e-06	7.88897e-05	631.334	557.296	626.01	381.666	420.511	383.884	no
AT1G79750	5073.96	-0.497441	0.105601	-4.71056	2.47033e-06	7.93212e-05	5597.56	6048.5	6172.48	4626.01	3895.59	4103.59	no
AT5G55100	394.405	0.636469	0.135122	4.71034	2.47307e-06	7.93212e-05	291.611	320.1	314.465	487.185	454.121	498.948	no
AT2G41660	297.245	-1.03635	0.220061	-4.70939	2.48457e-06	7.95563e-05	434.962	472.089	292.073	240.225	208.692	135.429	down
AT1G20920	687.406	0.551664	0.117265	4.70442	2.54583e-06	8.13813e-05	554.749	528.51	589.014	794.763	818.356	839.047	no
AT3G20930	222.705	0.757254	0.161039	4.7023	2.57242e-06	8.20938e-05	163.97	155.444	177.191	271.656	289.981	277.985	no
AT4G36520	97.6765	1.28915	0.274209	4.70134	2.58459e-06	8.23444e-05	69.7118	59.8748	40.8902	156.034	161.795	97.7531	up
AT3G17790	1975.42	-1.67866	0.357318	-4.69794	2.62803e-06	8.35889e-05	4280.89	2224.58	2526.43	766.699	1170.08	883.851	down
AT1G09415	117.651	1.00603	0.214183	4.69705	2.63946e-06	8.38126e-05	65.7844	80.6006	88.5955	144.809	167.267	158.849	up
AT1G42550	2139.13	0.52422	0.111645	4.69542	2.66061e-06	8.43439e-05	1682.9	1734.07	1846.88	2345	2417.55	2808.36	no
AT5G17910	232.675	0.820287	0.174713	4.69505	2.66541e-06	8.4356e-05	195.389	165.807	144.089	278.392	328.28	284.095	no
AT3G19510	85.5033	1.13303	0.241375	4.69408	2.67816e-06	8.46191e-05	54.0021	46.0575	60.3618	107.764	119.588	125.246	up
AT2G26920	217.461	0.810406	0.172829	4.68907	2.74451e-06	8.65723e-05	144.333	163.504	166.482	240.225	283.728	306.497	no
AT3G02040	3284.46	-1.66679	0.355497	-4.68863	2.75042e-06	8.66156e-05	6295.66	3583.27	5107.39	1275.21	1273.26	2171.95	down
AT5G02010	128.49	1.00105	0.21367	4.68503	2.79925e-06	8.8008e-05	70.6937	101.327	85.6748	150.421	180.554	182.269	up
AT3G12920	747.043	0.693255	0.148023	4.68343	2.82121e-06	8.85525e-05	560.64	487.058	664.953	793.64	1000.47	975.494	no
AT5G08010	82.0029	1.15158	0.245986	4.68148	2.8481e-06	8.92499e-05	49.0928	56.4204	47.7053	111.132	125.841	101.826	up
AT3G14205	312.421	0.808765	0.172809	4.6801	2.86735e-06	8.97058e-05	217.972	194.593	268.707	335.641	443.178	414.432	no
AT5G56210	149.688	0.881035	0.188523	4.67335	2.96331e-06	9.2556e-05	109.968	107.084	99.3049	196.446	207.129	178.196	no
AT1G27770	1684.19	-0.571773	0.12251	-4.66717	3.05375e-06	9.52252e-05	1939.17	1772.06	2328.8	1351.55	1349.08	1364.47	no
AT1G67750	254.823	-0.839347	0.179911	-4.66535	3.08098e-06	9.59174e-05	308.303	367.309	304.73	222.264	176.646	149.684	no
AT3G57470	481.526	0.813175	0.174503	4.65995	3.16286e-06	9.83063e-05	264.119	371.914	412.797	519.739	672.975	647.614	no
AT3G19860	1227.63	0.564204	0.121185	4.65572	3.22845e-06	0.000100182	910.181	938.422	1122.53	1411.04	1425.67	1557.94	no
AT1G34640	188.64	-0.831581	0.178633	-4.65525	3.23584e-06	0.000100248	264.119	219.925	240.474	145.931	142.255	119.137	no
AT1G12040	151.628	-1.17406	0.252305	-4.65335	3.26584e-06	0.000100662	257.246	238.348	135.327	101.029	105.519	72.2965	down
AT1G64900	1360.11	-0.535278	0.11502	-4.65376	3.25934e-06	0.000100662	1763.41	1542.93	1522.67	1138.26	1166.96	1026.41	no
AT1G76810	1314.66	0.540364	0.11614	4.65271	3.27606e-06	0.000100662	994.621	1029.39	1188.74	1656.88	1496.02	1522.3	no
AT5G48460	161.463	0.958762	0.206045	4.65317	3.26865e-06	0.000100662	83.4578	108.235	137.274	209.916	207.911	221.981	no
AT2G17280	183.564	-1.08735	0.233717	-4.65241	3.28084e-06	0.000100662	348.559	191.139	209.319	118.99	130.53	102.844	down
AT2G23360	71.1282	1.34546	0.289167	4.65287	3.27345e-06	0.000100662	48.111	35.6946	36.9959	87.5586	132.875	85.5339	up
AT1G42990	1144.91	-0.509012	0.109443	-4.65094	3.30418e-06	0.000101215	1373.62	1325.3	1334.77	917.121	897.299	1021.32	no
AT5G64770	960.911	0.72119	0.15514	4.64864	3.34139e-06	0.000101745	615.624	791.038	772.047	1094.48	1457.72	1034.55	no
AT2G37025	79.5865	1.27317	0.273852	4.6491	3.33381e-06	0.000101745	30.4375	52.9661	56.4675	110.01	102.392	125.246	up
AT4G13930	2124.87	-0.643738	0.138457	-4.64937	3.32947e-06	0.000101745	2667.7	2883.2	2222.68	1904.96	1659.38	1411.31	no
AT4G14060	409.4	-0.915777	0.197003	-4.64855	3.34281e-06	0.000101745	735.41	417.972	451.74	291.862	294.671	264.748	no
AT1G63640	146.74	1.00232	0.215658	4.6477	3.35656e-06	0.000102001	89.3489	104.781	99.3049	226.754	212.601	147.648	up
AT2G39890	593.24	-0.563411	0.121251	-4.64663	3.37395e-06	0.000102366	749.156	704.68	668.847	490.553	476.788	469.418	no
AT1G26770	475.612	-0.799347	0.172073	-4.64539	3.39435e-06	0.000102822	645.08	609.111	559.807	349.112	429.891	260.675	no
AT5G44550	718.522	-0.723645	0.155819	-4.64415	3.4148e-06	0.000103278	1050.59	896.97	738.945	459.122	593.249	572.263	no
AT5G17160	64.0958	1.31079	0.282885	4.63365	3.59276e-06	0.000108323	40.2561	31.0888	38.9431	99.9066	100.047	74.3331	up
AT3G52820	42.823	-1.83316	0.395619	-4.63364	3.59297e-06	0.000108323	91.3126	54.1176	55.4939	8.98037	19.5405	27.493	down
AT4G25340	143.739	0.974951	0.210587	4.62969	3.66217e-06	0.000110235	97.2038	97.8722	95.4105	233.49	183.681	154.776	no
AT2G36200	71.7664	1.34793	0.291201	4.62888	3.67653e-06	0.000110493	40.2561	42.6032	38.9431	111.132	127.404	70.26	up
AT2G02170	206.497	0.88848	0.192046	4.6264	3.72074e-06	0.000111646	117.823	132.415	184.006	254.818	268.877	281.04	no
AT1G11240	393.371	0.631009	0.136408	4.6259	3.72981e-06	0.000111742	289.648	309.737	326.148	504.023	454.121	476.546	no
AT5G65440	366.484	0.657211	0.142099	4.62502	3.74559e-06	0.000112039	290.629	265.982	295.967	486.063	447.868	412.396	no
AT5G43900	480.258	0.677472	0.146505	4.62421	3.76031e-06	0.000112303	393.724	328.16	385.537	670.16	584.652	519.313	no
AT2G39700	2167.84	-0.500312	0.10821	-4.62355	3.77236e-06	0.000112472	2575.41	2702.42	2342.43	1904.96	1804.76	1677.08	no
AT4G00910	40.5281	1.67226	0.361706	4.62325	3.77774e-06	0.000112472	22.5827	21.8773	13.6301	61.7401	50.0237	73.3148	up
AT5G58130	344.445	0.637562	0.137971	4.62099	3.8192e-06	0.000113529	261.174	282.102	265.787	424.323	425.983	407.304	no
AT5G26751	1095.64	0.482831	0.104684	4.61226	3.98323e-06	0.000118221	919.999	909.636	912.242	1248.27	1259.97	1323.74	no
AT1G13440	23419.5	-0.509063	0.110384	-4.61175	3.99296e-06	0.000118326	29644.2	26751.4	26132.8	19562.6	21246	17180.1	no
AT5G45350	2671.85	-0.702914	0.152549	-4.6078	4.0695e-06	0.000120407	2953.42	3418.62	3561.34	1811.79	2579.35	1706.61	no
AT1G28060	368.484	0.628997	0.136631	4.60363	4.15183e-06	0.000122652	297.502	271.739	298.888	435.548	464.282	442.944	no
AT2G36580	1314.22	-0.557411	0.121106	-4.60268	4.17087e-06	0.000123024	1787.96	1427.78	1478.86	1082.13	1087.23	1021.32	no
AT4G37925	471.731	0.810858	0.176197	4.602	4.18456e-06	0.000123238	313.212	335.068	380.669	486.063	767.551	547.824	no
AT1G65860	266.667	-0.855323	0.185933	-4.60016	4.22172e-06	0.000124141	320.085	389.186	323.228	175.117	237.612	154.776	no
AT2G36740	95.7901	1.15149	0.250447	4.59776	4.27052e-06	0.000125383	40.2561	72.5406	66.2032	129.093	138.347	128.301	up
AT2G01180	1065.84	-0.707088	0.153834	-4.59643	4.2979e-06	0.000125992	1202.77	1121.5	1640.48	766.699	754.263	909.307	no
AT1G17130	324.88	0.693915	0.15103	4.59454	4.3371e-06	0.000126752	244.482	251.013	249.236	438.916	417.385	348.245	no
AT1G69230	154.649	-0.843353	0.183548	-4.59474	4.33294e-06	0.000126752	190.48	211.865	193.742	105.519	110.208	116.082	no
AT1G47900	141.565	0.979714	0.21328	4.59356	4.35753e-06	0.000127155	89.3489	99.0236	98.3313	162.769	232.923	166.995	no
AT5G64030	637.797	0.608901	0.132604	4.59187	4.39295e-06	0.000127859	512.529	484.755	518.917	759.964	868.38	682.235	no
AT4G38460	3649.24	-0.49079	0.106885	-4.59177	4.39508e-06	0.000127859	4205.29	4203.9	4384.02	3109.45	3288.27	2704.5	no
AT1G65280	637.316	0.56473	0.123111	4.58715	4.49346e-06	0.000130324	481.11	507.784	552.992	803.743	744.102	734.166	no
AT4G37440	430.006	0.683589	0.149021	4.5872	4.49232e-06	0.000130324	282.775	352.34	355.356	483.818	518.214	587.537	no
AT5G43470	1352	0.486624	0.10613	4.58515	4.53661e-06	0.000131376	1201.79	1052.41	1123.51	1560.34	1587.47	1586.45	no
AT1G29470	2220.02	0.454248	0.0990868	4.58435	4.55405e-06	0.000131482	1872.4	1869.93	1877.06	2731.16	2507.44	2462.16	no
AT2G25520	1902.22	-0.512321	0.11175	-4.58451	4.55052e-06	0.000131482	2397.69	2274.09	2036.72	1689.43	1512.43	1502.95	no
AT2G39770	2885.49	-0.505412	0.110298	-4.58223	4.60054e-06	0.000132623	3719.27	3038.64	3399.73	2304.59	2506.65	2344.04	no
AT5G66070	351.442	-0.792264	0.172926	-4.58151	4.61632e-06	0.000132878	403.543	407.609	525.732	213.284	254.026	304.46	no
AT1G64860	1606.9	0.50901	0.111199	4.57748	4.70601e-06	0.000135255	1229.28	1399	1352.3	1845.47	2038.46	1776.87	no
AT5G04190	651.682	0.570941	0.124887	4.57165	4.83894e-06	0.000138794	550.821	482.452	538.388	805.988	719.872	812.572	no
AT5G24490	6511.77	0.531541	0.116282	4.57113	4.85095e-06	0.000138794	4648.11	5464.72	5863.85	7354.93	7359.73	8379.27	no
AT3G13360	508.487	0.615878	0.134726	4.57134	4.84606e-06	0.000138794	376.051	376.52	451.74	585.969	612.008	648.632	no
AT5G08670	6749.24	-0.467065	0.102265	-4.56722	4.94243e-06	0.0001412	7505.31	8303.02	7689.31	5982.05	5837.92	5177.86	no
AT4G13040	199.77	0.760883	0.166685	4.56481	4.99945e-06	0.000142615	137.46	149.687	157.719	250.328	250.9	252.529	no
AT1G15010	248.581	-0.932437	0.204506	-4.55945	5.12867e-06	0.000145865	260.192	305.131	413.77	136.951	175.864	199.579	no
AT4G19610	228.148	0.792055	0.173711	4.55961	5.1249e-06	0.000145865	141.387	185.381	174.27	314.313	260.279	293.259	no
AT1G53800	162.936	0.917183	0.201212	4.55829	5.15716e-06	0.000146457	92.2945	105.932	140.195	212.161	227.451	199.579	no
AT3G51150	340.162	0.716215	0.157158	4.5573	5.18144e-06	0.000146928	257.246	218.773	294.994	462.489	410.35	397.122	no
AT5G40390	647.548	-0.709676	0.155875	-4.55285	5.2923e-06	0.000149849	853.233	895.819	663.006	525.352	538.536	409.341	no
AT5G06630	112.982	-1.38423	0.304072	-4.5523	5.30623e-06	0.000150021	216.008	176.17	99.3049	44.9019	87.5414	53.9678	down
AT4G02290	346.774	-0.887395	0.195017	-4.55035	5.3557e-06	0.000151195	383.906	584.93	381.642	291.862	230.578	207.725	no
AT4G26150	35.2262	1.68658	0.370785	4.54867	5.39859e-06	0.000152181	18.6553	13.8173	17.5244	46.0244	56.2766	59.0591	up
AT2G39260	335.317	0.656834	0.144433	4.54766	5.42447e-06	0.000152579	270.992	231.439	277.469	415.342	400.189	416.469	no
AT2G41310	134.918	0.964896	0.212182	4.5475	5.42868e-06	0.000152579	85.4215	103.629	85.6748	198.691	191.497	144.593	no
AT1G04780	607.359	0.569733	0.125298	4.54701	5.44124e-06	0.000152707	516.456	453.666	495.551	780.17	698.768	699.545	no
AT2G30960	115.063	1.05139	0.231359	4.54439	5.50937e-06	0.000154392	78.5485	52.9661	92.4898	147.054	159.45	159.867	up
AT1G70950	57.6947	1.36685	0.300798	4.54407	5.51783e-06	0.000154402	42.2198	31.0888	23.3658	86.4361	83.6333	79.4244	up
AT2G43540	410.602	-0.61216	0.134883	-4.53844	5.6672e-06	0.00015835	492.892	521.601	476.079	312.068	349.384	311.588	no
AT5G08260	919.509	-0.577524	0.127353	-4.53482	5.76525e-06	0.000160639	1112.44	1081.2	1108.9	840.787	736.286	637.431	no
AT5G14040	5340.42	-0.485835	0.107135	-4.53479	5.76596e-06	0.000160639	6320.21	6670.28	5703.21	4784.29	4436.47	4128.03	no
AT3G54600	1157.16	-0.603156	0.133068	-4.5327	5.82346e-06	0.000162004	1586.68	1365.61	1235.47	926.101	1011.42	817.664	no
AT5G58860	795.27	-0.823597	0.181902	-4.52769	5.96323e-06	0.000165651	1257.76	1054.72	737.971	523.107	680.791	517.277	no
AT5G56540	500.405	-0.970757	0.214501	-4.52565	6.02107e-06	0.000167015	632.316	886.607	471.211	306.455	429.891	275.949	no
AT2G07675	20.2131	-2.67674	0.591758	-4.52338	6.08612e-06	0.000168574	24.5464	59.8748	20.4451	5.61273	4.68972	6.10957	down
AT5G66790	240.171	0.759369	0.167896	4.52284	6.10157e-06	0.000168757	187.535	172.716	174.27	292.985	267.314	346.209	no
AT5G64170	638.577	0.587905	0.130002	4.52227	6.11788e-06	0.000168963	578.313	491.664	460.502	783.537	776.148	741.294	no
AT1G29280	901.033	-0.576489	0.127637	-4.51662	6.28358e-06	0.000173289	1210.63	1090.41	934.634	740.881	699.55	730.093	no
AT5G04020	79.7635	1.19203	0.263984	4.51552	6.31602e-06	0.000173932	41.238	48.3604	56.4675	104.397	134.439	93.68	up
AT2G34655	34.4807	-1.87998	0.416526	-4.51348	6.37712e-06	0.000175362	76.5848	51.8147	34.0752	14.5931	12.5059	17.3104	down
AT5G17920	30206.7	-0.475494	0.105387	-4.51188	6.42568e-06	0.000176443	33975.2	35976.7	35467.4	27930.1	25309.6	22581	no
AT3G32980	8033.38	-0.50492	0.111948	-4.51031	6.47317e-06	0.000177491	10663	8825.77	8786.53	6702.73	7011.91	6210.37	no
AT3G03260	41.3533	-1.67695	0.37186	-4.50962	6.49447e-06	0.00017782	68.7299	39.1489	80.8069	21.3284	18.7589	19.347	down
AT3G10150	46.5908	-1.94516	0.43162	-4.50664	6.58624e-06	0.000180074	93.2764	59.8748	70.0975	5.61273	34.3913	16.2922	down
AT2G01008	56.9416	-1.3969	0.310052	-4.50536	6.62596e-06	0.000180901	90.3308	70.2377	87.6219	31.4313	40.6442	21.3835	down
AT4G14510	162.123	0.892115	0.198084	4.50373	6.67714e-06	0.000182038	121.75	99.0236	118.776	250.328	188.37	194.488	no
AT2G46810	86.6392	1.37586	0.305641	4.50157	6.74536e-06	0.000183635	41.238	49.5118	54.5203	77.4557	178.991	118.118	up
AT1G76890	67.4534	1.33812	0.297281	4.50121	6.75674e-06	0.000183683	23.5646	50.6633	40.8902	107.764	92.2311	89.607	up
AT1G10450	214.071	0.738323	0.164152	4.49779	6.8663e-06	0.000186396	157.097	154.293	169.402	287.372	255.59	260.675	no
AT2G40140	825.724	-0.604315	0.13439	-4.49674	6.90033e-06	0.000187054	1058.44	925.756	1001.81	716.185	552.605	699.545	no
AT1G62390	1139.74	0.481054	0.106989	4.49631	6.91427e-06	0.000187166	950.437	907.333	995.969	1299.91	1306.09	1378.73	no
AT3G62900	384.402	0.664768	0.1479	4.49473	6.96585e-06	0.000188295	327.94	301.677	261.892	502.901	428.328	483.674	no
AT2G43650	152.823	0.949663	0.211321	4.49393	6.99194e-06	0.000188733	121.75	107.084	84.7012	182.975	239.176	181.25	no
AT3G52190	598.528	-0.758425	0.16891	-4.49012	7.11833e-06	0.000191873	936.691	667.834	653.27	440.038	513.524	379.811	no
AT3G02230	1907.66	-0.583416	0.129995	-4.48798	7.1903e-06	0.000193452	2494.9	2469.83	1900.42	1611.98	1568.71	1400.11	no
AT3G20350	196.607	0.987109	0.219955	4.48777	7.19716e-06	0.000193452	111.932	97.8722	184.98	248.083	261.843	274.93	no
AT2G40880	1343.32	0.516727	0.115308	4.48128	7.41964e-06	0.000199151	1019.17	1059.32	1236.44	1636.67	1535.1	1573.21	no
AT5G44280	69.5011	1.18944	0.265882	4.47358	7.69197e-06	0.000206171	41.238	46.0575	39.9167	88.6812	89.1047	112.009	up
AT5G64940	3298.63	0.550813	0.123149	4.47272	7.72291e-06	0.00020671	2602.9	2785.33	2643.26	3740.33	4600.61	3419.32	no
AT2G45560	851.969	-0.608619	0.136147	-4.4703	7.81102e-06	0.000208775	944.546	1048.96	1094.3	728.533	732.378	563.098	no
AT1G69490	298.544	0.784588	0.175591	4.46828	7.88528e-06	0.000210465	263.138	198.047	195.689	383.911	322.809	427.67	no
AT3G60320	1435.04	0.603829	0.135342	4.4615	8.13887e-06	0.00021693	1092.81	961.45	1362.03	1647.9	1797.73	1748.35	no
AT2G11810	505.295	-2.73593	0.613717	-4.45797	8.27393e-06	0.000220223	1329.43	437.546	869.404	61.7401	162.577	171.068	down
AT4G36670	1754.59	-0.688828	0.154583	-4.45605	8.34851e-06	0.000221898	1683.88	2335.12	2477.75	1533.4	1336.57	1160.82	no
AT3G43110	213.898	-2.56754	0.576239	-4.45568	8.36296e-06	0.000221973	599.914	195.744	302.782	34.7989	75.8171	74.3331	down
AT1G52870	1897.89	0.532275	0.119507	4.45392	8.43153e-06	0.000223381	1470.82	1478.45	1706.68	1999.26	2454.29	2277.85	no
AT5G13010	1073.07	0.474226	0.106479	4.45372	8.43939e-06	0.000223381	928.836	863.578	901.532	1288.68	1221.67	1234.13	no
AT2G30860	16515.6	-0.553046	0.12425	-4.45108	8.54382e-06	0.000225831	22614.1	17784	18532	12954.2	15029	12180.4	no
AT3G62140	129.543	0.969066	0.217889	4.44752	8.6866e-06	0.000229288	88.3671	79.4492	95.4105	139.196	204.784	170.05	no
AT5G27120	250.236	0.862369	0.193932	4.44677	8.71721e-06	0.000229461	149.242	234.893	149.931	342.377	333.752	291.223	no
AT3G07270	800.846	-0.488471	0.109846	-4.44688	8.71262e-06	0.000229461	949.455	919.999	935.608	676.896	661.25	661.87	no
AT2G16380	213.955	0.7875	0.177172	4.44483	8.79596e-06	0.000231215	157.097	137.021	176.217	245.838	261.061	306.497	no
AT2G27190	1286.77	-0.624024	0.140446	-4.44315	8.86512e-06	0.000232712	1843.93	1260.82	1577.19	1002.43	1053.62	982.622	no
AT5G61330	421.817	0.637088	0.143401	4.44272	8.88294e-06	0.00023286	283.756	370.763	336.858	497.288	512.743	529.496	no
AT1G70060	260.464	0.740869	0.166924	4.43836	9.06467e-06	0.000237298	185.571	168.11	230.738	334.519	335.315	308.533	no
AT4G26750	617.291	-0.583248	0.131461	-4.43665	9.13687e-06	0.00023886	680.426	708.134	831.435	519.739	465.064	498.948	no
AT1G56290	196.761	0.740846	0.167003	4.43612	9.15947e-06	0.000239124	145.315	140.475	155.772	248.083	238.394	252.529	no
AT5G10130	134.347	-1.17329	0.264606	-4.4341	9.24588e-06	0.00024105	230.736	198.047	130.459	88.6812	103.174	54.9861	down
AT3G19050	39.6302	1.72039	0.388101	4.43285	9.29975e-06	0.000242123	19.6371	25.3316	10.7093	76.3332	60.9663	44.8035	up
AT2G38540	25024.5	-0.509496	0.114971	-4.43152	9.35706e-06	0.000243283	26723.2	29603.5	31868.1	21526	22310.6	18115.9	no
AT3G16510	138.526	-0.929691	0.21008	-4.42541	9.62595e-06	0.000249934	146.297	188.836	210.293	86.4361	98.4841	100.808	no
AT5G42400	164.208	0.874002	0.197627	4.42249	9.75692e-06	0.000252305	112.913	140.475	95.4105	215.529	227.451	193.47	no
AT3G03780	2279.29	-0.672418	0.152044	-4.42252	9.75546e-06	0.000252305	3067.32	2794.54	2542.98	1801.69	2118.97	1350.21	no
AT2G36220	1222.77	-0.676113	0.15287	-4.42281	9.74266e-06	0.000252305	1424.67	1499.17	1585.96	1065.3	706.584	1054.92	no
AT3G58050	287.52	0.671942	0.15201	4.42037	9.85316e-06	0.000254449	237.609	216.47	211.266	365.95	372.051	321.77	no
AT1G53170	671.172	-0.531674	0.120325	-4.41866	9.93149e-06	0.000256125	751.12	832.489	796.386	585.969	534.628	526.441	no
AT1G79530	1097.53	-0.613632	0.138933	-4.41676	1.00193e-05	0.000257992	1486.53	1411.66	1084.56	921.611	885.575	795.262	no
AT4G33770	221.326	-0.860165	0.194761	-4.41651	1.00309e-05	0.000257992	355.432	218.773	281.364	156.034	152.416	163.94	no
AT4G37410	255.481	-0.761883	0.172534	-4.41584	1.00618e-05	0.000258438	365.251	335.068	263.839	203.181	188.37	177.177	no
AT2G25480	99.1779	1.04663	0.237086	4.41456	1.01215e-05	0.000259622	59.8932	63.3291	71.0711	141.441	152.416	106.917	up
AT4G15390	2316.78	-0.700344	0.158674	-4.41371	1.01613e-05	0.000260293	3524.86	2765.75	2315.17	1833.12	1995.48	1466.3	no
AT1G05300	272.358	-0.902649	0.204646	-4.41078	1.02998e-05	0.000263141	463.436	347.734	253.13	193.078	178.209	198.561	no
AT4G27595	32.1724	1.73279	0.392854	4.41078	1.03001e-05	0.000263141	14.7278	19.5744	10.7093	48.2695	53.9318	45.8217	up
AT3G24300	559.144	-0.708836	0.160722	-4.41031	1.03223e-05	0.000263355	705.955	811.764	563.701	484.94	415.822	372.684	no
AT1G66840	56.2963	1.33776	0.303371	4.40966	1.03532e-05	0.000263793	35.3468	25.3316	35.0488	74.0881	97.7025	70.26	up
AT1G06720	176.807	0.913095	0.207157	4.40773	1.04458e-05	0.000265796	120.768	123.204	123.644	289.617	227.451	176.159	no
AT5G10140	55.9546	1.46624	0.33275	4.40642	1.05093e-05	0.000266811	28.4738	36.846	24.3394	95.4165	97.7025	52.9496	up
AT4G32620	260.207	0.713912	0.16202	4.40633	1.05136e-05	0.000266811	199.317	172.716	218.081	350.235	300.142	320.752	no
AT4G28230	109.251	0.949698	0.215596	4.40498	1.05792e-05	0.000268119	63.8207	77.1463	82.754	140.318	143.818	147.648	no
AT5G64290	1664.24	-0.69142	0.157054	-4.40245	1.07037e-05	0.000270915	1790.91	2233.79	2142.84	1440.23	1422.55	955.129	no
AT5G07820	87.0183	1.05651	0.240037	4.40147	1.07522e-05	0.000271781	51.0565	55.269	63.2825	121.235	127.404	103.863	up
AT4G34150	4402.57	-0.737383	0.167543	-4.40117	1.07669e-05	0.000271794	4384.97	4852.16	7273.59	3065.67	3069.42	3769.6	no
AT3G23810	2556.16	-0.578308	0.13142	-4.40046	1.08022e-05	0.000272325	3119.36	3245.9	2821.43	2165.39	2305.78	1679.11	no
AT1G63690	1653.59	-0.468972	0.106589	-4.39982	1.0834e-05	0.000272766	1951.93	1956.29	1850.77	1507.58	1337.35	1317.63	no
AT5G06320	2659.05	-0.636726	0.144749	-4.39882	1.08841e-05	0.000273664	2936.73	2819.87	3953.7	1811.79	2284.67	2147.51	no
AT1G22770	1378.86	-0.491989	0.111855	-4.39845	1.09026e-05	0.000273769	1690.76	1538.32	1604.45	1257.25	1098.96	1083.43	no
AT4G15910	2646.32	-0.557856	0.126891	-4.39634	1.10094e-05	0.000276088	3340.28	3508.43	2606.27	2264.18	2061.13	2097.62	no
AT2G35270	188.962	-0.789567	0.179722	-4.39327	1.11656e-05	0.000279639	212.081	234.893	270.654	150.421	131.312	134.41	no
AT1G71130	382.463	-0.82816	0.188655	-4.38981	1.1345e-05	0.000283758	595.987	386.883	484.841	224.509	266.532	336.026	no
AT4G11100	219.603	0.864601	0.197052	4.38767	1.14573e-05	0.000286192	129.605	134.718	202.504	253.696	294.671	302.424	no
AT2G01170	1143.79	-0.520236	0.118604	-4.38633	1.15278e-05	0.000287576	1295.07	1314.94	1432.13	1047.34	909.805	863.485	no
AT1G13280	658.965	-0.659769	0.150569	-4.38185	1.17678e-05	0.000293009	929.818	793.341	698.055	564.641	536.191	431.743	no
AT2G43820	1389.16	0.543386	0.124013	4.38169	1.17762e-05	0.000293009	1099.68	1074.29	1218.92	1455.94	1857.91	1628.2	no
AT2G42490	2105.85	-0.497423	0.113556	-4.38041	1.18454e-05	0.000294346	2668.69	2291.36	2434.92	1895.98	1751.61	1592.56	no
AT5G43450	488.745	0.57729	0.131802	4.37999	1.18686e-05	0.00029454	418.271	385.732	372.88	606.175	612.79	536.624	no
AT1G17710	475.911	-2.58261	0.590439	-4.37405	1.21964e-05	0.000302214	1272.49	507.784	666.9	62.8626	143.818	201.616	down
AT1G60200	834.472	0.569348	0.130172	4.37381	1.22095e-05	0.000302214	589.114	694.317	733.104	902.527	1024.7	1063.06	no
AT1G58080	2111.2	-0.494936	0.113249	-4.37035	1.24046e-05	0.000305064	2507.66	2285.6	2616	1848.83	1839.93	1569.14	no
AT5G62560	772.965	-0.515337	0.117895	-4.37114	1.23597e-05	0.000305064	830.651	936.119	961.894	638.729	626.859	643.541	no
AT3G26020	229.851	0.778067	0.178032	4.37039	1.24027e-05	0.000305064	189.498	133.567	184.006	273.901	284.51	313.624	no
AT2G13820	454.107	-0.605609	0.138544	-4.37123	1.23551e-05	0.000305064	509.583	602.202	532.547	389.524	361.89	328.898	no
AT4G01480	1046.04	-0.848063	0.194033	-4.37071	1.23843e-05	0.000305064	1871.42	1069.69	1094.3	623.013	834.77	783.043	no
AT1G72150	16407.8	0.561715	0.128685	4.36504	1.27099e-05	0.00031217	12295.8	11900.1	15562.6	18698.3	17988.2	22001.6	no
AT5G15920	94.5814	1.00951	0.231351	4.36355	1.2797e-05	0.000313906	63.8207	71.3891	53.5467	131.338	131.312	116.082	up
AT5G08690	5481.97	-0.508088	0.116518	-4.36059	1.29715e-05	0.000317721	6324.14	6969.65	6019.63	4838.18	4817.9	3922.34	no
AT4G39980	1205.33	-0.47849	0.109737	-4.36034	1.29859e-05	0.000317721	1479.66	1321.85	1408.77	1023.76	1048.93	949.019	no
AT4G30660	793.912	-0.518665	0.11897	-4.35963	1.30285e-05	0.000318357	907.235	969.511	929.766	661.18	701.113	594.664	no
AT4G37560	301.269	0.80581	0.184856	4.35913	1.30582e-05	0.000318673	166.916	240.65	251.183	321.048	420.511	407.304	no
AT5G38840	135.652	0.950404	0.21814	4.35685	1.3195e-05	0.000321601	87.3852	113.992	76.9126	197.568	188.37	149.684	no
AT1G64880	343.407	0.603591	0.138583	4.35546	1.3279e-05	0.000323236	271.974	285.557	260.919	406.362	428.328	407.304	no
AT1G18950	426.665	0.597498	0.137262	4.35297	1.34304e-05	0.000326207	311.248	376.52	331.99	513.004	535.41	491.82	no
AT5G35690	560.145	0.57299	0.131634	4.35289	1.34353e-05	0.000326207	441.835	424.881	483.868	717.307	690.17	602.811	no
AT5G20970	56.8117	1.43703	0.330179	4.35227	1.34737e-05	0.000326725	26.5101	28.7859	36.9959	56.1273	110.99	81.4609	up
AT3G04530	237.247	-1.12363	0.258218	-4.35147	1.35226e-05	0.000327495	491.91	237.196	247.289	117.867	180.554	148.666	down
AT5G05180	134.967	1.02363	0.235401	4.34848	1.37084e-05	0.000331574	100.149	57.5719	108.067	185.22	160.232	198.561	up
AT5G46420	1062.03	0.54991	0.12648	4.34779	1.37517e-05	0.000331779	775.667	894.667	917.11	1241.54	1403.79	1139.43	no
AT2G35960	352.27	-0.680508	0.156518	-4.34779	1.37517e-05	0.000331779	456.563	441.001	405.008	280.637	306.395	224.017	no
AT1G20390	455.061	-0.767157	0.176519	-4.34603	1.38624e-05	0.000334027	492.892	511.238	716.553	276.146	372.051	361.483	no
AT5G39660	158.618	0.940529	0.216737	4.3395	1.42806e-05	0.00034367	115.859	97.8722	111.961	167.259	189.934	268.821	no
AT5G03545	7359.69	-2.0258	0.466925	-4.3386	1.43391e-05	0.000344644	18386.2	6778.51	10287.8	2213.66	3640.78	2851.13	down
AT5G07890	162.899	0.837704	0.19329	4.33393	1.46472e-05	0.000351607	108.004	111.689	131.433	193.078	240.739	192.451	no
AT1G23400	948.839	0.525611	0.12129	4.3335	1.46758e-05	0.000351851	700.064	785.281	848.959	1042.85	1159.14	1156.74	no
AT1G58602	897.719	0.622846	0.143757	4.33262	1.47345e-05	0.000352814	837.524	569.962	711.685	1142.75	1078.64	1045.75	no
AT5G07475	133.207	-1.05013	0.242519	-4.3301	1.4904e-05	0.000356247	222.881	187.684	129.486	70.7204	103.955	84.5157	down
AT2G21520	974.297	0.497074	0.114799	4.32994	1.49152e-05	0.000356247	754.066	847.458	822.673	1131.53	1076.29	1213.77	no
AT3G47610	422.098	0.619293	0.143093	4.32791	1.50529e-05	0.000359088	292.593	331.614	373.854	525.352	480.696	528.477	no
AT1G51100	116.442	1.00467	0.232155	4.32756	1.50769e-05	0.000359209	79.5304	70.2377	82.754	162.769	185.244	118.118	up
AT5G24460	776.121	-0.486669	0.112535	-4.32462	1.52793e-05	0.000363579	913.126	888.91	916.136	625.258	676.883	636.413	no
AT2G31670	781.956	-0.55291	0.127938	-4.32171	1.54827e-05	0.00036796	879.743	986.782	922.951	713.94	622.169	566.153	no
AT2G42610	222.463	-0.846016	0.195816	-4.32047	1.55697e-05	0.000369568	313.212	292.465	251.183	202.058	151.634	124.228	no
AT3G12500	1469.32	-1.91847	0.444284	-4.31812	1.57362e-05	0.000372593	3514.06	1499.17	1958.84	560.151	808.195	475.528	down
AT4G26600	107.991	1.0025	0.232155	4.31822	1.57292e-05	0.000372593	63.8207	63.3291	88.5955	122.358	157.106	152.739	up
AT1G20350	95.7933	-1.12816	0.261357	-4.31656	1.5848e-05	0.000374775	126.659	95.5693	171.35	62.8626	53.1501	65.1687	down
AT5G24120	560.185	0.668778	0.154954	4.31598	1.58894e-05	0.000375288	409.434	469.787	420.585	556.783	812.103	692.418	no
AT1G26830	629.261	0.551064	0.127762	4.3132	1.60906e-05	0.000379571	531.184	451.364	548.124	719.552	743.32	782.024	no
AT1G30840	133.662	-0.888063	0.205973	-4.31155	1.62112e-05	0.000381678	186.553	188.836	146.037	89.8037	103.174	87.5704	no
AT5G58090	1206.44	-0.593755	0.137716	-4.31143	1.62199e-05	0.000381678	1242.05	1450.81	1659.95	940.694	866.816	1078.34	no
AT1G18330	1140.68	0.732052	0.16981	4.31099	1.62522e-05	0.000381966	726.574	879.698	964.815	1409.92	1087.23	1775.85	no
AT1G55210	869.886	-0.638366	0.148107	-4.31015	1.6314e-05	0.000382949	1234.19	970.662	974.551	619.646	801.16	619.103	no
AT4G35540	65.4535	1.16392	0.270232	4.30711	1.65398e-05	0.00038777	42.2198	36.846	41.8638	85.3135	83.6333	102.844	up
AT2G37250	1104.12	-0.486446	0.113086	-4.30157	1.69596e-05	0.000396884	1360.85	1286.16	1217.94	986.718	910.587	862.467	no
AT4G18600	111.053	0.951773	0.221269	4.30143	1.69701e-05	0.000396884	80.5122	65.6319	80.8069	151.544	162.577	125.246	no
AT4G27500	2608.44	0.443063	0.103126	4.29634	1.73643e-05	0.000405605	2290.67	2079.5	2261.62	2938.83	2862.29	3217.7	no
AT2G25670	1096.92	0.450718	0.104929	4.29545	1.74336e-05	0.000406726	914.108	926.907	939.502	1313.38	1254.5	1233.11	no
AT2G22300	825.952	0.71849	0.167344	4.29348	1.75891e-05	0.000409855	560.64	536.57	774.967	933.959	911.369	1238.21	no
AT1G03590	450.083	0.637979	0.14871	4.29009	1.78602e-05	0.000415663	315.176	328.16	412.797	508.514	543.226	592.628	no
AT5G10910	135.726	0.862914	0.201214	4.28854	1.79852e-05	0.000418063	88.3671	86.3578	113.909	175.117	180.554	170.05	no
AT1G55152	317.269	-0.67674	0.157826	-4.28788	1.80388e-05	0.000418522	409.434	430.638	331.016	262.676	240.739	229.109	no
AT4G21445	198.996	0.738914	0.172331	4.28775	1.80488e-05	0.000418522	136.478	156.596	154.799	224.509	254.808	266.784	no
AT2G41010	515.807	-0.631068	0.147197	-4.28723	1.80918e-05	0.000419011	553.767	618.322	708.764	358.092	401.753	454.144	no
AT4G08850	1238.23	0.536586	0.125225	4.28497	1.82765e-05	0.000422775	1010.33	902.727	1116.69	1510.95	1315.47	1573.21	no
AT5G02970	234.444	0.777821	0.181553	4.28427	1.83341e-05	0.000423593	173.789	138.173	205.425	271.656	290.763	326.862	no
AT3G51720	167.34	0.752626	0.17571	4.28334	1.84107e-05	0.000424849	125.678	126.658	121.697	213.284	211.037	205.689	no
AT1G14870	956.735	-0.770515	0.179981	-4.28108	1.85986e-05	0.000428148	1512.06	931.513	1176.08	551.17	785.528	784.061	no
AT1G65470	48.7968	1.43144	0.334362	4.28111	1.85965e-05	0.000428148	21.6008	32.2403	25.313	90.9263	55.495	67.2052	up
AT3G24760	122.321	-0.930189	0.217359	-4.27951	1.87305e-05	0.000430667	153.17	188.836	139.222	81.9459	75.0355	95.7165	no
AT2G17450	1187.32	-0.519779	0.121593	-4.27473	1.91368e-05	0.00043948	1350.05	1574.02	1273.44	1027.13	987.967	911.344	no
AT2G02950	315.356	0.93651	0.219109	4.27417	1.91855e-05	0.000440067	202.262	176.17	270.654	288.494	418.948	535.605	no
AT5G57070	317.815	-0.612745	0.143391	-4.27323	1.92658e-05	0.00044138	395.688	363.854	393.325	259.308	259.498	235.218	no
AT4G38060	219.54	0.767746	0.179686	4.2727	1.93118e-05	0.000441902	168.879	171.564	147.01	249.205	251.682	328.898	no
AT1G23140	112.384	-1.25835	0.294749	-4.26922	1.96158e-05	0.000447785	223.863	110.538	142.142	48.2695	91.4495	58.0409	down
AT2G34430	143473	-0.568237	0.133093	-4.26947	1.95937e-05	0.000447785	136192	178940	198971	119415	109229	118089	no
AT1G02330	232.984	0.698039	0.163548	4.26811	1.97137e-05	0.000448946	183.607	193.442	156.746	288.494	301.705	273.912	no
AT1G09560	1399.85	-0.636697	0.149167	-4.26837	1.96911e-05	0.000448946	1653.45	2080.65	1378.59	1149.49	1148.2	988.731	no
AT4G15545	3214.36	0.41354	0.096914	4.26709	1.98043e-05	0.00045047	2670.65	2741.57	2857.45	3648.28	3511.04	3857.17	no
AT1G09700	216.3	0.73354	0.171923	4.26669	1.98397e-05	0.000450683	174.77	138.173	173.297	284.004	248.555	279.004	no
AT3G12350	669.986	-0.525149	0.123088	-4.26645	1.98608e-05	0.000450683	840.469	748.435	781.782	543.313	514.306	591.61	no
AT3G61140	406.22	0.582016	0.136441	4.2657	1.99278e-05	0.000451274	301.43	332.765	341.726	519.739	478.351	463.309	no
AT2G46650	746.674	-0.711032	0.166689	-4.26563	1.99342e-05	0.000451274	1164.48	751.889	865.51	510.759	648.744	538.66	no
AT4G32160	380.903	0.594015	0.139286	4.26472	2.00156e-05	0.000452581	331.867	275.194	302.782	466.979	446.305	462.291	no
AT4G22513	220.828	-0.995175	0.233426	-4.26335	2.01389e-05	0.000454828	285.72	286.708	308.624	216.651	130.53	96.7348	no
AT3G54200	533.589	-0.55921	0.131205	-4.26209	2.02519e-05	0.000456842	606.787	607.959	691.24	436.671	398.626	460.254	no
AT3G17510	1735.22	0.587828	0.137963	4.26076	2.03737e-05	0.000459047	1150.74	1618.92	1390.27	2309.08	1925.13	2017.18	no
AT5G06340	1181.03	0.489653	0.115043	4.25625	2.07887e-05	0.000467844	901.344	954.542	1091.38	1352.67	1378	1408.26	no
AT1G19715	767.194	0.580349	0.136371	4.25566	2.0843e-05	0.000468513	613.66	558.447	672.742	789.15	959.047	1010.11	no
AT3G56510	230.671	0.709938	0.166837	4.25528	2.08785e-05	0.000468759	157.097	172.716	194.715	295.23	261.843	302.424	no
AT3G57910	44.9447	1.36276	0.320339	4.25412	2.09877e-05	0.000470657	23.5646	28.7859	23.3658	60.6175	64.0928	69.2418	up
AT3G51100	228.058	0.718818	0.169064	4.25176	2.121e-05	0.000475085	169.861	150.838	195.689	275.024	270.44	306.497	no
AT3G05130	68.2109	1.32319	0.311259	4.25109	2.12737e-05	0.000475668	35.3468	37.9974	43.811	101.029	128.967	62.1139	up
AT4G02400	121.822	0.895816	0.210733	4.25096	2.12859e-05	0.000475668	80.5122	85.2064	89.5691	181.853	156.324	137.465	no
AT5G17510	198.911	0.726002	0.170907	4.24793	2.1575e-05	0.000481564	156.115	149.687	144.089	258.186	263.406	221.981	no
AT4G12420	2195.94	0.645768	0.15204	4.24736	2.16305e-05	0.000482238	1591.59	1449.66	2095.14	2413.48	2482.42	3143.37	no
AT1G49870	17.6432	2.33612	0.550095	4.24675	2.16889e-05	0.000482977	6.87299	5.75719	4.86789	33.6764	31.2648	23.42	up
AT2G03340	415.458	0.581504	0.13703	4.24362	2.19941e-05	0.000489202	356.414	316.645	325.175	525.352	511.961	457.199	no
AT2G26980	1627.15	0.548059	0.129172	4.24286	2.20687e-05	0.00049029	1151.72	1529.11	1285.12	2112.63	1865.73	1818.61	no
AT3G47500	536.469	0.591987	0.139551	4.2421	2.21439e-05	0.00049139	484.055	438.698	361.197	648.832	642.491	643.541	no
AT1G12310	1631.76	-0.427564	0.100799	-4.24177	2.21763e-05	0.000491535	1888.11	1867.63	1858.56	1469.41	1344.39	1362.43	no
AT2G45860	157.95	0.779932	0.183885	4.24142	2.22112e-05	0.000491738	127.641	104.781	115.856	203.181	194.623	201.616	no
AT1G18210	1277	-0.487129	0.11488	-4.24034	2.23181e-05	0.000493493	1409.95	1395.54	1665.79	1045.09	1062.22	1083.43	no
AT5G26340	734.044	-0.52653	0.124179	-4.2401	2.23422e-05	0.000493493	891.526	837.095	869.404	605.053	539.318	661.87	no
AT1G65840	996.025	-0.536793	0.12672	-4.23605	2.27486e-05	0.000501889	1345.14	1037.45	1154.66	780.17	820.701	838.029	no
AT1G19910	7539.39	-0.402188	0.0949859	-4.23419	2.29381e-05	0.000505486	8880.89	8864.92	8004.75	6699.36	6443.67	6342.75	no
AT4G35350	496.328	-0.568974	0.13441	-4.23313	2.30459e-05	0.000507275	522.348	634.442	622.116	413.097	393.936	392.03	no
AT1G78100	1035.59	-0.537124	0.12694	-4.23133	2.32309e-05	0.000510758	1298.01	1084.65	1296.8	768.944	930.127	834.974	no
AT3G21640	160.26	0.789566	0.186649	4.23023	2.33456e-05	0.000512689	108.004	110.538	133.38	204.303	191.497	213.835	no
AT5G54940	4723.86	0.57845	0.136755	4.22983	2.33866e-05	0.000512999	3453.19	3422.07	4492.08	5016.66	5493.22	6465.96	no
AT5G16910	1091.53	-0.501042	0.118509	-4.22788	2.35906e-05	0.00051688	1163.5	1263.13	1411.69	855.38	941.07	914.398	no
AT2G47850	438.06	-0.589811	0.13954	-4.22682	2.37018e-05	0.000518722	531.184	490.512	556.886	382.788	356.419	310.57	no
AT4G19350	296.945	0.669165	0.158368	4.22539	2.38528e-05	0.000521428	193.426	242.953	252.156	356.97	386.902	349.264	no
AT5G56860	268.149	0.752493	0.178137	4.22424	2.3975e-05	0.0005235	213.063	221.076	166.482	280.637	381.43	346.209	no
AT2G30280	113.492	0.893442	0.211553	4.22325	2.40806e-05	0.000525204	74.6211	74.8435	88.5955	157.157	149.289	136.447	no
AT3G15730	9245.01	-0.3728	0.0883538	-4.2194	2.44951e-05	0.000533636	10407.7	10116.5	10773.6	8136.22	7945.95	8090.08	no
AT5G04320	80.2435	1.06266	0.251884	4.21883	2.45569e-05	0.000534372	47.1291	46.0575	62.3089	120.112	107.082	98.7713	up
AT3G22790	74.3635	1.1177	0.265048	4.21698	2.47592e-05	0.000537548	44.1835	44.9061	51.5996	115.622	109.427	80.4426	up
AT2G30520	6309.45	0.443092	0.105071	4.21708	2.47483e-05	0.000537548	5346.21	5068.63	5629.22	6640.99	7252.65	7919.02	no
AT1G72020	2243.93	-0.437042	0.103709	-4.21413	2.50739e-05	0.000543763	2658.87	2700.12	2385.26	1963.33	1938.42	1817.6	no
AT5G37710	364.358	0.682958	0.162081	4.21367	2.51251e-05	0.000544255	241.537	300.525	297.915	376.053	465.064	505.057	no
AT3G09570	622.924	-0.541965	0.128656	-4.21252	2.52541e-05	0.000546428	775.667	776.069	663.98	541.067	507.271	473.491	no
AT2G40080	195.819	-1.02734	0.243893	-4.21226	2.52831e-05	0.000546435	220.918	313.191	254.104	171.75	137.565	77.3878	down
AT2G45300	812.838	-0.486631	0.115548	-4.21151	2.53674e-05	0.000547638	997.566	947.633	900.559	709.449	682.354	639.468	no
AT1G48370	222.896	-0.838477	0.19911	-4.21112	2.54103e-05	0.000547944	368.196	247.559	242.421	151.544	178.991	148.666	no
AT2G14890	2040.37	-0.560968	0.133268	-4.20933	2.56128e-05	0.000551687	2019.68	2601.1	2674.42	1807.3	1485.08	1654.67	no
AT3G29644	72.1974	1.14237	0.271507	4.20751	2.58197e-05	0.000555516	37.3105	44.9061	52.5732	97.6616	83.6333	117.1	up
AT1G59590	109.198	1.01308	0.240798	4.20717	2.58591e-05	0.000555737	52.0384	71.3891	93.4634	143.686	136.783	157.83	up
AT3G03250	2022.08	-0.454848	0.10812	-4.20688	2.58919e-05	0.000555816	2523.37	2187.73	2303.48	1752.3	1775.06	1590.52	no
AT1G04280	818.332	0.554866	0.131942	4.20538	2.60646e-05	0.000558895	700.064	634.442	652.297	1072.03	830.862	1020.3	no
AT1G76820	109.491	0.92083	0.219153	4.20177	2.64834e-05	0.000567238	73.6392	66.7834	86.6484	130.215	157.106	142.557	no
AT1G68560	7307.01	0.411323	0.097951	4.19928	2.67771e-05	0.000572886	6378.14	5960.99	6476.23	8963.53	8031.14	8032.04	no
AT1G21110	485.831	-0.626072	0.14915	-4.19761	2.69747e-05	0.000576468	649.989	496.27	623.089	364.828	424.42	356.391	no
AT2G44820	208.611	0.790183	0.188287	4.19669	2.70842e-05	0.000578159	142.369	187.684	129.486	240.225	255.59	296.314	no
AT3G19670	300.272	0.613913	0.146356	4.19466	2.73287e-05	0.000582727	222.881	249.862	239.5	379.421	365.798	344.172	no
AT5G13390	977.58	-0.517512	0.123417	-4.19321	2.7503e-05	0.00058579	1100.66	1146.83	1204.31	913.753	766.769	733.148	no
AT4G27740	280.208	0.646033	0.154186	4.18997	2.78993e-05	0.000593569	223.863	195.744	235.606	317.681	350.947	357.41	no
AT5G60840	574.872	0.549743	0.131224	4.18936	2.79738e-05	0.00059449	448.708	453.666	498.471	626.381	755.045	666.961	no
AT4G13770	4714.42	-0.482752	0.115246	-4.1889	2.8031e-05	0.000595042	6002.09	4861.37	5624.35	3985.04	4219.18	3594.46	no
AT1G15950	2857.29	-0.425451	0.101653	-4.18532	2.84762e-05	0.000603718	3288.24	3234.39	3305.29	2444.91	2621.55	2249.34	no
AT3G23820	2925.69	-0.453822	0.108437	-4.18511	2.85029e-05	0.000603718	3146.85	3319.59	3680.12	2547.06	2578.56	2281.92	no
AT1G09020	1000.93	-0.452894	0.108273	-4.1829	2.87817e-05	0.000608947	1153.68	1173.32	1142.98	890.179	841.023	804.426	no
AT5G23020	1439.52	-0.832995	0.1993	-4.17961	2.92006e-05	0.000617124	2504.72	1303.43	1724.2	1006.92	1253.72	844.138	no
AT2G20630	731.409	0.507645	0.121482	4.17876	2.93106e-05	0.000618653	619.551	591.839	601.671	823.949	944.978	806.463	no
AT4G09730	428.481	0.570617	0.136559	4.17855	2.93377e-05	0.000618653	319.103	335.068	379.695	539.945	497.11	499.966	no
AT1G34760	277.574	0.741017	0.177506	4.17461	2.98496e-05	0.000628753	171.825	247.559	204.451	340.132	306.395	395.085	no
AT5G44680	1699.55	0.794853	0.190511	4.17222	3.01652e-05	0.000634023	1007.38	1172.16	1549.93	1510.95	2640.31	2316.54	no
AT5G48600	55.9714	1.29772	0.311039	4.17221	3.01663e-05	0.000634023	33.3831	35.6946	28.2337	93.1714	88.323	57.0226	up
AT5G18840	136.054	-0.887281	0.212745	-4.17063	3.03757e-05	0.000637723	216.008	161.201	152.852	96.539	103.174	86.5522	no
AT2G38580	110.027	0.901978	0.216288	4.17026	3.04248e-05	0.000638052	71.6755	82.9035	75.939	150.421	153.979	125.246	no
AT5G17380	1152.51	-0.449632	0.10784	-4.16945	3.05335e-05	0.000639629	1385.4	1251.61	1355.22	957.532	1012.2	953.092	no
AT1G71030	1924.47	0.463564	0.111214	4.1682	3.07009e-05	0.00064243	1602.39	1541.78	1707.65	2346.12	2004.85	2344.04	no
AT1G20190	2166.08	-0.620628	0.148917	-4.16761	3.07813e-05	0.000643408	2841.49	2753.09	2278.17	2108.14	1444.43	1571.18	no
AT4G12880	3238.27	-0.473793	0.113745	-4.16541	3.10791e-05	0.000648921	3882.26	3856.16	3556.48	3054.45	2649.69	2430.59	no
AT5G03415	171.442	0.744585	0.179112	4.15709	3.22329e-05	0.000672276	118.805	134.718	131.433	196.446	221.198	226.054	no
AT4G13840	1322.75	-0.479841	0.115473	-4.15545	3.24644e-05	0.000676365	1713.34	1424.33	1483.73	1150.61	1107.56	1056.95	no
AT3G26932	112.622	0.880429	0.211908	4.15477	3.25611e-05	0.000677639	87.3852	69.0863	80.8069	150.421	138.347	149.684	no
AT1G13110	1598.55	0.528795	0.12739	4.151	3.31031e-05	0.000688169	1396.2	1120.35	1409.74	1702.9	2044.72	1917.39	no
AT4G34720	3276.12	-0.382056	0.0920496	-4.15054	3.3169e-05	0.000688789	3728.11	3724.9	3668.44	2933.21	2779.44	2822.62	no
AT5G54770	64236.6	-0.405532	0.0977428	-4.14897	3.33977e-05	0.000692784	72393.3	70244.6	76980.7	54886.9	59355.4	51558.6	no
AT3G01930	674.126	-0.509169	0.122752	-4.14794	3.3548e-05	0.000694479	838.505	742.677	794.439	573.621	582.307	513.204	no
AT2G38370	121.503	0.864391	0.208392	4.14791	3.35522e-05	0.000694479	89.3489	81.7521	87.6219	134.706	169.611	165.977	no
AT1G63300	49.4732	1.3706	0.33059	4.14591	3.38464e-05	0.000697833	24.5464	29.9374	28.2337	93.1714	68.0009	52.9496	up
AT3G18750	145.785	0.830939	0.200428	4.14583	3.38592e-05	0.000697833	97.2038	100.175	117.803	159.402	208.692	191.433	no
AT3G25190	374.683	-0.63197	0.152436	-4.14582	3.38605e-05	0.000697833	484.055	464.029	416.691	332.274	251.682	299.369	no
AT3G49060	165.543	0.745266	0.179738	4.1464	3.37746e-05	0.000697833	133.532	119.75	117.803	213.284	213.382	195.506	no
AT1G20030	444.248	-0.725988	0.175139	-4.14522	3.39487e-05	0.000698896	436.926	652.865	573.437	299.72	397.063	305.478	no
AT1G03230	1102.98	-0.544627	0.131453	-4.14314	3.42586e-05	0.000704517	1111.46	1426.63	1387.35	935.081	814.448	942.91	no
AT5G55230	1012.63	0.475409	0.114762	4.14257	3.43432e-05	0.000705496	768.794	861.275	912.242	1148.37	1202.91	1182.2	no
AT1G65190	209.539	0.720375	0.173953	4.1412	3.45495e-05	0.000707261	144.333	145.081	184.98	272.779	262.624	247.437	no
AT1G74090	679.488	-0.517276	0.124915	-4.14101	3.45774e-05	0.000707261	821.814	834.792	744.786	505.146	583.87	586.518	no
AT5G18130	1113.1	0.663496	0.160212	4.14136	3.45251e-05	0.000707261	1063.35	695.468	824.62	1244.9	1260.75	1589.51	no
AT3G20770	3117.51	0.481114	0.116169	4.1415	3.45038e-05	0.000707261	2526.32	2336.27	2943.12	3615.72	3420.37	3863.28	no
AT3G55440	11341.9	-0.373655	0.0902486	-4.14029	3.46868e-05	0.000708739	13130.4	12432.1	12845.4	9940.15	10231.4	9471.86	no
AT1G72410	664.102	0.493861	0.1193	4.13967	3.47811e-05	0.000709906	555.731	576.87	521.837	792.518	736.286	801.371	no
AT5G35480	76.1153	-1.1084	0.267895	-4.13743	3.51211e-05	0.000715316	108.004	123.204	80.8069	44.9019	43.7707	56.0044	down
AT3G41768	47684.8	-0.559935	0.135333	-4.13746	3.51168e-05	0.000715316	56015.9	54368.6	60087.2	32767.1	35375.3	47494.7	no
AT5G23760	108.178	0.921821	0.222947	4.1347	3.5542e-05	0.000723117	75.6029	85.2064	64.2561	126.848	158.669	138.484	no
AT1G55500	411.049	-0.617001	0.149242	-4.13422	3.56158e-05	0.000723751	576.35	464.029	451.74	351.357	317.338	305.478	no
AT3G56880	1547.24	-0.540804	0.130818	-4.13401	3.5649e-05	0.000723751	1687.81	1882.6	1930.6	1162.96	1131.79	1487.68	no
AT1G13160	194.25	0.763906	0.185027	4.12861	3.64956e-05	0.000739365	155.133	143.93	132.406	289.617	230.578	213.835	no
AT4G23670	25240.5	0.423983	0.102689	4.1288	3.64664e-05	0.000739365	21199.3	20539.3	22936.5	27519.2	31733	27515.4	no
AT3G23530	499.262	0.603682	0.146242	4.12798	3.65969e-05	0.000740631	327.94	438.698	423.506	565.763	640.928	598.737	no
AT2G28740	307.602	0.601573	0.145855	4.12445	3.71624e-05	0.000751278	254.301	248.711	230.738	364.828	394.718	352.318	no
AT4G17280	210.387	-0.775814	0.188209	-4.12208	3.75461e-05	0.000758232	265.101	301.677	230.738	171.75	168.83	124.228	no
AT5G51600	86.2037	0.988414	0.240014	4.11814	3.81938e-05	0.000770497	56.9477	57.5719	58.4146	122.358	97.7025	124.228	no
AT5G01220	3774.9	-1.52621	0.370719	-4.1169	3.84003e-05	0.000773098	7658.48	3755.99	5398.48	1522.17	2549.64	1764.65	down
AT5G37380	199.767	0.714426	0.173536	4.11688	3.84037e-05	0.000773098	142.369	145.081	166.482	223.387	252.463	268.821	no
AT1G23110	254.237	-1.95467	0.47486	-4.11631	3.84988e-05	0.000774196	589.114	264.831	359.25	68.4753	150.071	93.68	down
AT4G13495	1985.48	0.480122	0.116749	4.11242	3.91531e-05	0.000786523	1447.26	1768.61	1758.28	2414.6	2165.87	2358.29	no
AT2G28790	251.638	-0.732256	0.17811	-4.11127	3.93494e-05	0.000789636	291.611	348.886	301.809	225.632	189.152	152.739	no
AT2G34390	114.709	-1.24515	0.302901	-4.11075	3.94383e-05	0.000790589	239.573	97.8722	147.01	65.1077	86.7598	51.9313	down
AT2G02100	3339.97	-0.467524	0.113797	-4.10841	3.98395e-05	0.000797793	3536.65	4207.35	3884.57	3102.72	2655.94	2652.57	no
AT4G02890	4310.35	-0.383861	0.0934493	-4.10769	3.99634e-05	0.000799435	4927.94	4998.39	4714.06	3840.23	3578.26	3803.2	no
AT1G60450	31.4302	-2.26898	0.552635	-4.10575	4.03001e-05	0.000805326	94.2582	19.5744	41.8638	10.1029	5.47134	17.3104	down
AT2G01940	100.538	0.945993	0.230517	4.10378	4.06451e-05	0.000811372	67.7481	58.7233	78.8597	149.299	117.243	131.356	no
AT1G14350	87.3227	0.986184	0.240376	4.10267	4.08404e-05	0.000814419	61.857	48.3604	65.2297	120.112	123.496	104.881	no
AT5G26030	926.199	-0.469844	0.114549	-4.1017	4.10126e-05	0.000816172	1049.6	1013.27	1164.4	764.454	805.85	759.623	no
AT4G20440	775.352	-0.527867	0.128695	-4.10169	4.10139e-05	0.000816172	846.36	1000.6	899.585	707.204	615.916	582.445	no
AT3G15530	1472.23	-0.524349	0.127925	-4.09887	4.15173e-05	0.000825329	1636.75	1691.46	1879.98	1301.03	1020.8	1303.37	no
AT3G15550	36.6671	1.57819	0.385159	4.09749	4.17649e-05	0.000829387	17.6734	13.8173	23.3658	70.7204	54.7134	39.7122	up
AT4G19600	380.17	0.611842	0.149392	4.09555	4.21172e-05	0.000835513	340.704	271.739	289.152	429.935	442.397	507.094	no
AT5G24380	1011.44	-0.541161	0.132149	-4.09507	4.22037e-05	0.00083636	1371.65	1200.95	1025.18	775.68	868.38	826.828	no
AT2G43590	1368.1	-0.782575	0.191115	-4.09478	4.2257e-05	0.000836549	2382.97	1629.28	1179	960.9	1057.53	998.914	no
AT4G18260	191.559	0.694445	0.169728	4.09153	4.28542e-05	0.000847492	150.224	147.384	141.169	233.49	223.543	253.547	no
AT1G25682	369.949	0.615994	0.150638	4.08923	4.32811e-05	0.000855013	300.448	252.165	323.228	409.729	449.431	484.692	no
AT2G31360	2219.03	-0.443089	0.108361	-4.089	4.33241e-05	0.000855013	2351.55	2573.46	2747.43	1870.16	1994.69	1776.87	no
AT3G63470	216.097	-0.696647	0.170434	-4.08749	4.36072e-05	0.000859711	243.5	299.374	258.971	160.524	153.979	180.232	no
AT2G40060	1278.31	0.42777	0.104738	4.0842	4.42294e-05	0.000871077	1137.97	1048.96	1083.59	1408.8	1493.68	1496.84	no
AT5G40890	2986.09	0.443024	0.108541	4.08165	4.47174e-05	0.000879779	2366.27	2450.26	2777.62	3219.46	3643.91	3459.03	no
AT2G31370	311.819	0.643375	0.157647	4.08112	4.48199e-05	0.000880889	242.519	227.985	259.945	391.769	422.856	325.844	no
AT3G19810	290.28	0.65277	0.159982	4.08027	4.49832e-05	0.000882282	216.99	195.744	263.839	355.847	368.143	341.117	no
AT3G58600	454.97	0.600975	0.147283	4.08041	4.49563e-05	0.000882282	345.613	343.128	395.272	506.268	504.145	635.395	no
AT1G69780	244.486	0.689553	0.169035	4.07934	4.51635e-05	0.000884315	185.571	200.35	176.217	318.803	331.407	254.565	no
AT2G05920	1826.63	-0.460101	0.11279	-4.07926	4.51796e-05	0.000884315	1940.15	2179.67	2226.57	1646.78	1562.46	1404.18	no
AT2G18150	241.602	-0.846475	0.207628	-4.07687	4.5645e-05	0.00089251	343.65	267.134	322.254	117.867	213.382	185.324	no
AT4G16870	797.891	0.749616	0.183963	4.07481	4.60512e-05	0.00089953	467.364	543.479	774.967	799.253	1134.13	1068.16	no
AT3G15770	620.711	0.558462	0.137126	4.07263	4.64857e-05	0.000907089	504.674	459.424	540.335	767.822	642.491	809.518	no
AT1G50010	7635.62	-0.481282	0.118204	-4.07162	4.66875e-05	0.000909167	8698.27	8608.15	9383.34	7338.09	5561.22	6224.63	no
AT2G39780	1620.08	-0.473652	0.116324	-4.07184	4.66438e-05	0.000909167	2041.28	1654.62	1954.94	1289.81	1399.1	1380.76	no
AT1G10720	281.448	0.609983	0.149856	4.07046	4.69205e-05	0.000912773	234.664	206.107	226.843	358.092	325.935	337.044	no
AT5G40520	82.7582	1.01021	0.248216	4.06987	4.70395e-05	0.000914152	62.8388	48.3604	53.5467	110.01	125.059	96.7348	up
AT2G28620	42.6043	1.40426	0.345058	4.06963	4.70872e-05	0.000914152	23.5646	14.9687	31.1545	59.495	63.3112	63.1322	up
AT3G15970	348.185	0.561641	0.138037	4.06876	4.72631e-05	0.000916635	283.756	277.496	282.337	400.749	404.879	439.889	no
AT5G08600	26.0149	1.78558	0.438983	4.06755	4.7511e-05	0.000919574	8.83671	13.8173	12.6565	41.5342	47.6788	31.5661	up
AT5G66040	13358.2	-0.437721	0.107611	-4.06763	4.74934e-05	0.000919574	16880.1	14556.5	14668.9	11888.9	10327.5	11827.1	no
AT5G61150	594.853	0.554026	0.136232	4.06679	4.7666e-05	0.00092164	504.674	422.578	517.943	754.351	733.159	636.413	no
AT2G47130	488.968	-0.6354	0.156255	-4.06643	4.7739e-05	0.000922117	706.937	574.567	502.366	426.568	361.89	361.483	no
AT1G62740	455.812	0.625275	0.15384	4.06445	4.81456e-05	0.00092903	391.761	315.494	367.039	536.577	481.478	642.523	no
AT3G08580	18814.5	-0.437353	0.10765	-4.06273	4.85028e-05	0.000934977	22157.6	23155.4	19620.5	17455.6	15454.2	15043.8	no
AT4G33150	596.242	0.596966	0.146947	4.06247	4.85565e-05	0.000935068	516.456	452.515	453.687	706.082	609.663	839.047	no
AT5G06670	127.715	0.822932	0.202637	4.06111	4.88399e-05	0.000939577	103.095	90.9636	82.754	168.382	170.393	150.703	no
AT4G33070	1171.52	-0.747286	0.184052	-4.0602	4.90307e-05	0.000942298	1978.44	1139.92	1287.07	729.655	958.266	935.782	no
AT5G46400	117.292	0.860071	0.211926	4.05837	4.94174e-05	0.000948774	85.4215	82.9035	81.7805	162.769	162.577	128.301	no
AT5G20360	95.8309	0.977047	0.241179	4.05113	5.09699e-05	0.000977598	63.8207	52.9661	76.9126	111.132	146.945	123.21	no
AT3G45300	1860.65	0.679193	0.167676	4.05063	5.10791e-05	0.000978707	1249.9	1658.07	1383.45	2315.81	1718.78	2837.89	no
AT4G33720	34.9105	-6.06391	1.49733	-4.04982	5.12566e-05	0.000981124	162.988	27.6345	15.5772	2.24509	0	1.01826	down
AT1G06210	305.766	0.620391	0.153308	4.0467	5.19455e-05	0.000993315	243.5	236.045	244.368	325.539	413.477	371.665	no
AT1G75330	1863.39	-0.405574	0.100236	-4.04619	5.20588e-05	0.000994484	2090.37	2211.91	2069.82	1590.65	1671.88	1545.72	no
AT4G10930	111.247	0.840164	0.207672	4.04563	5.21831e-05	0.000995862	80.5122	82.9035	75.939	144.809	143.818	139.502	no
AT3G51270	572.446	0.484946	0.119887	4.04501	5.23212e-05	0.000997501	471.291	476.695	482.894	679.141	639.365	685.29	no
AT1G04300	801.801	0.461759	0.114163	4.04472	5.23854e-05	0.000997563	674.535	659.774	689.293	964.267	954.358	868.577	no
AT5G11670	9607.51	-0.471002	0.116454	-4.04453	5.2429e-05	0.000997563	12907.5	10046.3	10532.2	8114.89	8403.19	7641.03	no
AT2G01540	453.38	-0.542219	0.134075	-4.04414	5.25154e-05	0.00099821	593.041	525.056	494.577	371.563	370.488	365.556	no
AT5G64100	1887.54	-0.587033	0.145188	-4.04327	5.27108e-05	0.00100093	2385.91	2424.93	1990.97	1206.74	1764.9	1551.83	no
AT1G14690	449.988	0.533652	0.132028	4.04196	5.30054e-05	0.00100552	398.634	350.037	354.382	507.391	541.662	547.824	no
AT2G20180	680.277	0.482053	0.119276	4.04148	5.31158e-05	0.00100662	576.35	579.173	547.15	850.89	774.585	753.513	no
AT1G77580	65.9975	1.07063	0.26496	4.04073	5.32859e-05	0.00100852	46.1473	43.7546	37.9695	89.8037	93.7944	84.5157	up
AT2G37990	479.951	0.520773	0.128894	4.04033	5.3375e-05	0.00100852	394.706	409.912	377.748	589.337	527.593	580.409	no
AT2G45130	181.061	-3.03927	0.752208	-4.04047	5.33449e-05	0.00100852	544.93	134.718	289.152	14.5931	50.0237	52.9496	down
AT2G41800	117.362	-0.972055	0.24067	-4.03896	5.36884e-05	0.00101344	203.244	145.081	117.803	85.3135	77.3804	75.3513	no
AT5G17310	563.118	0.542775	0.134422	4.03784	5.39461e-05	0.0010173	400.597	478.998	496.524	621.891	696.423	684.271	no
AT4G02710	35.1483	1.45267	0.35991	4.03621	5.43213e-05	0.00102336	20.619	17.2716	18.498	47.147	52.3685	54.9861	up
AT1G11580	3421.53	-0.560096	0.1388	-4.03528	5.45375e-05	0.00102642	4993.72	3463.52	3775.53	2615.53	2986.57	2694.32	no
AT3G25700	113.191	-0.961358	0.238341	-4.03354	5.49436e-05	0.00103305	180.662	125.507	142.142	92.0488	79.7252	59.0591	no
AT1G53310	2468.96	-0.691316	0.171424	-4.03279	5.51185e-05	0.0010343	3974.55	2457.17	2717.25	1851.08	2211.98	1601.72	no
AT4G34310	424.216	-0.62767	0.155635	-4.03297	5.50757e-05	0.0010343	618.57	439.849	485.815	339.009	318.901	343.154	no
AT5G60680	3710.5	-0.427789	0.106139	-4.03047	5.56645e-05	0.00104352	3932.33	4743.92	4094.86	3140.89	3191.35	3159.66	no
AT3G29320	2596.65	0.47037	0.116732	4.02949	5.58982e-05	0.00104687	2006.91	2134.77	2390.13	3047.71	3286.71	2713.67	no
AT1G74160	191.923	0.720681	0.178915	4.02805	5.62405e-05	0.00105122	166.916	122.052	145.063	245.838	231.359	240.31	no
AT3G46970	2664.86	-0.481649	0.119569	-4.02821	5.62026e-05	0.00105122	3236.2	2779.57	3302.37	2083.45	2501.18	2086.42	no
AT1G51805	742.444	0.53001	0.131613	4.02703	5.6487e-05	0.00105479	581.259	540.024	700.975	840.787	909.805	881.814	no
AT1G28600	709.26	-0.616589	0.153129	-4.02659	5.65906e-05	0.00105569	807.086	746.132	1023.23	543.313	640.928	494.875	no
AT5G44040	99.4527	0.898308	0.223166	4.0253	5.69036e-05	0.0010605	61.857	74.8435	72.0447	117.867	133.657	136.447	no
AT1G58235	426.557	-0.684474	0.170138	-4.02304	5.74507e-05	0.00106861	501.729	639.048	438.11	345.744	358.763	275.949	no
AT5G22630	900.621	-0.547093	0.135984	-4.02321	5.74103e-05	0.00106861	1195.9	1085.81	927.819	715.062	815.229	663.906	no
AT4G12610	274.736	0.623877	0.155092	4.02264	5.75496e-05	0.0010694	201.281	222.227	224.896	368.195	321.246	310.57	no
AT1G18190	187.583	0.712442	0.177145	4.0218	5.77562e-05	0.0010722	142.369	155.444	129.486	235.735	251.682	210.78	no
AT1G71270	369.307	0.550079	0.136807	4.02086	5.79872e-05	0.00107414	304.375	313.191	282.337	418.71	450.213	447.017	no
AT5G07240	336.841	0.671464	0.167004	4.02064	5.80405e-05	0.00107414	266.083	255.619	258.971	380.543	506.49	353.337	no
AT5G57035	194.076	0.769983	0.191496	4.02088	5.79804e-05	0.00107414	135.496	115.144	179.138	234.612	248.555	251.51	no
AT2G17420	2679.86	-0.453656	0.112837	-4.02045	5.80859e-05	0.00107414	3173.36	3335.72	2783.46	2451.64	2131.48	2203.52	no
AT5G60530	48.1685	1.52824	0.380146	4.02016	5.81596e-05	0.00107446	35.3468	27.6345	11.6829	77.4557	85.9782	50.9131	up
AT3G28160	132.695	1.08002	0.268683	4.01968	5.82778e-05	0.0010756	68.7299	62.1776	124.618	135.828	213.382	191.433	up
AT3G49630	18.9052	-2.39475	0.595803	-4.01936	5.83554e-05	0.00107599	46.1473	14.9687	34.0752	3.36764	4.68972	10.1826	down
AT1G60680	294.667	-0.606093	0.150817	-4.01873	5.85133e-05	0.00107786	348.559	381.126	337.831	245.838	243.865	210.78	no
AT3G14170	33.0272	1.55466	0.386902	4.01822	5.86404e-05	0.00107916	15.7097	17.2716	17.5244	35.9215	54.7134	57.0226	up
AT4G05020	386.54	-0.679876	0.169228	-4.01752	5.88143e-05	0.00108132	557.694	490.512	380.669	295.23	331.407	263.73	no
AT4G28040	1176.08	-0.472681	0.117705	-4.01583	5.92376e-05	0.00108806	1358.89	1385.18	1355.22	1023.76	865.253	1068.16	no
AT4G04740	242.14	0.721316	0.179668	4.01471	5.95188e-05	0.00109217	141.387	207.259	200.557	280.637	303.268	319.734	no
AT2G40100	133.427	-0.814876	0.203001	-4.01415	5.96615e-05	0.00109374	171.825	154.293	184.98	83.0684	108.645	97.7531	no
AT5G50740	155.105	0.989591	0.246575	4.01335	5.98635e-05	0.00109639	83.4578	131.264	98.3313	189.71	275.13	152.739	no
AT2G47800	342.278	-0.678787	0.169245	-4.01067	6.05461e-05	0.00110782	501.729	390.337	370.933	305.333	250.118	235.218	no
AT3G22800	76.7645	-1.0321	0.257436	-4.00914	6.09391e-05	0.00111395	123.714	86.3578	99.3049	47.147	53.1501	50.9131	down
AT1G54460	176.635	0.768487	0.191717	4.00845	6.11193e-05	0.00111617	118.805	112.841	159.667	239.102	219.635	209.762	no
AT1G51170	303.747	-0.728879	0.181882	-4.00743	6.13841e-05	0.00111994	440.854	386.883	308.624	267.166	230.578	188.378	no
AT4G29940	129.061	0.796869	0.198966	4.00504	6.20065e-05	0.00113021	100.149	99.0236	83.7276	168.382	157.106	165.977	no
AT5G61550	44.5049	-1.45019	0.362163	-4.00425	6.2215e-05	0.00113293	87.3852	54.1176	54.5203	14.5931	28.9199	27.493	down
AT3G04760	285.113	0.624737	0.156073	4.00286	6.25823e-05	0.00113853	245.464	201.502	225.87	349.112	372.051	316.679	no
AT3G06080	975.717	0.491562	0.12296	3.99775	6.3948e-05	0.00116227	784.503	763.403	884.982	1043.97	1123.97	1253.48	no
AT3G50840	340.7	0.738825	0.184862	3.99662	6.42524e-05	0.00116669	264.119	298.222	205.425	352.48	516.651	407.304	no
AT5G04240	266.104	0.639589	0.160068	3.99573	6.44963e-05	0.00117001	194.408	196.896	232.685	298.597	319.682	354.355	no
AT3G15570	539.792	0.567907	0.142259	3.99207	6.54992e-05	0.00118707	392.743	434.092	479	579.234	728.47	625.212	no
AT1G11910	11631.6	-0.395128	0.0990049	-3.99099	6.57975e-05	0.00119022	14292.9	13201.2	12149.3	10324.1	9969.56	9852.69	no
AT5G52230	63.0183	1.09054	0.273248	3.99103	6.57858e-05	0.00119022	40.2561	36.846	43.811	78.5783	96.1392	82.4791	up
AT5G13340	62.2596	1.07991	0.270643	3.99018	6.60245e-05	0.00119319	43.2017	35.6946	40.8902	85.3135	85.9782	82.4791	up
AT2G30990	273.528	0.781324	0.19591	3.98817	6.65846e-05	0.00120218	168.879	163.504	270.654	322.171	349.384	366.574	no
AT5G24890	903.002	0.533191	0.133734	3.98695	6.69281e-05	0.00120724	628.388	788.735	797.36	995.699	1031.74	1176.09	no
AT4G21430	125.383	0.814136	0.204264	3.9857	6.72823e-05	0.00121248	83.4578	88.6607	100.278	176.24	153.979	149.684	no
AT3G01370	795.472	0.498812	0.125158	3.98546	6.73487e-05	0.00121253	644.098	625.231	708.764	953.042	1006.73	834.974	no
AT3G53540	508.979	0.571882	0.143516	3.98479	6.75389e-05	0.00121371	417.289	360.4	448.819	627.504	536.973	662.888	no
AT4G31570	193.986	0.753663	0.189135	3.98478	6.75415e-05	0.00121371	175.752	139.324	117.803	258.186	227.451	245.401	no
AT4G12030	355.111	-0.663153	0.166437	-3.98441	6.76489e-05	0.0012145	518.42	388.035	400.14	271.656	311.085	241.328	no
AT1G62975	84.1181	0.954832	0.239777	3.98216	6.82904e-05	0.00122486	53.0202	54.1176	64.2561	115.622	101.611	116.082	no
AT1G70330	759.184	-0.492343	0.123667	-3.9812	6.85679e-05	0.00122868	933.745	815.218	913.215	662.302	657.342	573.281	no
AT1G11175	323.768	-0.730312	0.183532	-3.97921	6.9145e-05	0.00123786	391.761	485.907	334.91	278.392	257.153	194.488	no
AT5G16023	127.369	0.949899	0.238872	3.9766	6.99083e-05	0.00124855	61.857	116.295	83.7276	153.789	190.715	157.83	no
AT5G38690	44.8463	1.31257	0.330082	3.9765	6.99383e-05	0.00124855	19.6371	26.4831	31.1545	69.5979	67.2193	54.9861	up
AT3G15920	280.786	0.59895	0.150612	3.97676	6.98594e-05	0.00124855	208.154	242.953	219.055	343.499	322.809	348.245	no
AT3G20550	380.062	0.628668	0.158136	3.97549	7.02358e-05	0.00125269	280.811	299.374	315.439	398.504	435.362	550.879	no
AT2G31820	424.262	0.561048	0.141276	3.97128	7.1486e-05	0.0012738	378.015	300.525	349.514	492.798	536.973	487.747	no
AT5G15470	148.34	0.738199	0.185938	3.97014	7.18298e-05	0.00127873	113.895	112.841	107.093	187.465	194.623	174.123	no
AT3G26230	164.342	0.740422	0.186512	3.96983	7.19248e-05	0.00127923	115.859	125.507	128.512	178.485	225.888	211.798	no
AT3G61260	3870.66	0.543285	0.136871	3.96931	7.20806e-05	0.00128081	2749.2	3012.16	3688.88	4287.01	4178.54	5308.19	no
AT1G22882	255.103	0.843771	0.212668	3.96754	7.26176e-05	0.00128915	161.024	154.293	232.685	242.47	393.936	346.209	no
AT1G54970	121.393	-1.21955	0.30759	-3.96487	7.34371e-05	0.00130248	226.809	181.927	102.226	48.2695	103.955	65.1687	down
AT3G22104	159.846	0.722968	0.182405	3.96353	7.38494e-05	0.00130758	125.678	119.75	116.829	184.098	214.164	198.561	no
AT2G32830	44.4273	-1.75897	0.443792	-3.96349	7.38612e-05	0.00130758	112.913	44.9061	48.6789	8.98037	29.7016	21.3835	down
AT1G78830	8027.32	-0.655981	0.165533	-3.96285	7.40599e-05	0.00130867	10095.4	7256.36	12112.3	5304.03	6263.9	7131.9	no
AT2G29750	398.443	-0.525505	0.132605	-3.96292	7.40373e-05	0.00130867	481.11	482.452	446.872	339.009	320.464	320.752	no
AT1G52420	423.302	0.509759	0.128669	3.96179	7.43898e-05	0.00131207	360.341	339.674	347.567	499.533	494.765	497.93	no
AT5G17300	214.307	0.704315	0.177773	3.96188	7.43607e-05	0.00131207	152.188	188.836	148.957	233.49	268.096	294.277	no
AT1G30120	3062.87	-0.406466	0.102618	-3.96096	7.46481e-05	0.00131541	3233.25	3515.34	3724.91	2701.97	2507.44	2694.32	no
AT1G69760	241.459	0.934966	0.23609	3.96021	7.48837e-05	0.00131595	159.061	108.235	229.764	246.96	359.545	345.19	no
AT5G18520	1413.9	-0.440572	0.111242	-3.96047	7.48029e-05	0.00131595	1702.54	1646.56	1534.36	1306.64	1163.05	1130.27	no
AT2G22500	502.02	-0.636005	0.160599	-3.9602	7.48857e-05	0.00131595	541.985	538.873	751.601	359.215	387.683	432.761	no
AT4G32390	961.759	-0.459254	0.115975	-3.95995	7.49657e-05	0.00131614	1175.28	1111.14	1053.41	877.831	790.218	762.678	no
AT5G07790	53.6944	1.29724	0.327627	3.95949	7.51097e-05	0.00131746	37.3105	20.7259	35.0488	58.3724	95.3576	75.3513	up
AT4G28440	740.95	-0.51069	0.129036	-3.95773	7.56665e-05	0.001326	850.288	955.693	807.095	647.709	640.147	544.77	no
AT5G64850	362.734	0.701925	0.177431	3.95605	7.61986e-05	0.0013341	235.646	271.739	322.254	371.563	542.444	432.761	no
AT1G55460	337.053	0.555043	0.140352	3.95465	7.66466e-05	0.00134072	271.974	277.496	269.681	380.543	393.936	428.688	no
AT1G74270	2030.68	-0.415286	0.105053	-3.95313	7.7137e-05	0.00134806	2481.15	2345.48	2136.03	1794.95	1732.07	1694.39	no
AT1G33060	269.953	0.622576	0.157561	3.95134	7.77152e-05	0.00135444	226.809	183.079	226.843	332.274	312.648	338.063	no
AT5G25590	218.858	0.650826	0.164702	3.95155	7.76466e-05	0.00135444	168.879	156.596	184.98	257.063	259.498	286.131	no
AT5G41100	295.178	-0.571471	0.144612	-3.95174	7.75855e-05	0.00135444	347.577	339.674	370.933	242.47	232.141	238.273	no
AT1G68230	85.2492	0.938655	0.237844	3.94651	7.92988e-05	0.00138078	63.8207	50.6633	60.3618	117.867	104.737	114.045	no
AT1G14740	1676.48	0.508032	0.128749	3.94591	7.94986e-05	0.001383	1395.22	1248.16	1508.07	1866.79	1771.93	2268.69	no
AT4G35080	580.794	-0.486934	0.12341	-3.94565	7.95853e-05	0.00138325	680.426	713.891	640.614	459.122	508.053	482.656	no
AT4G13540	40.4454	1.37447	0.348382	3.94529	7.97039e-05	0.00138405	19.6371	20.7259	27.2602	46.0244	64.8744	64.1504	up
AT1G62660	1993.79	-0.484902	0.123	-3.94228	8.07117e-05	0.00139981	2680.47	2274.09	2022.12	1729.84	1635.15	1621.07	no
AT2G47890	424.436	-0.542757	0.137681	-3.94214	8.07585e-05	0.00139981	487.983	556.144	466.343	361.46	347.821	326.862	no
AT2G34310	385.578	0.571916	0.145101	3.94151	8.09705e-05	0.00140094	285.72	351.189	294.994	432.18	493.202	456.181	no
AT4G19150	409.592	0.556116	0.141086	3.94167	8.09149e-05	0.00140094	305.357	332.765	356.329	472.592	454.903	535.605	no
AT2G29980	1516.06	-0.418121	0.106102	-3.94075	8.12273e-05	0.00140411	1768.32	1785.88	1648.27	1377.36	1293.58	1222.93	no
AT1G17420	300.119	-0.78556	0.199374	-3.94013	8.14358e-05	0.00140644	332.849	335.068	473.158	176.24	276.693	206.707	no
AT2G32990	481.196	-0.615978	0.156391	-3.9387	8.19249e-05	0.00141361	703.009	476.695	566.622	390.646	377.522	372.684	no
AT2G20820	2290.44	-0.392491	0.0996659	-3.93807	8.2141e-05	0.00141606	2532.21	2696.67	2571.22	2090.18	1966.56	1885.82	no
AT1G77120	2361.69	-0.706799	0.179521	-3.93714	8.24588e-05	0.00142026	4022.67	2215.37	2548.82	1642.29	1950.92	1790.1	no
AT5G15830	113.974	0.884974	0.224857	3.93572	8.29481e-05	0.0014274	67.7481	79.4492	92.4898	172.872	129.749	141.538	no
AT3G23930	18.7837	1.98989	0.505718	3.93477	8.32751e-05	0.00143173	6.87299	8.06006	7.78862	29.1862	31.2648	29.5296	up
AT1G69160	1205.25	0.468318	0.119035	3.9343	8.34392e-05	0.00143326	1070.22	898.121	1065.09	1297.66	1428.02	1472.41	no
AT4G00080	189.011	-0.720514	0.183156	-3.93387	8.35889e-05	0.00143454	261.174	237.196	208.345	122.358	156.324	148.666	no
AT2G17840	1932	-0.530966	0.135004	-3.93298	8.38997e-05	0.00143858	2057.97	2021.92	2769.83	1554.73	1525.72	1661.8	no
AT4G14010	433.767	-0.546068	0.138881	-3.93192	8.42702e-05	0.00144364	538.057	553.842	452.713	360.337	339.223	358.428	no
AT1G28420	329.825	0.601575	0.153109	3.92908	8.52724e-05	0.0014588	296.521	221.076	267.734	388.401	400.971	404.25	no
AT5G57340	338.401	0.563092	0.143326	3.92876	8.53847e-05	0.0014588	262.156	272.891	285.258	376.053	436.925	397.122	no
AT5G60390	21742	-0.458724	0.11676	-3.92876	8.53837e-05	0.0014588	23023.6	27704.7	24780.5	20568.4	17909.3	16465.3	no
AT4G21800	285.243	0.609464	0.155187	3.92729	8.59095e-05	0.00146646	216.99	229.136	230.738	361.46	302.487	370.647	no
AT1G54580	2021.6	-0.407648	0.103815	-3.92667	8.61299e-05	0.0014689	2353.51	2384.63	2176.92	1853.32	1661.72	1699.48	no
AT4G32460	1243.99	-0.618456	0.157526	-3.92606	8.6348e-05	0.00147131	1729.05	1397.85	1390.27	1189.9	772.24	984.658	no
AT4G15680	70.9338	-1.28971	0.328561	-3.92534	8.66069e-05	0.0014744	75.6029	126.658	99.3049	62.8626	36.7361	24.4383	down
AT1G73660	1051.58	0.463586	0.118128	3.92442	8.69373e-05	0.00147871	796.286	954.542	901.532	1223.58	1150.54	1283.01	no
AT3G52470	1018.59	-0.460332	0.117311	-3.92402	8.70834e-05	0.00147988	1241.07	1118.05	1180.95	853.135	933.254	785.079	no
AT5G08680	3561.5	-0.439788	0.112091	-3.9235	8.72712e-05	0.00148175	4080.6	4408.86	3811.55	3264.37	3099.12	2704.5	no
AT5G02260	432.961	-0.601904	0.15343	-3.92298	8.74614e-05	0.00148366	555.731	584.93	426.427	336.764	365.016	328.898	no
AT1G05260	1191.95	-0.593517	0.151317	-3.92234	8.76937e-05	0.00148496	1594.53	1592.44	1115.72	936.204	1054.41	858.394	no
AT2G29660	535.114	-0.501206	0.127778	-3.92248	8.76429e-05	0.00148496	660.789	643.654	576.358	463.612	421.293	444.98	no
AT5G09470	26.493	-2.28237	0.582035	-3.92137	8.80483e-05	0.00148935	60.8751	12.6658	58.4146	3.36764	9.37944	14.2557	down
AT2G36570	354.799	-0.552469	0.140893	-3.9212	8.81091e-05	0.00148935	402.561	447.909	415.717	300.842	297.016	264.748	no
AT1G19430	324.466	0.546624	0.139482	3.91897	8.89275e-05	0.00150185	263.138	259.073	268.707	397.381	383.775	374.72	no
AT3G52220	433.976	0.53479	0.136521	3.91727	8.9558e-05	0.00151116	334.813	333.917	394.299	524.229	526.812	489.784	no
AT2G20920	2022.27	-0.398903	0.101846	-3.91673	8.97564e-05	0.00151317	2197.39	2247.61	2454.39	1806.18	1713.31	1714.75	no
AT5G03380	1471.56	0.470563	0.120224	3.91405	9.07595e-05	0.00152738	1244.99	1076.59	1378.59	1625.45	1739.1	1764.65	no
AT3G52400	1163.55	-0.600023	0.153293	-3.91422	9.06977e-05	0.00152738	1310.78	1171.01	1723.23	878.954	846.494	1050.85	no
AT2G35060	1450.39	-0.464944	0.118827	-3.91278	9.12397e-05	0.00153411	1799.74	1658.07	1589.85	1216.84	1348.29	1089.54	no
AT5G11650	695.234	-0.608071	0.155416	-3.91254	9.13296e-05	0.00153427	845.378	657.471	1015.44	536.577	566.674	549.861	no
AT3G52920	376.488	0.549032	0.140359	3.91162	9.16793e-05	0.00153879	280.811	308.585	328.095	417.587	456.466	467.382	no
AT1G02850	613.867	-0.596768	0.152606	-3.91052	9.20961e-05	0.00154307	866.979	642.502	708.764	426.568	555.732	482.656	no
AT1G08050	83.631	-0.915852	0.234196	-3.91062	9.20584e-05	0.00154307	106.04	107.084	114.882	58.3724	59.4031	56.0044	no
AT1G50660	402.887	0.539322	0.137962	3.90921	9.25977e-05	0.00154876	352.486	302.828	330.043	469.224	509.616	453.126	no
AT5G65910	548.994	0.503837	0.12888	3.90936	9.25405e-05	0.00154876	432.999	445.606	483.868	591.582	649.526	690.381	no
AT3G02360	2287.4	-0.393622	0.10072	-3.90809	9.30299e-05	0.0015542	2714.83	2518.19	2560.51	1861.18	2062.69	2006.99	no
AT2G46870	174.289	0.774263	0.198126	3.90794	9.30858e-05	0.0015542	152.188	115.144	118.776	211.039	257.153	191.433	no
AT5G14330	529.297	-0.690423	0.176756	-3.90608	9.38067e-05	0.00156487	832.614	579.173	550.071	351.357	470.535	392.03	no
AT1G12530	171.016	0.786078	0.201267	3.90565	9.39727e-05	0.00156627	113.895	132.415	131.433	188.588	267.314	192.451	no
AT5G17420	185.915	-0.690922	0.176979	-3.90397	9.46262e-05	0.00157578	212.081	253.316	222.949	151.544	128.967	146.63	no
AT3G25230	826.371	0.52246	0.133848	3.90338	9.48596e-05	0.00157829	613.66	622.928	797.36	988.964	926.219	1009.1	no
AT5G53048	33.6193	-1.64451	0.421428	-3.90222	9.53149e-05	0.00158182	74.6211	36.846	41.8638	11.2255	21.8854	15.2739	down
AT3G02760	514.014	0.521148	0.133552	3.9022	9.53206e-05	0.00158182	426.126	409.912	429.347	682.508	569.019	567.171	no
AT2G47970	1123.94	-0.413214	0.10589	-3.90229	9.52851e-05	0.00158182	1278.38	1272.34	1299.73	972.125	916.058	1005.02	no
AT1G69060	131.322	0.786364	0.201545	3.90169	9.55236e-05	0.00158279	106.04	96.7208	86.6484	170.627	178.209	149.684	no
AT5G12410	348.078	0.555955	0.142499	3.90145	9.56165e-05	0.00158279	264.119	277.496	303.756	433.303	422.856	386.939	no
AT3G50890	109.328	0.976471	0.250286	3.90143	9.56276e-05	0.00158279	69.7118	58.7233	91.5162	181.853	115.68	138.484	no
AT5G26230	158.921	-0.82028	0.210535	-3.89618	9.77236e-05	0.00161608	230.736	202.653	175.244	136.951	120.369	87.5704	no
AT1G47310	267.557	0.599656	0.153953	3.89507	9.81713e-05	0.00162208	206.19	207.259	224.896	331.151	341.568	294.277	no
AT2G44860	582.24	0.495386	0.127254	3.8929	9.90518e-05	0.00163521	454.6	507.784	486.789	724.043	623.733	696.491	no
AT5G46330	723.48	0.550433	0.141416	3.89229	9.93019e-05	0.00163651	625.443	474.392	660.085	838.542	840.241	902.179	no
AT2G46880	575.995	-2.47011	0.634602	-3.89238	9.92661e-05	0.00163651	1337.29	579.173	1011.55	63.9852	239.957	224.017	down
AT1G25390	185.486	0.745212	0.191518	3.89109	9.97966e-05	0.00164324	154.151	107.084	153.825	215.529	229.796	252.529	no
AT2G32910	406.121	0.551032	0.141629	3.89068	9.99638e-05	0.00164458	342.668	313.191	331.99	534.332	483.823	430.724	no
AT1G80310	1767.07	-0.411372	0.105751	-3.89002	0.000100236	0.00164763	1868.47	2102.53	2081.51	1453.7	1507.74	1588.49	no
AT3G45830	236.215	0.662201	0.170337	3.8876	0.00010124	0.0016627	189.498	162.353	195.689	304.21	250.9	314.643	no
AT4G11320	9959.25	-0.551894	0.141978	-3.88719	0.000101413	0.00166412	12750.4	13141.4	9630.62	8992.72	6786.8	8453.6	no
AT1G67600	150.672	-1.0184	0.262026	-3.88663	0.000101648	0.00166653	266.083	120.901	217.108	106.642	81.2885	112.009	down
AT4G18830	53.2117	1.24334	0.319963	3.88589	0.000101955	0.00167013	31.4194	27.6345	36.0224	57.2499	97.7025	69.2418	up
AT1G64550	992.022	0.41668	0.10727	3.88439	0.000102585	0.00167902	875.816	854.367	818.778	1165.2	1113.81	1124.16	no
AT1G21680	8050.36	-0.429686	0.110627	-3.88411	0.000102706	0.00167956	8438.07	9961.09	9321.03	7048.47	6175.58	7357.95	no
AT4G30170	2879.89	-0.460121	0.118484	-3.88339	0.00010301	0.00168308	3551.37	3606.3	2848.69	2525.73	2448.03	2299.23	no
AT4G29140	387.672	-0.658221	0.169519	-3.88288	0.000103227	0.00168519	446.745	490.512	486.789	350.235	326.717	225.036	no
AT3G04120	11437.5	-0.435694	0.112222	-3.88241	0.000103426	0.00168699	13753.8	14275.5	11425.9	10125.4	9916.41	9127.69	no
AT3G20015	540.522	-0.511419	0.131783	-3.88077	0.000104125	0.00169694	603.842	692.014	610.433	479.327	450.213	407.304	no
AT1G75410	339.097	0.588003	0.15157	3.87943	0.000104704	0.00170492	266.083	252.165	294.994	358.092	444.742	418.505	no
AT2G34900	300.553	0.577337	0.148843	3.87884	0.000104956	0.00170757	240.555	241.802	240.474	394.014	329.062	357.41	no
AT2G28660	284.794	-0.700947	0.180722	-3.87859	0.000105063	0.00170785	413.362	315.494	328.095	202.058	186.025	263.73	no
AT3G50700	302.181	0.625829	0.161385	3.87787	0.000105377	0.0017115	219.936	284.405	209.319	381.666	350.166	367.592	no
AT3G14330	126.224	0.776726	0.200355	3.87675	0.00010586	0.00171788	85.4215	95.5693	98.3313	163.892	166.485	147.648	no
AT2G41960	388.811	0.555763	0.14339	3.87589	0.000106234	0.00172249	322.049	301.677	320.307	510.759	469.753	408.323	no
AT1G17830	118.406	-1.09205	0.281779	-3.87555	0.000106385	0.00172347	186.553	120.901	177.191	41.5342	97.7025	86.5522	down
AT1G27750	561.196	-0.473641	0.122227	-3.87509	0.000106584	0.00172524	676.499	611.413	668.847	481.572	463.501	465.345	no
AT3G12550	58.8059	1.09152	0.281792	3.87352	0.000107275	0.00173495	37.3105	34.5431	40.8902	69.5979	85.9782	84.5157	up
AT1G22850	2640.24	-0.43505	0.112322	-3.87324	0.000107396	0.00173543	2755.09	3085.85	3266.35	2239.48	2421.46	2073.18	no
AT3G60490	152.009	-0.853232	0.220312	-3.87284	0.000107575	0.00173685	254.301	156.596	176.217	96.539	113.335	115.063	no
AT4G28710	308.593	0.667851	0.172456	3.87258	0.000107687	0.0017372	241.537	217.622	255.077	460.244	363.453	313.624	no
AT1G77610	528.299	-0.497585	0.128523	-3.87156	0.00010814	0.00173878	668.644	602.202	585.12	440.038	460.374	413.414	no
AT3G26440	169.83	0.696662	0.179924	3.87199	0.000107951	0.00173878	140.405	122.052	126.565	195.323	225.888	208.744	no
AT2G18876	163.181	0.717271	0.185263	3.87164	0.000108107	0.00173878	119.786	119.75	130.459	190.833	189.152	229.109	no
AT4G35940	100.218	0.871152	0.225014	3.87154	0.00010815	0.00173878	74.6211	57.5719	79.8333	130.215	129.749	129.319	no
AT3G18080	7835.09	-0.498234	0.128792	-3.86853	0.000109493	0.00175889	10361.5	7684.7	9476.8	7049.59	6632.83	5805.11	no
AT5G25100	2061.64	-0.400422	0.103557	-3.86666	0.000110335	0.00177093	2263.18	2453.71	2321.01	1882.51	1790.69	1658.75	no
AT3G21295	99.4867	0.870918	0.225293	3.86571	0.000110768	0.00177638	80.5122	63.3291	67.1768	116.745	136.783	132.374	no
AT5G63600	2095.15	-0.514951	0.133228	-3.86519	0.000111002	0.00177864	2506.68	2776.12	2112.66	1943.13	1703.93	1528.41	no
AT5G40930	252.495	0.587148	0.151915	3.86498	0.0001111	0.00177872	202.262	200.35	202.504	304.21	289.981	315.661	no
AT2G03640	847.655	0.509736	0.131905	3.86443	0.000111347	0.00178118	632.316	682.803	783.73	883.444	1039.55	1064.08	no
AT3G48560	10322.6	-0.395459	0.102356	-3.86355	0.000111751	0.00178615	10694.4	12449.3	12041.2	9331.73	8386	9032.99	no
AT2G45420	43.7671	-1.24062	0.321203	-3.86243	0.000112264	0.00179284	64.8025	58.7233	61.3354	21.3284	28.9199	27.493	down
AT1G80300	1911.64	-0.388023	0.100489	-3.86135	0.000112762	0.0017993	2231.76	2153.19	2117.53	1560.34	1705.49	1701.51	no
AT1G16180	4299.59	-0.374008	0.0968919	-3.86005	0.000113363	0.00180547	5096.82	4946.58	4518.37	3789.72	3785.38	3660.65	no
AT1G76710	189.812	0.687986	0.178239	3.8599	0.000113433	0.00180547	135.496	161.201	140.195	243.593	251.682	206.707	no
AT5G13890	277.75	-0.625004	0.16191	-3.86018	0.000113302	0.00180547	366.232	341.977	302.782	240.225	225.888	189.397	no
AT2G16510	1787.49	-0.410469	0.10636	-3.85925	0.000113737	0.0018088	2050.12	2096.77	1972.47	1671.47	1488.2	1445.93	no
AT4G00990	204.448	0.66709	0.172897	3.85832	0.000114171	0.00181419	173.789	156.596	144.089	246.96	275.13	230.127	no
AT2G38940	1288.24	-1.76472	0.458008	-3.85303	0.000116665	0.00185228	2939.68	1217.07	1815.72	446.774	808.195	502.003	down
AT5G13430	1862.59	-0.415156	0.107785	-3.85172	0.000117291	0.00186066	2172.85	2177.37	2035.75	1724.23	1603.1	1462.22	no
AT5G03240	17154.9	-0.396095	0.102847	-3.85131	0.000117488	0.00186225	19945.4	20748.9	17791.1	14638	14005.8	15800.4	no
AT3G57800	2183.02	0.492246	0.127965	3.84671	0.000119713	0.00189594	1643.63	1645.4	2152.58	2452.76	2494.15	2709.59	no
AT1G79600	2111.92	-0.445152	0.115739	-3.84616	0.000119984	0.00189865	2344.67	2321.3	2640.34	1820.77	1947.8	1596.63	no
AT2G04030	1479.59	0.502679	0.130793	3.84333	0.000121376	0.00191843	1178.23	1175.62	1318.22	2020.58	1689.08	1495.83	no
AT4G22517	142.87	-0.913312	0.237643	-3.84321	0.000121435	0.00191843	208.154	164.656	185.953	138.073	89.1047	71.2783	no
AT5G20630	1851.65	-0.597219	0.155441	-3.8421	0.000121984	0.00192552	1724.14	2756.54	2208.07	1626.57	1407.7	1386.87	no
AT1G15200	579.147	0.480501	0.125099	3.84096	0.000122554	0.00193104	468.346	470.938	511.128	643.219	654.216	727.038	no
AT5G55520	38.1751	1.31057	0.341225	3.84079	0.000122638	0.00193104	22.5827	20.7259	22.3923	57.2499	53.1501	52.9496	up
AT3G54040	1123.97	-0.727117	0.189301	-3.84106	0.000122505	0.00193104	1841.96	1151.44	1212.1	744.248	1073.16	720.929	no
AT4G34920	1245.66	-0.442935	0.115412	-3.83787	0.000124105	0.00195253	1555.26	1364.45	1385.4	1143.87	1040.34	984.658	no
AT4G40090	420.833	-0.773679	0.201636	-3.837	0.000124544	0.00195783	655.88	557.296	381.642	263.798	385.339	281.04	no
AT3G21370	66.4791	1.58784	0.413911	3.83618	0.000124962	0.00196277	16.6916	61.0262	22.3923	111.132	56.2766	131.356	up
AT3G20100	546.746	-0.507354	0.132288	-3.83523	0.000125447	0.00196877	679.445	675.894	571.49	422.078	471.317	460.254	no
AT2G19760	2767.09	-0.430967	0.112379	-3.83493	0.0001256	0.00196955	3239.14	3423.22	2869.13	2566.14	2259.66	2245.27	no
AT1G61820	143.859	0.748527	0.195252	3.83365	0.000126257	0.00197824	94.2582	119.75	108.067	190.833	164.922	185.324	no
AT2G32580	379.328	0.535907	0.1398	3.83337	0.0001264	0.00197884	307.321	330.463	292.073	413.097	456.466	476.546	no
AT1G69295	766.146	-0.433828	0.113261	-3.83034	0.000127968	0.00200049	902.326	878.547	859.669	681.386	625.296	649.651	no
AT3G62770	839.066	-0.44485	0.11614	-3.83029	0.000127992	0.00200049	978.911	915.393	1006.68	708.327	667.503	757.586	no
AT5G37510	2854.63	-0.376553	0.0983293	-3.82952	0.000128396	0.00200516	3169.43	3287.35	3219.62	2501.03	2621.55	2328.76	no
AT4G33060	255.128	0.600194	0.156745	3.82911	0.000128607	0.00200682	196.371	186.533	224.896	306.455	297.797	318.716	no
AT4G27520	4677.07	-0.536181	0.140115	-3.82673	0.000129858	0.00202468	4504.76	6118.74	5986.53	4062.5	4135.55	3254.36	no
AT1G62540	385.051	-0.715198	0.186993	-3.82473	0.000130913	0.00203812	555.731	393.792	487.762	228.999	365.016	279.004	no
AT5G63020	345.068	0.654493	0.171123	3.8247	0.000130934	0.00203812	230.736	237.196	335.884	391.769	416.603	458.217	no
AT1G22270	572.725	-0.483639	0.126486	-3.82365	0.000131491	0.00204463	689.263	710.437	604.591	474.837	490.857	466.364	no
AT4G01525	85.4124	-1.12975	0.295475	-3.82351	0.000131566	0.00204463	123.714	155.444	73.0183	43.7793	52.3685	64.1504	down
AT1G03780	42.6358	1.2726	0.332913	3.82263	0.000132038	0.0020503	30.4375	20.7259	23.3658	63.9852	53.1501	64.1504	up
AT4G24570	461.462	-0.787142	0.20599	-3.82126	0.000132772	0.00206001	456.563	548.084	747.707	285.127	285.291	445.998	no
AT1G21160	208.77	0.660112	0.172781	3.8205	0.00013318	0.00206154	162.988	145.081	177.191	264.921	274.349	228.09	no
AT5G22950	220.185	0.630807	0.165097	3.82082	0.000133006	0.00206154	159.061	189.987	169.402	278.392	249.337	274.93	no
AT2G01010	33645.9	-0.539242	0.141153	-3.82028	0.000133302	0.00206154	39455.9	38014.7	42114	23146.9	24695.3	34448.8	no
AT4G16660	552.607	0.512796	0.134226	3.82038	0.000133244	0.00206154	488.964	434.092	442.978	697.101	679.228	573.281	no
AT2G45460	78.9055	0.982994	0.25738	3.81923	0.000133871	0.00206867	56.9477	43.7546	58.4146	92.0488	123.496	98.7713	no
AT1G01090	3207.39	-0.418204	0.109519	-3.81853	0.000134247	0.00207279	3514.06	3899.92	3591.53	3002.81	2481.64	2754.4	no
AT5G19550	1962.17	-0.493546	0.129275	-3.81781	0.00013464	0.00207719	2672.61	2120.95	2091.24	1539.01	1805.54	1543.68	no
AT2G25350	68.1034	1.01291	0.265492	3.81522	0.00013606	0.0020957	41.238	41.4518	52.5732	96.539	95.3576	81.4609	up
AT4G35570	339.394	0.544587	0.14274	3.81522	0.00013606	0.0020957	272.956	302.828	253.13	407.484	404.879	395.085	no
AT1G51405	23.1285	1.84617	0.484134	3.81334	0.000137099	0.00211	4.90928	14.9687	10.7093	28.0637	41.4258	38.6939	up
AT2G37110	2142.09	-0.379084	0.0994256	-3.81274	0.000137435	0.00211346	2380.02	2310.94	2574.14	1873.53	1855.57	1858.33	no
AT1G76720	72.3649	1.0654	0.279607	3.81036	0.000138767	0.00213051	34.365	54.1176	52.5732	79.7008	115.68	97.7531	up
AT5G11680	565.256	0.490673	0.128768	3.81051	0.000138681	0.00213051	436.926	459.424	514.049	617.401	678.446	685.29	no
AT5G42825	990.953	-0.446705	0.117256	-3.80967	0.000139153	0.00213408	1218.48	1189.44	1022.26	836.297	860.563	818.682	no
AT4G36980	1090.46	0.523258	0.137354	3.80955	0.000139223	0.00213408	791.376	870.487	1023.23	1110.2	1351.42	1396.04	no
AT3G44720	756.234	-0.577293	0.151601	-3.80797	0.000140114	0.00214429	838.505	850.912	1029.07	551.17	733.159	534.587	no
AT4G30490	424.148	0.594865	0.156213	3.80803	0.00014008	0.00214429	320.085	308.585	384.563	452.386	484.604	594.664	no
AT3G10300	919.782	-0.465663	0.122299	-3.80758	0.000140335	0.00214595	1000.51	1053.57	1147.85	690.366	809.758	816.645	no
AT5G23990	150.565	-1.14116	0.29974	-3.80716	0.000140573	0.00214777	185.571	312.04	123.644	129.093	79.7252	73.3148	down
AT3G25930	248.31	0.744588	0.195585	3.80697	0.000140679	0.00214777	203.244	202.653	151.878	324.416	367.361	240.31	no
AT2G38650	429.554	0.492968	0.129536	3.80565	0.000141434	0.00215757	355.432	362.703	352.435	525.352	501.8	479.601	no
AT3G01490	1982.32	0.395254	0.103919	3.80347	0.000142685	0.00217492	1637.74	1645.4	1853.69	2204.68	2230.74	2321.64	no
AT3G41979	2460.21	-0.383669	0.100969	-3.79988	0.000144768	0.00220491	2901.39	2777.27	2676.36	2276.52	2049.41	2080.31	no
AT5G54810	4011.37	-0.40299	0.106108	-3.79794	0.000145906	0.00221871	4774.77	4276.44	4653.7	3432.75	3752.56	3177.99	no
AT4G22860	31.9243	1.49277	0.39303	3.79811	0.000145803	0.00221871	12.7641	13.8173	23.3658	50.5146	42.2075	48.8765	up
AT1G20823	151.991	-0.841832	0.221667	-3.79773	0.000146027	0.00221878	190.48	145.081	249.236	103.274	104.737	119.137	no
AT1G69510	1561.3	0.37709	0.0993144	3.79693	0.000146498	0.00222296	1317.65	1381.73	1375.66	1791.58	1727.38	1773.81	no
AT5G41770	584.865	0.48736	0.128358	3.79687	0.000146535	0.00222296	528.239	439.849	491.656	689.244	646.4	713.801	no
AT4G38350	1469.84	-0.381527	0.100507	-3.79603	0.00014703	0.00222869	1671.12	1664.98	1654.11	1241.54	1328.75	1258.57	no
AT2G24580	675.34	-0.492562	0.129914	-3.79144	0.000149778	0.00226854	727.556	900.424	741.866	555.661	580.743	545.788	no
AT5G48170	41.2038	-1.2591	0.332559	-3.7861	0.000153031	0.00231597	50.0747	66.7834	57.441	25.8186	22.667	24.4383	down
AT1G12800	1070.83	0.581506	0.153626	3.7852	0.000153582	0.00232248	760.939	923.453	890.823	1297.66	1535.88	1016.22	no
AT1G14380	454.731	0.492903	0.130231	3.78485	0.000153802	0.00232396	372.124	390.337	371.906	493.92	560.421	539.678	no
AT1G73370	44.7049	1.33283	0.352411	3.78202	0.000155562	0.00234869	23.5646	36.846	16.5508	53.8822	74.2539	63.1322	up
AT3G02950	171.808	0.664234	0.175664	3.78128	0.000156027	0.00235384	136.478	128.961	133.38	216.651	218.854	196.524	no
AT5G12400	354.412	0.559369	0.147943	3.78099	0.000156207	0.0023547	326.958	260.225	271.628	423.2	402.534	441.925	no
AT4G27470	555.085	-0.521778	0.138032	-3.78012	0.00015675	0.00236102	657.844	660.925	643.534	527.597	445.523	395.085	no
AT4G09030	267.439	-0.754349	0.199674	-3.77791	0.000158153	0.00238028	287.684	294.768	424.48	171.75	180.554	245.401	no
AT1G15210	391.906	-0.547387	0.144925	-3.77704	0.000158702	0.0023829	469.327	521.601	405.982	318.803	325.154	310.57	no
AT2G05440	7424.19	-0.498736	0.132031	-3.77741	0.00015847	0.0023829	7765.5	9395.73	8921.86	6178.5	5141.49	7142.08	no
AT4G18290	76.1572	0.964021	0.255223	3.77717	0.000158621	0.0023829	40.2561	56.4204	58.4146	99.9066	103.174	98.7713	no
AT5G17820	1890.47	-0.633539	0.167957	-3.77204	0.000161918	0.00242546	2780.62	2394.99	1723.23	1345.93	1764.12	1333.92	no
AT3G60840	64.0967	1.06761	0.283022	3.77219	0.000161822	0.00242546	37.3105	35.6946	50.626	99.9066	73.4723	87.5704	up
AT4G11420	1705.75	0.390526	0.103529	3.77212	0.000161865	0.00242546	1484.57	1487.66	1455.5	2019.46	1794.6	1992.74	no
AT5G38005	65.4642	-1.05628	0.280091	-3.77119	0.000162473	0.00242806	92.2945	104.781	68.1504	42.6568	39.081	45.8217	down
AT2G20360	2771.05	-0.37574	0.0996323	-3.77126	0.000162424	0.00242806	3018.23	3302.32	3068.71	2545.94	2351.11	2339.96	no
AT2G31070	421.071	0.521593	0.138304	3.77134	0.000162371	0.00242806	348.559	348.886	340.752	437.793	526.03	524.404	no
AT4G38920	6079.25	-0.3849	0.102084	-3.77043	0.000162966	0.00243352	6936.82	7160.79	6557.04	5708.15	4865.58	5247.1	no
AT1G01610	1260.81	-0.393347	0.104336	-3.76998	0.000163259	0.00243599	1413.87	1450.81	1429.21	1148.37	1044.24	1078.34	no
AT1G18150	903.049	-0.459568	0.121914	-3.76961	0.000163501	0.0024377	1134.04	1045.51	958	784.66	799.597	696.491	no
AT4G18820	333.487	0.554149	0.147015	3.76933	0.000163687	0.00243857	275.902	269.436	264.813	443.406	386.902	360.464	no
AT2G31585	364.36	-0.593615	0.157519	-3.76853	0.000164213	0.0024445	472.273	478.998	363.144	317.681	272.004	282.058	no
AT4G30935	140.942	0.784855	0.208323	3.76749	0.000164897	0.00245276	83.4578	100.175	126.565	191.955	170.393	173.104	no
AT3G43190	1253.83	-0.706307	0.187503	-3.76691	0.00016528	0.00245655	2121.79	1092.71	1449.66	911.508	1037.99	909.307	no
AT2G40260	67.617	1.03864	0.275796	3.76598	0.000165897	0.0024638	41.238	39.1489	52.5732	74.0881	103.955	94.6983	up
AT3G60110	44.6913	1.22029	0.324378	3.76194	0.000168603	0.00250203	31.4194	19.5744	29.2073	61.7401	64.0928	62.1139	up
AT1G06410	2225.09	0.436504	0.116074	3.76056	0.000169534	0.00251389	1791.89	1775.52	2104.87	2411.23	2466.79	2800.22	no
AT1G68050	125.264	-0.947568	0.252066	-3.7592	0.000170456	0.00252561	171.825	175.019	147.984	113.377	91.4495	51.9313	no
AT5G49930	171.404	0.723265	0.192412	3.75895	0.000170628	0.0025262	138.442	113.992	135.327	228.999	234.486	177.177	no
AT1G17110	435.837	0.482341	0.128368	3.75748	0.000171634	0.00253912	372.124	356.946	362.171	491.675	526.03	506.076	no
AT5G58620	567.191	-0.484092	0.12889	-3.75587	0.000172743	0.00255354	688.281	673.591	622.116	454.631	443.178	521.35	no
AT3G61820	1565.09	-0.523853	0.13949	-3.7555	0.000172996	0.00255531	1907.75	1859.57	1772.88	1308.89	1514	1027.43	no
AT4G38580	1000.63	-0.473744	0.126165	-3.75495	0.000173377	0.00255895	1239.1	1147.98	1101.12	933.959	732.378	849.23	no
AT5G01020	2549.88	-0.371891	0.0990647	-3.75403	0.000174017	0.00256443	2742.32	2895.87	2990.83	2291.12	2113.5	2265.63	no
AT5G15490	886.3	-0.434352	0.115698	-3.75419	0.000173904	0.00256443	1018.19	1089.26	950.211	726.288	792.562	741.294	no
AT2G13970	188.192	0.681717	0.181645	3.75301	0.000174725	0.002572	140.405	150.838	142.142	221.142	204.784	269.839	no
AT4G11800	551.616	-0.5774	0.153854	-3.7529	0.0001748	0.002572	786.467	559.599	633.799	482.695	397.063	450.071	no
AT5G35160	1281.12	-0.441932	0.11781	-3.75124	0.000175964	0.00258714	1446.27	1564.8	1416.55	1185.41	1108.34	965.311	no
AT5G47080	288.27	0.545797	0.145506	3.75101	0.00017612	0.00258743	243.5	225.682	233.658	352.48	342.349	331.953	no
AT1G80190	183.12	0.719014	0.191699	3.75075	0.00017631	0.00258823	134.514	154.293	126.565	208.794	201.658	272.894	no
AT3G07320	474.124	-0.58773	0.156741	-3.74969	0.00017705	0.0025971	533.148	660.925	515.996	372.685	436.144	325.844	no
AT5G50920	19085.3	0.410786	0.109567	3.74919	0.000177405	0.0026003	16519.7	15158.7	17481.5	20753.6	24324.8	20273.6	no
AT3G53530	391.73	-0.516197	0.137701	-3.74868	0.000177766	0.00260359	432.017	480.15	470.238	339.009	297.016	331.953	no
AT3G04570	445.82	-0.617165	0.164684	-3.74757	0.000178559	0.00261321	641.152	557.296	420.585	374.931	343.913	337.044	no
AT1G70460	73.7606	-1.03456	0.27615	-3.74636	0.000179419	0.00262378	101.131	116.295	80.8069	48.2695	59.4031	36.6574	down
AT4G11650	1349.98	-1.48859	0.397394	-3.74587	0.000179766	0.00262685	3055.54	1340.27	1576.22	647.709	859	621.139	down
AT2G19480	1527.14	0.441728	0.117944	3.74524	0.00018022	0.00263146	1231.25	1355.24	1297.78	1936.39	1553.08	1789.08	no
AT4G09570	416.553	0.523575	0.139824	3.74454	0.000180726	0.00263683	324.013	338.523	363.144	441.161	497.892	534.587	no
AT5G27690	139.301	0.836403	0.22338	3.7443	0.000180899	0.00263734	90.3308	86.3578	123.644	145.931	213.382	176.159	no
AT3G10113	196.603	0.798481	0.213278	3.74386	0.000181216	0.00263994	122.732	128.961	178.165	232.367	204.784	312.606	no
AT4G18240	477.39	0.567273	0.151541	3.74337	0.000181566	0.00264302	381.942	381.126	391.378	626.381	625.296	458.217	no
AT1G02900	397.707	-0.527905	0.141043	-3.74286	0.00018194	0.00264645	499.765	453.666	455.634	295.23	320.464	361.483	no
AT4G38932	1198.39	-0.469413	0.125704	-3.73427	0.00018826	0.0027363	1429.58	1559.05	1186.79	1036.11	991.094	987.713	no
AT5G05960	1124.6	-0.600816	0.160913	-3.7338	0.000188614	0.00273935	1575.88	1423.18	1068.99	860.993	1052.84	765.732	no
AT4G14040	4291.94	-0.33779	0.0904752	-3.7335	0.000188834	0.00274046	4710.95	4722.05	4942.85	3807.68	3748.65	3819.5	no
AT3G02930	21.4478	1.73702	0.46529	3.7332	0.00018906	0.00274166	10.8004	8.06006	10.7093	31.4313	32.0464	35.6391	up
AT3G58510	1133.08	-0.401608	0.107601	-3.73237	0.000189689	0.00274868	1262.67	1371.36	1235.47	1003.56	962.174	963.275	no
AT3G48090	205.757	0.658407	0.176518	3.72997	0.000191503	0.00277288	145.315	147.384	185.953	231.245	254.808	269.839	no
AT5G54910	77.54	0.927834	0.248824	3.72888	0.00019233	0.00278273	59.8932	50.6633	49.6524	108.887	105.519	90.6252	no
AT1G48760	227.737	0.679835	0.182341	3.72838	0.000192717	0.00278622	200.299	134.718	188.874	282.882	260.279	299.369	no
AT5G14540	1431.41	-0.407038	0.10922	-3.72676	0.00019396	0.00280206	1518.93	1636.19	1739.78	1290.93	1168.52	1234.13	no
AT5G67360	6490.6	-0.364397	0.097812	-3.72548	0.000194941	0.00281411	7153.81	7117.04	7645.5	6101.04	5494.79	5431.4	no
AT2G22470	665.778	-0.482328	0.129476	-3.72524	0.000195126	0.00281466	784.503	804.855	740.892	491.675	619.824	552.916	no
AT4G34560	88.7654	0.896881	0.241123	3.71959	0.000199543	0.00287619	65.7844	54.1176	66.2032	115.622	132.094	98.7713	no
AT1G08540	642.247	0.515007	0.138499	3.7185	0.00020041	0.00288651	457.545	553.842	576.358	711.695	840.241	713.801	no
AT5G40690	289.432	-0.661268	0.177894	-3.7172	0.000201442	0.00289777	423.18	316.645	325.175	200.936	264.969	205.689	no
AT5G51940	289.534	0.568668	0.152986	3.71713	0.000201495	0.00289777	220.918	237.196	242.421	319.926	383.775	332.971	no
AT1G10870	261.193	0.568333	0.152909	3.71682	0.000201747	0.0028992	221.9	217.622	191.795	318.803	309.521	307.515	no
AT1G27930	901.692	-0.455436	0.122546	-3.71645	0.00020204	0.00290122	992.657	1153.74	983.313	784.66	797.252	698.527	no
AT2G35610	663.269	-0.502863	0.135333	-3.71576	0.000202596	0.00290703	867.961	777.22	688.319	573.621	577.617	494.875	no
AT2G38360	247.708	-0.569104	0.15329	-3.71261	0.000205137	0.00294127	304.375	278.648	304.73	194.201	201.658	202.634	no
AT5G67200	87.4879	0.92117	0.248145	3.71223	0.000205443	0.00294345	69.7118	49.5118	61.3354	129.093	96.1392	119.137	no
AT5G51810	77.7732	0.949931	0.255927	3.71173	0.000205847	0.00294702	50.0747	47.2089	61.3354	104.397	87.5414	116.082	no
AT1G70290	3933.77	0.463489	0.124929	3.71003	0.000207236	0.00296469	3095.79	3179.12	3647.02	3933.4	4562.31	5184.99	no
AT5G55920	193.45	0.69909	0.188484	3.70901	0.000208073	0.00297443	146.297	168.11	128.512	269.411	247.773	200.597	no
AT3G07730	30.9787	1.42744	0.385264	3.70511	0.000211298	0.00301828	18.6553	14.9687	16.5508	52.7597	42.2075	40.7304	up
AT1G80510	260.007	-0.558637	0.150854	-3.70316	0.000212928	0.00303928	314.194	309.737	304.73	224.509	203.221	203.652	no
AT1G26920	592.326	0.513026	0.138561	3.70254	0.000213453	0.00304099	432.999	476.695	554.939	631.994	719.09	738.239	no
AT5G63410	203.407	0.698961	0.188783	3.70245	0.000213526	0.00304099	153.17	139.324	173.297	212.161	300.142	242.346	no
AT4G17540	85.0602	0.885595	0.239178	3.70266	0.000213354	0.00304099	57.9295	51.8147	69.124	115.622	110.99	104.881	no
AT4G03960	346	-0.765592	0.206829	-3.70157	0.000214265	0.00304925	578.313	308.585	420.585	235.735	298.579	234.2	no
AT3G26890	1068.61	0.430843	0.116405	3.70124	0.000214546	0.00305096	886.616	883.153	959.947	1194.39	1140.38	1347.16	no
AT3G05330	52.2745	1.1081	0.299447	3.70048	0.000215191	0.00305786	35.3468	28.7859	35.0488	63.9852	68.0009	82.4791	up
AT1G08650	1347.85	-1.3111	0.354387	-3.69964	0.000215909	0.00306579	2833.64	1568.26	1362.03	848.645	780.057	694.454	down
AT5G06160	261.592	0.5825	0.157462	3.69929	0.0002162	0.00306763	221.9	185.381	221.002	305.333	334.533	301.405	no
AT1G29050	1011.47	-0.447704	0.121061	-3.69818	0.000217151	0.00307675	1192.96	1093.87	1216	761.087	933.254	871.631	no
AT1G57720	5312.19	-0.354531	0.0958741	-3.69788	0.00021741	0.00307675	6117.95	6004.75	5760.66	4910.02	4382.54	4697.24	no
AT5G41350	140.848	0.706106	0.190954	3.69779	0.000217488	0.00307675	108.004	108.235	105.146	179.607	185.244	158.849	no
AT2G30100	192.184	0.716696	0.193817	3.6978	0.000217474	0.00307675	166.916	160.05	110.014	222.264	255.59	238.273	no
AT2G21130	229.325	-0.617894	0.167216	-3.69518	0.00021973	0.00310617	249.392	292.465	292.073	159.402	189.152	193.47	no
AT4G27990	1152.16	-0.431193	0.116709	-3.69461	0.000220227	0.0031109	1284.27	1225.13	1458.42	1042.85	951.231	951.056	no
AT2G17110	209.501	0.608592	0.164773	3.69351	0.000221178	0.00312201	165.934	156.596	175.244	236.857	255.59	266.784	no
AT5G21940	4660.91	-0.448505	0.121444	-3.69311	0.00022153	0.00312468	4804.22	6076.14	5258.29	3885.13	3584.51	4357.14	no
AT3G03790	849.237	-0.652882	0.176899	-3.6907	0.000223634	0.00315115	1345.14	762.252	1006.68	598.317	665.158	717.874	no
AT2G24690	119.053	0.762243	0.206537	3.69059	0.000223738	0.00315115	86.4034	93.2665	85.6748	153.789	161.795	133.392	no
AT4G36020	846.975	-0.404106	0.109537	-3.68922	0.000224944	0.0031658	965.165	933.816	994.996	730.778	719.872	737.221	no
AT5G35670	36.8396	1.48793	0.403422	3.68827	0.000225787	0.00317532	10.8004	16.1201	31.1545	44.9019	64.0928	53.9678	up
AT3G12610	2738.01	-0.477175	0.12939	-3.68787	0.00022614	0.00317796	3121.32	3235.54	3201.12	2762.59	2035.34	2072.16	no
AT5G49580	301.166	0.528219	0.143253	3.68733	0.00022662	0.00318235	252.337	246.408	241.447	354.725	368.925	343.154	no
AT4G14560	182.635	0.680263	0.18453	3.68645	0.000227403	0.003191	129.605	148.535	143.116	251.45	233.704	189.397	no
AT3G18280	652.014	-0.5404	0.146603	-3.68615	0.000227672	0.00319242	751.12	888.91	680.53	474.837	606.537	510.149	no
AT1G72250	62.8254	1.03566	0.281001	3.6856	0.000228167	0.00319702	32.4013	41.4518	49.6524	80.8234	78.9436	93.68	up
AT2G47410	535.556	0.471301	0.127891	3.68518	0.000228544	0.00319996	466.382	429.486	449.793	676.896	607.319	583.464	no
AT1G62780	337.687	0.642949	0.174487	3.68479	0.000228888	0.00320242	231.718	290.162	270.654	385.033	503.363	345.19	no
AT1G75270	971.526	-0.458486	0.124525	-3.68189	0.00023151	0.00323672	1270.52	1053.57	1050.49	779.047	876.196	799.335	no
AT5G09850	734.146	0.421242	0.11449	3.6793	0.000233879	0.00325972	649.989	617.171	616.274	841.91	873.069	806.463	no
AT3G62550	5452.68	0.48695	0.132346	3.67937	0.000233814	0.00325972	3966.7	4865.98	4792.92	5420.78	7363.64	6306.09	no
AT2G39020	533.325	-0.459266	0.124829	-3.67915	0.000234008	0.00325972	590.096	651.714	610.433	473.715	436.144	437.852	no
AT2G41550	62.4029	1.05267	0.286092	3.67946	0.00023373	0.00325972	29.4557	43.7546	48.6789	78.5783	81.2885	92.6618	up
AT2G43290	664.706	-0.576245	0.156617	-3.67934	0.00023384	0.00325972	655.88	799.098	933.66	461.367	602.629	535.605	no
AT1G55910	163.544	-0.688333	0.187162	-3.67775	0.000235301	0.00327514	224.845	206.107	174.27	132.46	120.369	123.21	no
AT2G40380	430.553	-0.512305	0.139305	-3.67758	0.000235459	0.00327514	510.565	523.904	484.841	373.808	380.649	309.551	no
AT1G72370	6818.54	-0.416436	0.113272	-3.67644	0.000236511	0.00328739	7460.14	8537.91	7389.45	6469.24	5783.99	5270.52	no
AT4G00340	718.647	-0.433452	0.117993	-3.67354	0.000239211	0.0033225	814.941	846.307	815.858	656.69	608.882	569.208	no
AT4G12550	1651.79	-1.5051	0.409783	-3.67292	0.000239795	0.00332576	3893.06	1605.1	1830.32	927.223	802.723	852.284	down
AT4G18740	228.292	0.670253	0.182478	3.67306	0.000239666	0.00332576	159.061	155.444	214.187	261.553	315.774	263.73	no
AT1G36320	727.436	0.479428	0.130604	3.67085	0.000241748	0.00335042	541.985	630.988	651.323	810.479	935.599	794.244	no
AT1G22930	1795.79	0.404336	0.110221	3.66841	0.000244061	0.00337876	1711.38	1466.93	1458.42	1994.77	2007.98	2135.29	no
AT5G44110	194.051	-0.702289	0.191447	-3.66832	0.000244148	0.00337876	265.101	259.073	197.636	154.911	163.359	124.228	no
AT4G27320	2055.69	-0.361574	0.0985727	-3.66809	0.000244365	0.00337932	2371.18	2350.08	2213.91	1834.24	1732.85	1831.85	no
AT5G08450	1003	0.426654	0.116337	3.6674	0.000245033	0.0033861	878.761	784.129	904.453	1113.57	1230.27	1106.85	no
AT4G04925	815.358	-0.468891	0.127872	-3.66688	0.000245531	0.00339053	921.963	1048.96	868.431	744.248	625.296	683.253	no
AT5G06600	1245.71	0.381671	0.104097	3.6665	0.00024589	0.00339304	1081.02	1051.26	1112.8	1461.56	1409.26	1358.36	no
AT2G23810	2121.58	-0.496697	0.135481	-3.66616	0.000246217	0.00339509	2288.71	2176.22	2984.01	1653.51	1708.62	1918.4	no
AT1G48950	251.923	0.585365	0.159702	3.66536	0.000246993	0.00340334	179.68	225.682	199.583	316.558	297.797	292.241	no
AT1G33590	3985.97	-0.427495	0.116665	-3.66429	0.000248022	0.00341505	4523.41	3978.22	5214.48	3320.49	3457.89	3421.36	no
AT3G58680	3297.95	0.425734	0.116235	3.66269	0.000249583	0.00343405	2583.26	2749.63	3110.58	3710.02	3466.48	4167.74	no
AT5G07990	140.407	-0.797912	0.217881	-3.66214	0.000250118	0.00343894	158.079	154.293	222.949	95.4165	118.025	93.68	no
AT4G29720	424.613	-0.580029	0.158401	-3.66176	0.000250487	0.00344154	443.799	625.231	458.555	334.519	345.476	340.099	no
AT1G75000	59.1671	-1.0621	0.290264	-3.65909	0.000253113	0.00347511	83.4578	72.5406	83.7276	32.5539	32.828	49.8948	down
AT2G40330	173.531	-1.00624	0.27507	-3.65812	0.00025407	0.00348574	277.865	153.141	262.866	105.519	75.8171	165.977	down
AT1G22220	100.6	-1.02352	0.279867	-3.65716	0.000255024	0.00349632	197.353	100.175	107.093	58.3724	70.3458	70.26	down
AT3G18230	775.016	-0.476548	0.130391	-3.65476	0.000257425	0.0035267	868.943	936.119	898.612	720.675	555.732	670.016	no
AT5G28919	257.533	-0.653414	0.178831	-3.65382	0.000258371	0.00353712	319.103	353.491	272.602	223.387	215.727	160.885	no
AT4G21270	61.9945	1.04657	0.286523	3.65266	0.000259535	0.00355051	47.1291	40.3003	34.0752	88.6812	94.576	67.2052	up
AT1G04410	19326.3	-0.385681	0.105636	-3.65103	0.000261189	0.00356988	21487.9	23384.5	20810.2	18408.6	16533.6	15333	no
AT4G11210	45.0614	-1.22917	0.336675	-3.6509	0.000261325	0.00356988	54.984	82.9035	51.5996	31.4313	25.0118	24.4383	down
AT1G04350	687.554	0.499459	0.136877	3.64897	0.000263293	0.0035902	604.824	545.781	559.807	708.327	931.691	774.897	no
AT1G08600	282.638	0.606566	0.166233	3.64889	0.000263377	0.0035902	254.301	203.804	213.213	391.769	328.28	304.46	no
AT4G03430	986.393	-0.408179	0.111861	-3.649	0.000263267	0.0035902	1082.99	1146.83	1143.95	900.282	790.999	853.303	no
AT1G53240	3947.67	-0.450096	0.123369	-3.64838	0.000263896	0.00359471	4309.37	5179.17	4188.33	3549.49	3532.14	2927.5	no
AT3G52480	274.606	-0.640293	0.175543	-3.64749	0.000264816	0.00360467	367.214	348.886	286.232	241.348	175.864	228.09	no
AT5G01890	418.622	-0.491538	0.134924	-3.64307	0.000269404	0.0036645	489.946	525.056	452.713	365.95	340.005	338.063	no
AT5G27270	219.656	0.654412	0.179641	3.64289	0.000269597	0.00366452	162.988	179.624	169.402	313.19	272.785	219.944	no
AT5G44250	772.356	0.444412	0.122038	3.64158	0.000270972	0.00368059	661.771	628.685	671.768	848.645	835.552	987.713	no
AT3G05990	550.506	-0.480289	0.13191	-3.64103	0.000271548	0.00368579	636.243	675.894	612.38	489.43	483.823	405.268	no
AT2G37035	494.767	-0.462395	0.127062	-3.63912	0.00027357	0.0037106	575.368	536.57	607.512	429.935	411.914	407.304	no
AT5G24400	1071.52	-0.388938	0.106892	-3.6386	0.00027412	0.00371541	1257.76	1156.04	1230.6	930.591	905.116	949.019	no
AT4G39940	1674.36	-0.55197	0.151711	-3.63831	0.000274438	0.00371708	2355.47	1828.48	1790.41	1134.89	1620.3	1316.61	no
AT3G02885	135.936	-0.785125	0.2159	-3.63651	0.000276354	0.00374038	147.278	191.139	179.138	79.7008	119.588	98.7713	no
AT1G06000	158.08	-0.731028	0.201075	-3.6356	0.000277336	0.00375101	204.226	215.319	173.297	122.358	137.565	95.7165	no
AT1G55080	93.7046	1.05827	0.291355	3.63224	0.000280974	0.00379483	33.3831	73.692	75.939	123.48	150.853	104.881	up
AT3G49290	119.126	0.782535	0.215436	3.63233	0.00028087	0.00379483	83.4578	72.5406	106.12	158.279	147.726	146.63	no
AT1G04820	8129.06	-0.407321	0.112156	-3.63175	0.000281501	0.00379927	8930.97	9270.23	9603.36	7891.5	6172.45	6905.85	no
AT4G30790	558.751	0.488016	0.134384	3.63149	0.000281785	0.00380042	475.218	406.458	513.075	614.033	660.469	683.253	no
AT1G68020	889.408	0.417598	0.115121	3.62748	0.000286202	0.00385725	754.066	780.675	749.654	995.699	953.576	1102.78	no
AT1G01180	658.381	-0.466695	0.128687	-3.62661	0.000287171	0.00386486	786.467	795.643	708.764	618.523	520.559	520.331	no
AT1G19300	218.105	-0.638636	0.176097	-3.62661	0.000287167	0.00386486	240.555	272.891	282.337	202.058	153.979	156.812	no
AT3G13920	7513.02	-0.353862	0.0976064	-3.6254	0.000288512	0.00388017	8139.59	8600.09	8548.01	6983.36	6089.6	6717.47	no
AT5G63680	814.114	-0.565608	0.156043	-3.62469	0.000289312	0.00388819	1186.08	802.552	926.845	638.729	737.849	592.628	no
AT3G51600	13188.7	-0.492895	0.136044	-3.62305	0.000291153	0.00391017	15478	13112.6	17666.5	12332.3	9314.56	11228.4	no
AT5G42030	576.538	0.481183	0.132849	3.62204	0.000292285	0.00392263	483.073	480.15	481.921	627.504	764.424	622.157	no
AT3G51910	256.344	0.936834	0.258716	3.62109	0.000293359	0.00393427	144.333	130.112	252.156	330.029	231.359	450.071	no
AT3G24480	1288.09	-0.466544	0.128953	-3.61795	0.000296944	0.00397955	1378.53	1411.66	1692.08	1215.72	1038.77	991.786	no
AT3G20540	254.619	0.55688	0.153982	3.61653	0.000298584	0.00399872	199.317	200.35	218.081	323.293	295.452	291.223	no
AT5G17860	478.809	-0.681835	0.188593	-3.61538	0.00029991	0.00401085	782.54	455.969	531.573	325.539	412.695	364.537	no
AT3G23690	707.102	0.438051	0.121163	3.61539	0.000299895	0.00401085	641.152	554.993	604.591	797.008	782.401	862.467	no
AT5G47030	3953.42	-0.337683	0.0934237	-3.61453	0.000300887	0.0040211	4454.68	4551.63	4236.03	3571.94	3523.54	3382.66	no
AT5G62470	259.579	0.607332	0.16806	3.61379	0.000301758	0.00402991	200.299	188.836	227.817	273.901	307.177	359.446	no
AT2G41410	3603.86	-0.438043	0.12123	-3.61333	0.000302294	0.00403425	4182.71	3841.2	4414.2	3089.25	2641.87	3453.94	no
AT4G01630	33.5607	-1.6956	0.469505	-3.61146	0.000304479	0.00406058	67.7481	57.5719	29.2073	15.7157	25.0118	6.10957	down
AT1G78990	101.833	-0.904221	0.250473	-3.61005	0.000306139	0.00407986	154.151	138.173	107.093	52.7597	87.5414	71.2783	no
AT3G58730	2831.36	-0.334728	0.092769	-3.60818	0.000308347	0.00410642	3170.41	3154.94	3150.5	2460.62	2579.35	2472.34	no
AT1G63880	813.347	0.427149	0.118401	3.60766	0.000308971	0.00411186	684.354	678.197	718.5	881.199	896.518	1021.32	no
AT5G11600	118.166	0.763967	0.211975	3.60405	0.000313297	0.00416652	92.2945	71.3891	98.3313	153.789	141.473	151.721	no
AT3G52990	2437.42	-0.377561	0.104779	-3.60341	0.000314066	0.00417384	2739.38	2886.65	2639.37	2116	2276.86	1966.26	no
AT5G25630	872.909	0.486757	0.135233	3.59938	0.000318976	0.00423615	713.81	696.62	772.047	896.915	1192.75	965.311	no
AT3G10040	244.525	0.596017	0.16561	3.59892	0.000319544	0.0042402	206.19	172.716	205.425	262.676	322.809	297.332	no
AT4G23180	1298.56	-0.474779	0.131928	-3.59877	0.000319726	0.0042402	1358.89	1410.51	1761.2	1010.29	1059.09	1191.37	no
AT5G41340	377.08	0.564922	0.156991	3.59844	0.000320135	0.00424027	251.355	306.282	355.356	425.445	476.006	448.035	no
AT5G61300	27.2188	1.52008	0.422453	3.59822	0.000320398	0.00424027	15.7097	13.8173	12.6565	49.392	42.2075	29.5296	up
AT5G64400	4816.26	-0.322582	0.0896473	-3.59835	0.000320246	0.00424027	5202.86	5468.18	5386.8	4290.37	4308.29	4241.06	no
AT3G05830	63.4224	0.973567	0.270615	3.59761	0.000321158	0.00424695	47.1291	39.1489	41.8638	93.1714	82.8517	76.3696	no
AT4G00360	5890.87	-0.447475	0.124387	-3.59745	0.000321348	0.00424695	6160.17	6239.64	7992.09	4573.25	5179.79	5200.26	no
AT5G48340	108.211	0.753639	0.209556	3.59637	0.000322691	0.00426176	78.5485	79.4492	83.7276	138.073	139.128	130.337	no
AT3G43800	642.565	0.55291	0.153845	3.59395	0.000325698	0.0042985	508.602	470.938	584.146	642.097	911.369	738.239	no
AT1G64490	111.347	0.741483	0.206371	3.59296	0.000326949	0.00431101	82.4759	82.9035	84.7012	140.318	142.255	135.429	no
AT1G65440	943.853	0.468938	0.13052	3.59284	0.000327098	0.00431101	873.852	677.045	822.673	1191.02	1049.72	1048.81	no
AT4G30610	217.461	0.640608	0.178318	3.59249	0.000327529	0.00431371	137.46	178.473	193.742	279.514	247.773	267.803	no
AT2G43050	808.881	-0.710821	0.197935	-3.59118	0.000329183	0.0043325	1131.1	951.088	927.819	798.131	395.5	649.651	no
AT5G13730	428.382	0.576075	0.160437	3.59066	0.000329846	0.00433824	325.976	317.797	388.457	416.465	543.226	578.372	no
AT2G02820	118.948	0.806564	0.224713	3.5893	0.000331566	0.00435785	70.6937	100.175	88.5955	167.259	125.059	161.904	no
AT5G38880	465.063	0.496054	0.138224	3.58876	0.000332257	0.00436393	391.761	353.491	411.823	502.901	527.593	602.811	no
AT5G14350	29.7577	1.45011	0.404149	3.58806	0.000333146	0.0043696	15.7097	10.3629	21.4187	41.5342	40.6442	48.8765	up
AT5G56220	441.131	0.544072	0.151628	3.58821	0.000332954	0.0043696	379.978	315.494	381.642	445.651	582.307	541.715	no
AT5G21105	2219.58	-0.446665	0.124536	-3.58663	0.000334984	0.00438872	2711.89	2127.86	2840.9	1846.59	1922.78	1867.49	no
AT3G63200	1328.59	-0.450669	0.125655	-3.58656	0.000335064	0.00438872	1558.21	1701.82	1342.56	1189.9	1019.23	1159.8	no
AT3G54540	1006.76	0.431021	0.120254	3.58425	0.000338046	0.00442474	891.526	863.578	816.831	1107.95	1068.47	1292.17	no
AT3G20150	48.1507	1.16275	0.324429	3.58397	0.000338405	0.0044264	20.619	36.846	32.128	69.5979	72.6906	57.0226	up
AT5G47680	416.495	0.503077	0.140452	3.58184	0.000341187	0.0044558	301.43	353.491	378.721	502.901	473.662	488.765	no
AT5G50100	237.361	0.735822	0.205439	3.58171	0.000341353	0.0044558	164.952	180.776	189.848	254.818	395.5	238.273	no
AT3G52960	2234.44	-0.48467	0.135305	-3.58205	0.000340913	0.0044558	2182.67	3005.25	2631.58	2025.07	1906.37	1655.69	no
AT1G75510	293.149	0.531006	0.148278	3.58114	0.000342093	0.00445765	239.573	227.985	252.156	325.539	370.488	343.154	no
AT5G02020	2208.25	0.42534	0.118773	3.58113	0.000342115	0.00445765	1776.18	2091.01	1789.43	2288.87	2516.03	2788	no
AT2G28230	125.054	0.709543	0.198141	3.581	0.000342282	0.00445765	91.3126	101.327	92.4898	150.421	161.014	153.757	no
AT2G33410	1637.54	-0.385928	0.107774	-3.58089	0.000342429	0.00445765	1800.72	1982.78	1781.65	1516.56	1347.51	1396.04	no
AT4G21470	683.523	-0.60612	0.169301	-3.58014	0.00034341	0.00446737	958.292	697.771	820.725	454.631	676.883	492.838	no
AT1G29930	894515	-0.394909	0.110315	-3.57984	0.0003438	0.0044694	872021	1.08079e+06	1.09574e+06	774555	786386	757596	no
AT5G07870	176.645	0.694916	0.19418	3.57873	0.000345274	0.00448551	118.805	149.687	137.274	177.362	241.521	235.218	no
AT5G52200	325.749	0.610915	0.170737	3.5781	0.000346103	0.00449321	241.537	214.167	317.386	360.337	425.983	395.085	no
AT1G74460	323.061	-0.676943	0.189246	-3.57706	0.000347483	0.00450093	493.874	382.277	317.386	202.058	279.038	263.73	no
AT5G64760	140.862	0.701731	0.196174	3.57709	0.000347434	0.00450093	112.913	115.144	94.437	159.402	189.152	174.123	no
AT3G59930	89.1992	-1.03678	0.289866	-3.57676	0.000347876	0.00450093	84.4397	161.201	113.909	77.4557	52.3685	45.8217	down
AT4G15490	627.89	-0.456848	0.127724	-3.57684	0.000347767	0.00450093	716.755	705.831	758.417	486.063	590.123	510.149	no
AT4G25730	293.703	0.591883	0.165466	3.57707	0.000347474	0.00450093	252.337	238.348	211.266	411.975	307.177	341.117	no
AT3G02090	4993.37	-0.325463	0.0910662	-3.57392	0.000351678	0.00454704	5609.35	5609.8	5443.27	4593.46	4418.5	4285.86	no
AT1G70900	769.853	-0.548183	0.153452	-3.57233	0.000353819	0.00457162	1120.3	734.617	887.902	617.401	658.124	600.774	no
AT1G12090	16764.4	-0.398514	0.111591	-3.5712	0.000355355	0.00458836	17236.5	18913.5	21045.8	13329.1	14363.8	15697.5	no
AT4G30760	1041.17	-0.400228	0.112112	-3.5699	0.000357123	0.00460807	1215.54	1210.16	1128.38	949.674	911.369	831.919	no
AT5G40200	358.955	0.521031	0.145959	3.5697	0.000357394	0.00460845	311.248	260.225	312.518	435.548	443.178	391.012	no
AT4G16990	2992.69	0.502282	0.140784	3.56775	0.000360058	0.00463966	2168.92	2241.85	3019.06	3293.55	3299.22	3933.54	no
AT4G05160	601.909	0.438334	0.122983	3.56418	0.000364992	0.00470007	511.547	515.844	507.234	646.587	748.01	682.235	no
AT1G17120	708.936	-0.429333	0.120475	-3.56368	0.000365694	0.00470594	777.63	844.004	818.778	656.69	589.341	567.171	no
AT1G14780	119.389	-0.743048	0.208588	-3.56227	0.000367659	0.00472803	147.278	131.264	169.402	94.2939	87.5414	86.5522	no
AT1G08770	480.139	-0.481081	0.135073	-3.56164	0.00036854	0.00473617	599.914	576.87	501.392	426.568	396.281	379.811	no
AT1G76520	1070.1	-0.532269	0.149476	-3.56089	0.000369596	0.00474438	1505.19	1053.57	1237.42	752.106	922.311	950.038	no
AT2G33040	5779.96	-0.362593	0.101828	-3.56084	0.000369676	0.00474438	6545.05	6720.94	6241.6	5420.78	5140.71	4610.69	no
AT1G67030	248.324	-0.729319	0.204867	-3.55996	0.000370917	0.00475712	378.015	337.371	214.187	197.568	190.715	172.086	no
AT1G04850	975.591	0.384061	0.107957	3.55755	0.000374333	0.0047977	843.415	886.607	810.016	1111.32	1107.56	1094.63	no
AT4G02075	99.4299	1.0911	0.306838	3.55595	0.000376612	0.00482367	52.0384	96.7208	42.8374	151.544	161.795	91.6435	up
AT1G61190	529.208	0.488939	0.13752	3.55541	0.000377393	0.00482719	427.108	408.76	485.815	561.273	682.354	609.938	no
AT5G07030	1837.03	-0.387034	0.108857	-3.55545	0.000377338	0.00482719	1944.08	2253.36	2050.35	1558.09	1692.99	1523.32	no
AT3G14940	3265.44	-0.65062	0.183004	-3.55523	0.000377651	0.00482726	5203.84	3427.83	3338.4	2323.67	3225.74	2073.18	no
AT3G27090	2654.58	0.356082	0.100166	3.55491	0.000378106	0.00482984	2398.68	2251.06	2334.64	3036.49	2782.57	3124.02	no
AT1G80360	1431.97	-0.367306	0.10336	-3.55366	0.000379904	0.00484956	1686.83	1621.22	1532.41	1240.41	1284.98	1225.99	no
AT5G55896	995.628	-0.398523	0.112155	-3.55334	0.000380378	0.00485236	1158.59	1145.68	1093.33	877.831	905.116	793.225	no
AT5G20400	312.808	-0.643192	0.18106	-3.55236	0.000381788	0.0048671	472.273	298.222	373.854	223.387	265.751	243.364	no
AT4G27370	58.878	1.08833	0.306386	3.55216	0.000382088	0.00486767	23.5646	43.7546	45.7581	89.8037	75.0355	75.3513	up
AT4G01460	106.962	0.750879	0.211457	3.55098	0.000383799	0.00488621	73.6392	84.055	81.7805	131.338	137.565	133.392	no
AT5G22310	439.22	0.491927	0.138544	3.5507	0.000384203	0.00488809	362.305	341.977	389.431	559.028	464.282	518.295	no
AT4G15540	1073.07	-0.565397	0.159251	-3.55036	0.0003847	0.00489115	1568.02	1027.08	1247.15	737.513	913.713	944.946	no
AT3G61050	1415.16	0.370699	0.104437	3.54951	0.00038595	0.00490377	1220.45	1195.19	1286.1	1662.49	1517.91	1608.85	no
AT1G77520	152.519	-0.709666	0.199965	-3.54894	0.000386779	0.00491104	224.845	175.019	168.429	102.152	123.496	121.173	no
AT2G18860	229.211	0.711438	0.200527	3.54785	0.000388389	0.00492821	183.607	155.444	183.032	205.426	339.223	308.533	no
AT1G62850	200.455	0.622378	0.175444	3.54745	0.000388978	0.0049324	135.496	157.747	180.112	254.818	235.268	239.291	no
AT1G62310	186.585	0.635064	0.179059	3.54667	0.000390137	0.00494381	138.442	134.718	165.508	216.651	249.337	214.853	no
AT1G58280	350.003	-0.627883	0.177094	-3.54548	0.0003919	0.00496285	467.364	344.28	464.396	235.735	330.625	257.62	no
AT5G02810	2089.55	0.431283	0.121685	3.54425	0.000393731	0.00498273	1550.35	1783.58	2004.6	2276.52	2340.95	2581.29	no
AT4G36880	100.228	0.869244	0.245326	3.54322	0.000395278	0.004999	65.7844	79.4492	67.1768	140.318	96.9208	151.721	no
AT1G02000	341.586	-0.506503	0.142966	-3.54282	0.00039587	0.00499986	384.888	409.912	406.955	301.965	255.59	290.204	no
AT1G79830	1650.04	0.376283	0.106206	3.54297	0.000395649	0.00499986	1483.59	1359.85	1463.29	2000.38	1796.94	1796.21	no
AT1G01140	1538.24	0.500249	0.141218	3.54239	0.000396523	0.00500479	1149.75	1141.07	1530.46	1735.46	1645.31	2027.36	no
AT2G23680	95.169	-0.931264	0.262905	-3.54221	0.000396788	0.00500482	143.351	90.9636	139.222	66.2302	50.8053	80.4426	no
AT5G28320	181.141	0.743973	0.210318	3.53737	0.000404138	0.00509417	163.97	110.538	130.459	276.146	186.807	218.926	no
AT1G52720	616.961	-0.445607	0.126012	-3.53622	0.000405893	0.00511291	708.9	706.983	718.5	481.572	503.363	582.445	no
AT3G56110	507.747	-0.491711	0.139097	-3.53502	0.000407745	0.00513285	589.114	654.017	536.441	463.612	383.775	419.524	no
AT2G44940	235.162	-0.640871	0.181326	-3.53435	0.000408772	0.00514239	346.595	261.376	251.183	203.181	183.681	164.958	no
AT2G37200	978.24	-0.414768	0.117426	-3.53218	0.000412148	0.00517804	1200.81	1068.53	1085.54	791.395	910.587	812.572	no
AT4G14440	1061.8	-0.393376	0.111367	-3.53223	0.000412063	0.00517804	1143.86	1222.83	1249.1	972.125	861.345	921.526	no
AT1G28380	1048.35	-0.515567	0.145992	-3.53147	0.000413264	0.00518864	1137.97	1055.87	1506.12	840.787	810.54	938.837	no
AT2G16430	566.335	-0.540868	0.153167	-3.53122	0.000413643	0.00518998	685.336	571.113	758.417	416.465	536.973	429.706	no
AT1G68760	248.645	-0.58067	0.164454	-3.5309	0.000414142	0.00519284	339.722	283.254	271.628	186.343	213.382	197.543	no
AT4G37450	504.246	-0.630755	0.178649	-3.53069	0.000414483	0.00519369	488.964	537.721	810.99	402.994	387.683	397.122	no
AT1G03905	61.8536	-0.953235	0.270124	-3.52888	0.000417318	0.00521952	90.3308	79.4492	74.9654	42.6568	42.9891	40.7304	no
AT5G25060	738.422	0.423503	0.120011	3.52886	0.000417347	0.00521952	647.043	583.779	660.085	882.322	791.781	865.522	no
AT5G55820	33.8096	1.29046	0.365687	3.52885	0.000417365	0.00521952	21.6008	21.8773	15.5772	44.9019	50.0237	48.8765	up
AT4G09950	35.9536	1.51001	0.428004	3.52802	0.000418678	0.0052291	8.83671	16.1201	31.1545	46.0244	68.7825	44.8035	up
AT4G13160	134.77	0.742336	0.210402	3.52818	0.00041842	0.0052291	111.932	104.781	85.6748	159.402	149.289	197.543	no
AT3G09840	8250.97	-0.327222	0.0927638	-3.52747	0.000419552	0.00523658	9084.14	9345.07	9117.55	7489.63	6868.09	7601.32	no
AT1G12860	472.481	0.44647	0.126603	3.52654	0.000421035	0.00525166	392.743	386.883	419.612	550.048	527.593	558.007	no
AT1G27752	455.946	0.461813	0.130968	3.52614	0.000421659	0.00525601	353.468	397.246	400.14	518.617	514.306	551.897	no
AT1G01650	857.585	-0.413532	0.117327	-3.52461	0.000424113	0.00528314	1010.33	906.181	1022.26	691.489	736.286	778.97	no
AT5G28913	123.512	-0.745954	0.211695	-3.52372	0.000425528	0.00529731	157.097	173.867	133.38	103.274	93.0127	80.4426	no
AT3G02170	1475.52	0.46942	0.133251	3.52281	0.000426991	0.00531206	1270.52	1078.9	1362.03	1569.32	1599.98	1972.37	no
AT1G80750	255.718	0.577287	0.163912	3.52192	0.000428427	0.00532298	180.662	232.59	203.478	306.455	329.062	282.058	no
AT5G13570	422.109	0.498112	0.141428	3.52202	0.000428265	0.00532298	371.142	338.523	340.752	432.18	520.559	529.496	no
AT4G16750	106.274	-0.84833	0.240996	-3.5201	0.000431381	0.00535619	152.188	150.838	108.067	67.3528	93.0127	66.187	no
AT5G53620	520.691	0.439024	0.124729	3.51983	0.000431815	0.0053581	418.271	454.818	453.687	601.685	621.388	574.299	no
AT2G35120	794.291	-0.436929	0.124158	-3.51915	0.000432938	0.00536854	982.838	957.996	800.28	678.018	664.377	682.235	no
AT5G48620	1529.73	0.379412	0.107828	3.51869	0.000433681	0.00537397	1285.25	1261.98	1440.89	1725.35	1665.63	1799.27	no
AT5G52410	61.7653	0.975708	0.277305	3.51853	0.000433939	0.00537397	44.1835	34.5431	45.7581	92.0488	79.7252	74.3331	no
AT5G03330	186.689	0.593916	0.168871	3.51698	0.000436492	0.00539859	151.206	154.293	141.169	224.509	229.015	219.944	no
AT2G34490	1076.14	-0.543165	0.154441	-3.51698	0.000436481	0.00539859	1539.55	1100.77	1186.79	1034.99	793.344	801.371	no
AT1G19450	599.757	-0.538344	0.153103	-3.51621	0.000437752	0.00540715	745.229	695.468	691.24	528.719	558.076	379.811	no
AT3G13780	65.425	0.960661	0.273208	3.51623	0.000437718	0.00540715	37.3105	46.0575	49.6524	99.9066	78.162	81.4609	no
AT1G04240	887.24	0.470182	0.133781	3.51457	0.00044047	0.00543091	669.626	726.557	836.303	902.527	1095.83	1092.59	no
AT1G30440	842.898	0.405307	0.115323	3.51453	0.000440528	0.00543091	735.41	689.711	750.628	896.915	971.553	1013.17	no
AT5G49880	244.016	0.601157	0.171043	3.51466	0.000440317	0.00543091	169.861	229.136	183.032	306.455	268.096	307.515	no
AT3G19290	833.514	0.39559	0.112594	3.51341	0.000442397	0.00544799	740.32	715.043	704.87	893.547	960.611	986.695	no
AT2G41780	209.81	-0.586406	0.166908	-3.51336	0.000442485	0.00544799	272.956	257.922	224.896	167.259	168.83	166.995	no
AT1G01720	1982.32	-0.446946	0.127255	-3.5122	0.000444419	0.00546703	2013.79	2621.82	2226.57	1526.66	1674.23	1830.83	no
AT5G59540	945.354	0.465795	0.132626	3.51209	0.000444605	0.00546703	880.725	715.043	786.65	1085.5	1228.71	975.494	no
AT1G05385	145.104	0.677883	0.193043	3.51156	0.000445485	0.00547433	102.113	118.598	114.882	169.505	198.531	166.995	no
AT4G34881	3711.35	-0.461131	0.131332	-3.51118	0.000446123	0.00547864	4288.75	4928.15	3681.09	3536.02	2927.95	2906.12	no
AT4G25790	74.9588	-1.0656	0.303527	-3.51072	0.000446899	0.00548464	126.659	110.538	68.1504	34.7989	61.748	47.8583	down
AT3G27060	785.824	-0.505455	0.14404	-3.50914	0.000449567	0.00551384	1021.13	903.879	839.223	767.822	562.766	620.121	no
AT1G05250	1079.74	-0.704964	0.200963	-3.50793	0.000451602	0.00553524	1832.14	1251.61	932.687	689.244	975.461	797.298	no
AT2G01970	1343.83	-0.360099	0.102662	-3.50762	0.000452143	0.00553831	1531.7	1524.5	1474.97	1204.49	1124.75	1202.57	no
AT1G08700	610.519	-0.450841	0.128561	-3.50681	0.000453509	0.00555149	650.971	738.072	725.315	564.641	476.006	508.112	no
AT2G44290	516.639	-0.536762	0.153079	-3.50644	0.000454151	0.00555578	547.876	621.776	666.9	341.254	465.845	456.181	no
AT1G05240	1081.92	-0.706337	0.201482	-3.50571	0.000455389	0.00556735	1839.02	1256.22	930.74	689.244	973.898	802.39	no
AT4G26670	1034.93	-0.448301	0.127892	-3.5053	0.000456091	0.00557237	1026.04	1275.79	1282.2	905.895	912.15	807.481	no
AT1G16400	278.488	-0.697332	0.199111	-3.50222	0.000461397	0.00563359	446.745	318.948	266.76	234.612	182.899	220.963	no
AT1G14345	676.816	-0.642356	0.183458	-3.50138	0.000462852	0.00564775	663.735	970.662	843.118	484.94	676.883	421.56	no
AT2G42320	533.363	0.464023	0.132549	3.50076	0.000463928	0.00565725	431.035	414.518	499.445	598.317	658.124	598.737	no
AT2G20580	2211.31	-0.341174	0.0974838	-3.4998	0.000465604	0.00567406	2438.93	2500.92	2474.83	2028.44	1970.46	1854.25	no
AT3G25500	559.713	0.521888	0.149135	3.49944	0.000466229	0.00567806	436.926	405.306	536.441	573.621	700.331	705.655	no
AT1G24706	477.756	0.463899	0.132613	3.49813	0.000468526	0.0057024	421.216	371.914	410.85	594.95	553.387	514.222	no
AT5G42310	339.923	0.544106	0.15557	3.49749	0.000469658	0.00571252	248.41	265.982	315.439	416.465	433.799	359.446	no
AT3G23920	1774.15	-0.377108	0.107848	-3.49666	0.000471116	0.00572662	2109.03	1912.54	1993.89	1437.98	1664.07	1527.39	no
AT2G34170	435.267	0.482484	0.137996	3.49636	0.000471656	0.00572946	368.196	362.703	358.276	475.96	475.225	571.244	no
AT2G37640	5529.21	-0.501563	0.14346	-3.49619	0.000471951	0.00572946	6624.59	6326	6488.89	5763.15	3758.03	4214.58	no
AT2G38740	532.548	-0.485161	0.138777	-3.49597	0.000472338	0.00573051	681.408	578.022	605.565	392.891	492.42	444.98	no
AT1G30870	1050.14	-0.680238	0.194633	-3.49497	0.000474112	0.00574839	1525.8	1400.15	956.053	673.528	1066.13	679.18	no
AT4G37910	1188.09	-0.395731	0.113235	-3.49478	0.000474456	0.0057489	1352.02	1419.72	1277.33	1115.81	963.737	999.932	no
AT2G37890	72.0258	-1.15472	0.330461	-3.49426	0.000475369	0.00575631	149.242	85.2064	64.2561	41.5342	56.2766	35.6391	down
AT2G31150	104.022	0.840225	0.240482	3.49392	0.000475976	0.00576001	56.9477	81.7521	85.6748	111.132	153.197	135.429	no
AT5G67530	266.828	0.602098	0.172415	3.49215	0.000479156	0.00579481	211.099	249.862	176.217	315.436	354.074	294.277	no
AT2G13610	395.78	0.596655	0.170889	3.49148	0.00048035	0.0058019	338.74	254.468	351.461	398.504	477.57	553.934	no
AT2G19270	371.952	0.502722	0.143982	3.49158	0.000480181	0.0058019	305.357	300.525	316.413	452.386	384.557	472.473	no
AT1G10270	172.926	-0.64566	0.184957	-3.49086	0.00048146	0.00581163	218.954	217.622	195.689	158.279	125.841	121.173	no
AT3G04720	7553.04	-1.24453	0.356791	-3.48811	0.000486449	0.00586814	15321.9	7764.14	8782.64	4120.87	5436.95	3891.79	down
AT3G57040	358.768	0.56504	0.162029	3.48727	0.000487975	0.00588283	265.101	356.946	247.289	440.038	426.764	416.469	no
AT2G16660	156.653	-0.772733	0.221615	-3.48682	0.000488797	0.00588901	223.863	149.687	220.028	103.274	142.255	100.808	no
AT5G17340	38.4992	-4.17016	1.1962	-3.48617	0.000489999	0.00589233	140.405	24.1802	54.5203	0	7.8162	4.07304	down
AT5G60250	57.2502	-1.01164	0.290161	-3.4865	0.000489393	0.00589233	88.3671	72.5406	68.1504	40.4117	31.2648	42.767	down
AT2G46550	1537.86	0.35241	0.101085	3.48627	0.000489806	0.00589233	1299.98	1362.15	1391.24	1666.98	1749.26	1757.52	no
AT1G67590	791.225	0.383873	0.110145	3.48515	0.000491859	0.00591098	675.517	700.074	684.425	884.567	896.518	906.252	no
AT1G69040	410.835	0.548659	0.157494	3.48367	0.000494587	0.00594003	368.196	360.4	273.575	434.426	531.501	496.911	no
AT1G27760	699.254	-0.502561	0.144299	-3.48278	0.000496233	0.00595605	975.965	709.286	773.994	593.827	608.882	533.569	no
AT3G02400	57.8258	1.01262	0.290797	3.48223	0.000497253	0.00596453	47.1291	35.6946	32.128	81.9459	82.8517	67.2052	up
AT4G22000	268.346	0.530124	0.152247	3.48201	0.000497663	0.0059657	214.045	237.196	208.345	314.313	333.752	302.424	no
AT1G05940	880.391	-0.446234	0.128193	-3.48095	0.00049964	0.00597813	1066.3	1065.08	916.136	771.189	805.85	657.797	no
AT5G23590	502.084	0.440721	0.126606	3.48104	0.00049947	0.00597813	413.362	429.486	435.189	548.925	567.456	618.084	no
AT2G40830	736.272	-0.413512	0.118791	-3.48101	0.000499527	0.00597813	788.431	850.912	884.982	598.317	666.722	628.267	no
AT2G18220	110.565	0.830252	0.238577	3.48002	0.000501374	0.00599513	69.7118	104.781	65.2297	149.299	153.197	121.173	no
AT4G30750	433.358	0.481078	0.138276	3.47913	0.000503045	0.00601134	353.468	365.006	367.039	455.754	494.765	564.117	no
AT1G02020	358.956	-0.489563	0.140789	-3.47729	0.000506513	0.00604899	389.797	432.941	436.163	280.637	318.901	295.296	no
AT3G54260	914.091	-0.418641	0.120436	-3.47605	0.000508854	0.00607315	974.983	1151.44	1010.57	811.601	728.47	807.481	no
AT5G57030	678.147	0.539277	0.155193	3.47488	0.00051108	0.00609591	503.692	573.416	583.173	738.636	988.749	681.217	no
AT4G00150	510.076	-0.453196	0.130488	-3.47309	0.000514494	0.0061328	544.93	604.505	620.169	425.445	461.156	404.25	no
AT5G55540	224.874	0.589047	0.169646	3.47222	0.000516179	0.00614904	168.879	162.353	207.372	250.328	278.257	282.058	no
AT3G05800	160.617	-0.689305	0.198546	-3.47176	0.00051705	0.0061497	223.863	213.016	157.719	130.215	115.68	123.21	no
AT4G14960	12358.8	-0.377213	0.108651	-3.47178	0.000517012	0.0061497	13731.3	13829.9	14332	12073	9570.93	10615.4	no
AT4G30200	1134.28	0.430494	0.124001	3.47169	0.000517201	0.0061497	1015.24	940.725	941.449	1322.36	1134.91	1451.02	no
AT2G36830	9129.45	-0.354676	0.102183	-3.47098	0.000518553	0.00616194	9689.94	11174.7	9873.04	8263.07	7516.84	8259.12	no
AT5G06260	433.829	0.468178	0.134906	3.47039	0.000519705	0.00617178	368.196	392.64	331.99	517.494	515.087	477.564	no
AT2G46505	717.933	-0.424624	0.122455	-3.4676	0.000525119	0.00623219	829.669	855.518	782.756	673.528	597.939	568.19	no
AT1G47670	526.205	-0.428251	0.123529	-3.4668	0.00052669	0.00624696	632.316	601.05	577.331	463.612	436.925	445.998	no
AT4G15820	71.6921	0.995613	0.287208	3.46652	0.000527238	0.00624958	62.8388	35.6946	44.7845	107.764	104.737	74.3331	no
AT1G10170	1490.52	-0.395994	0.11428	-3.46512	0.000529997	0.00626473	1599.44	1654.62	1825.46	1389.71	1178.68	1295.23	no
AT1G22710	4515.97	-0.401455	0.115851	-3.46526	0.00052972	0.00626473	4836.62	5191.83	5394.59	3357.54	4267.64	4047.59	no
AT1G55320	91.1503	-0.81447	0.235051	-3.46508	0.000530069	0.00626473	131.569	103.629	113.909	58.3724	74.2539	65.1687	no
AT2G43350	276.321	0.524028	0.15122	3.46533	0.000529572	0.00626473	240.555	207.259	231.711	339.009	329.844	309.551	no
AT4G15130	81.7053	0.906301	0.261556	3.46504	0.000530158	0.00626473	46.1473	58.7233	66.2032	98.7841	129.749	90.6252	no
AT3G12400	755.707	-0.46576	0.134468	-3.46374	0.000532731	0.00629123	785.485	834.792	1008.63	634.239	590.905	680.198	no
AT3G53350	33.0556	1.40933	0.406939	3.46325	0.000533698	0.00629876	17.6734	26.4831	10.7093	41.5342	60.1847	41.7487	up
AT1G30810	200.568	0.581034	0.167801	3.46265	0.00053489	0.00630892	172.807	147.384	161.614	248.083	245.429	228.09	no
AT5G43600	460.496	0.469919	0.135747	3.46174	0.000536704	0.00632642	391.761	382.277	385.537	482.695	593.249	527.459	no
AT5G22620	645.197	0.45728	0.132214	3.45864	0.000542901	0.00639156	505.656	552.69	574.41	699.347	842.586	696.491	no
AT3G16800	1003.98	0.487517	0.140956	3.45865	0.000542898	0.00639156	829.669	872.79	807.095	1143.87	1395.97	974.476	no
AT3G03190	156.719	-0.755738	0.218577	-3.45753	0.000545143	0.006414	225.827	188.836	177.191	107.764	150.071	90.6252	no
AT1G29810	118.592	0.737038	0.21318	3.45735	0.000545517	0.00641444	94.2582	100.175	73.0183	145.931	158.669	139.502	no
AT5G49280	162.484	-0.619925	0.179542	-3.45281	0.000554773	0.00651927	204.226	189.987	195.689	133.583	118.025	133.392	no
AT5G42050	1505.25	0.461387	0.133638	3.45251	0.000555394	0.00652255	1299.98	1043.2	1455.5	1629.94	1764.9	1837.96	no
AT3G48740	1792.27	-0.37816	0.109559	-3.45166	0.000557157	0.00653541	2168.92	1906.78	2000.7	1513.19	1478.82	1685.22	no
AT2G22610	25.7594	1.47868	0.4284	3.45165	0.000557174	0.00653541	11.7823	11.5144	17.5244	34.7989	45.3339	33.6026	up
AT1G54000	1986.46	-0.658741	0.190926	-3.45023	0.000560105	0.00656575	3475.77	1972.41	1847.85	1654.63	1514	1454.08	no
AT1G28490	353.952	0.481566	0.139593	3.44977	0.00056106	0.0065729	283.756	318.948	284.284	394.014	415.04	427.67	no
AT5G67600	859.532	-0.403587	0.117004	-3.44936	0.000561922	0.00657897	1034.88	969.511	933.66	725.165	796.471	697.509	no
AT2G41430	25159	0.508064	0.147366	3.44763	0.000565529	0.00661714	18258.6	18396.5	25666.4	26716.6	27544.3	34371.4	no
AT2G18730	955.143	-0.41249	0.119682	-3.44655	0.000567801	0.00663965	1133.06	970.662	1168.29	780.17	835.552	843.12	no
AT2G40610	6395.52	-0.446904	0.129699	-3.44569	0.000569596	0.00665657	7837.18	7266.72	7028.25	6510.77	4692.84	5037.34	no
AT4G09040	849.603	0.425486	0.12354	3.44411	0.000572948	0.00669164	631.334	779.523	765.232	999.066	965.3	957.165	no
AT5G63320	227.501	0.565869	0.164396	3.4421	0.000577208	0.00673728	182.625	173.867	193.742	287.372	286.073	241.328	no
AT3G13070	556.282	0.42002	0.122039	3.44167	0.000578126	0.00674387	461.473	477.847	487.762	671.283	615.135	624.194	no
AT1G30210	310.481	0.517274	0.150353	3.4404	0.000580853	0.00677153	238.591	237.196	290.126	365.95	373.614	357.41	no
AT4G08390	993.293	-0.498783	0.144993	-3.44004	0.000581624	0.00677638	1213.57	1250.46	1026.15	938.449	862.127	668.998	no
AT3G02880	1281.45	-0.412358	0.11989	-3.43946	0.000582868	0.00678673	1290.16	1455.42	1644.37	1110.2	1102.08	1086.48	no
AT5G61510	1139.01	-0.443472	0.128978	-3.43835	0.000585262	0.00681045	1433.51	1135.32	1368.85	880.077	961.392	1054.92	no
AT3G26590	355.561	-0.645942	0.18792	-3.43733	0.000587484	0.00683215	567.513	385.732	348.541	280.637	302.487	248.456	no
AT1G55265	128.554	-0.720607	0.209682	-3.43667	0.000588916	0.00684462	171.825	175.019	133.38	105.519	100.047	85.5339	no
AT3G44850	107.669	0.788913	0.22958	3.43633	0.000589653	0.00684486	82.4759	84.055	70.0975	166.137	128.186	115.063	no
AT2G33330	193.844	0.587178	0.170869	3.43642	0.000589456	0.00684486	143.351	150.838	170.376	243.593	232.923	221.981	no
AT2G35760	260.373	-0.596717	0.173693	-3.43546	0.000591547	0.00685849	351.505	275.194	313.492	228.999	221.98	171.068	no
AT4G33510	3758.84	-0.371233	0.108059	-3.43546	0.00059154	0.00685849	3871.46	4567.75	4280.82	3456.32	3345.33	3031.36	no
AT5G46730	113.75	-0.764636	0.222608	-3.43491	0.000592761	0.0068684	119.786	137.021	172.323	90.9263	78.9436	83.4974	no
AT1G31920	122.284	0.78533	0.22875	3.43313	0.000596653	0.0069093	74.6211	104.781	90.5427	173.995	169.611	120.155	no
AT1G16280	122.899	0.722197	0.210407	3.43238	0.000598318	0.00692018	94.2582	92.115	91.5162	180.73	145.381	133.392	no
AT1G59760	429.601	0.458183	0.133486	3.43245	0.000598157	0.00692018	367.214	368.46	349.514	538.822	465.845	487.747	no
AT1G27300	619.614	0.444483	0.129507	3.43211	0.000598912	0.00692286	525.293	493.967	554.939	661.18	687.044	795.262	no
AT1G13970	26.0597	1.51228	0.440919	3.42985	0.000603916	0.00697647	19.6371	6.90863	13.6301	41.5342	35.9545	38.6939	up
AT4G11960	642.587	0.438342	0.127823	3.42929	0.000605155	0.00698656	586.168	542.327	509.181	753.229	792.562	672.052	no
AT3G60930	187.466	-0.633519	0.184782	-3.42847	0.000606994	0.00700355	217.972	233.742	232.685	120.112	146.163	174.123	no
AT3G11720	107.571	0.739824	0.215876	3.42708	0.000610099	0.00703512	84.4397	84.055	73.0183	149.299	124.278	130.337	no
AT2G29290	1961.4	0.463515	0.135267	3.42666	0.000611048	0.00703849	1404.05	1743.28	1801.12	1936.39	2441.78	2441.79	no
AT4G26110	928.952	0.404953	0.118178	3.42663	0.000611129	0.00703849	770.757	823.278	803.201	1119.18	950.45	1106.85	no
AT5G24610	1110.87	-0.396368	0.115681	-3.42639	0.000611651	0.00704025	1259.72	1210.16	1319.2	881.199	1052.06	942.91	no
AT3G06590	1156.03	-0.36519	0.106595	-3.42596	0.000612629	0.00704302	1295.07	1294.22	1314.33	1019.27	951.231	1062.05	no
AT4G16845	239.747	0.544774	0.159008	3.42608	0.000612351	0.00704302	185.571	195.744	203.478	275.024	268.096	310.57	no
AT1G80230	1283.45	-0.345332	0.100829	-3.42493	0.000614957	0.00706553	1441.37	1431.24	1436.03	1153.98	1120.06	1118.05	no
AT4G02410	265.579	-0.548054	0.160058	-3.4241	0.000616844	0.00708295	354.45	313.191	278.443	226.754	214.945	205.689	no
AT2G01918	75.7857	0.894949	0.261389	3.42383	0.000617463	0.00708579	39.2743	58.7233	61.3354	90.9263	101.611	102.844	no
AT5G35680	621.123	0.434899	0.127049	3.42307	0.000619185	0.00710128	507.62	540.024	538.388	665.67	791.781	683.253	no
AT5G62040	24.515	1.67528	0.489462	3.4227	0.000620017	0.00710655	11.7823	14.9687	8.76219	20.2058	54.7134	36.6574	up
AT5G05950	594.443	-0.405231	0.118422	-3.42193	0.000621791	0.0071224	700.064	666.682	664.953	511.881	498.673	524.404	no
AT3G61800	100.038	0.757545	0.22139	3.42177	0.000622146	0.0071224	81.4941	63.3291	77.8862	122.358	125.841	129.319	no
AT5G18550	388.227	-0.474467	0.138682	-3.42127	0.000623295	0.00713128	456.563	451.364	447.845	309.823	360.327	303.442	no
AT3G19720	1204.14	0.38729	0.113229	3.42041	0.000625274	0.00714963	988.729	1093.87	1049.52	1316.75	1485.86	1290.14	no
AT1G23280	159.143	0.620196	0.181355	3.41979	0.000626702	0.00716166	125.678	130.112	120.724	203.181	196.968	178.196	no
AT3G14067	6396.76	-0.325695	0.0952563	-3.41914	0.000628186	0.00717433	6700.19	7160.79	7485.83	5887.76	5622.97	5523.05	no
AT5G01410	3000.48	-0.377549	0.11044	-3.41858	0.000629483	0.00718484	3139.98	3425.53	3609.05	2465.11	2875.58	2487.61	no
AT1G13940	168.275	0.692515	0.202622	3.41777	0.000631365	0.00720201	146.297	130.112	109.041	251.45	191.497	181.25	no
AT3G62980	1961.85	-0.338929	0.0991717	-3.4176	0.000631751	0.00720211	2138.48	2268.33	2166.21	1801.69	1663.29	1733.08	no
AT4G13000	33.3499	-1.50399	0.44012	-3.41724	0.000632595	0.00720743	70.6937	28.7859	48.6789	8.98037	19.5405	23.42	down
AT3G52040	153.184	0.658939	0.192858	3.41671	0.000633828	0.00721286	116.841	131.264	108.067	204.303	164.14	194.488	no
AT4G39620	121.425	0.711734	0.2083	3.41687	0.000633459	0.00721286	81.4941	96.7208	98.3313	156.034	162.577	133.392	no
AT5G10230	39.9917	1.13286	0.331756	3.41474	0.000638422	0.00726082	23.5646	24.1802	27.2602	58.3724	51.5869	54.9861	up
AT3G54960	717.157	-0.466245	0.136556	-3.41431	0.00063944	0.00726806	919.018	833.641	742.839	675.773	594.031	537.642	no
AT3G50660	343.732	0.501582	0.147005	3.41201	0.00064485	0.00732519	257.246	285.557	310.571	395.136	379.086	434.797	no
AT1G35720	8453.1	-1.11098	0.325639	-3.4117	0.000645585	0.00732918	15805.9	8650.75	10211.8	4722.55	6688.32	4639.2	down
AT1G14460	121.223	0.706451	0.207078	3.41151	0.000646032	0.00732989	104.077	84.055	87.6219	162.769	139.128	149.684	no
AT1G55990	137.964	-0.752878	0.220713	-3.41112	0.000646966	0.00733613	193.426	162.353	164.535	72.9655	113.335	121.173	no
AT3G15115	139.468	0.780301	0.228814	3.4102	0.000649142	0.00735643	75.6029	101.327	131.433	152.666	201.658	174.123	no
AT1G72970	820.373	0.430759	0.126411	3.40762	0.000655333	0.00742218	617.588	732.314	746.734	1002.43	953.576	869.595	no
AT2G05070	112520	-0.386294	0.113375	-3.40723	0.000656264	0.00742832	112754	128879	140852	92910.9	106719	93003.9	no
AT1G01260	426.916	0.47855	0.140463	3.40694	0.000656949	0.00743167	348.559	322.403	399.167	464.734	520.559	506.076	no
AT1G29530	133.027	0.74493	0.218688	3.40636	0.000658362	0.00744142	86.4034	95.5693	116.829	154.911	200.876	143.575	no
AT3G55120	180.516	-0.63108	0.185271	-3.40626	0.000658591	0.00744142	243.5	206.107	208.345	158.279	147.726	119.137	no
AT4G20150	2805.83	-0.326322	0.0958356	-3.40502	0.000661582	0.00747079	3064.37	3201	3099.87	2603.19	2477.73	2388.84	no
AT1G17140	471.835	0.468592	0.137636	3.40457	0.000662687	0.00747884	358.378	381.126	447.845	528.719	541.662	573.281	no
AT5G67030	5516.61	0.431598	0.126781	3.40428	0.000663379	0.00748223	4751.2	4745.07	4598.2	6087.57	7534.03	5383.55	no
AT5G18620	367.641	0.512865	0.15068	3.40367	0.000664876	0.00749468	278.847	303.98	325.175	495.043	395.5	407.304	no
AT4G14480	110.746	0.833023	0.244754	3.40351	0.000665269	0.00749469	85.4215	54.1176	98.3313	141.441	124.278	160.885	no
AT1G34430	2243.3	-0.378443	0.111199	-3.40328	0.000665814	0.0074964	2336.82	2612.61	2656.89	2142.94	1843.06	1867.49	no
AT5G46450	247.25	0.591542	0.17384	3.4028	0.000666986	0.00750517	187.535	165.807	237.553	289.617	285.291	317.697	no
AT5G17290	289.476	0.562823	0.165484	3.40107	0.000671235	0.00754004	195.389	276.345	230.738	324.416	365.798	344.172	no
AT5G61570	56.3488	1.04299	0.306682	3.40089	0.000671666	0.00754004	29.4557	34.5431	46.7317	65.1077	93.0127	69.2418	up
AT2G16600	7403.82	-0.35174	0.103424	-3.40096	0.000671484	0.00754004	8835.73	8502.22	7568.59	6669.05	6757.1	6090.22	no
AT4G16190	10438.6	-0.334972	0.0984901	-3.40107	0.000671228	0.00754004	12367.5	11684.8	10883.6	8704.23	9363.8	9627.66	no
AT3G09360	122.311	0.677394	0.199239	3.3999	0.0006741	0.00756292	93.2764	94.4179	94.437	152.666	142.255	156.812	no
AT2G28800	7768.59	0.363659	0.106974	3.3995	0.000675098	0.00756967	6062.96	6772.76	7548.14	8820.97	8836.99	8569.68	no
AT4G24680	740.686	0.422645	0.124338	3.39917	0.000675911	0.00757433	638.207	621.776	637.693	954.165	798.034	794.244	no
AT1G14730	192.271	-0.594151	0.174813	-3.39879	0.000676854	0.00758044	205.208	259.073	229.764	153.789	146.945	158.849	no
AT3G11230	297.126	-0.537327	0.158159	-3.39738	0.000680356	0.0076152	398.634	341.977	315.439	218.897	253.245	254.565	no
AT2G33435	51.6664	1.06804	0.314678	3.39409	0.000688581	0.00769823	31.4194	44.9061	24.3394	72.9655	74.2539	62.1139	up
AT4G35480	151.654	-0.663497	0.195478	-3.39423	0.000688224	0.00769823	170.843	178.473	207.372	130.215	100.829	122.191	no
AT5G13910	129.163	-0.772301	0.227702	-3.39173	0.000694541	0.00776032	145.315	198.047	146.037	107.764	105.519	72.2965	no
AT1G12360	745.308	0.423587	0.124912	3.39109	0.000696159	0.00777384	574.386	670.137	665.927	804.866	833.988	922.544	no
AT1G28400	572.044	0.480304	0.141651	3.39076	0.000696985	0.00777852	447.727	529.661	456.608	720.675	707.366	570.226	no
AT2G01021	12561.1	-0.434799	0.128239	-3.39055	0.000697538	0.00778013	15101	12987.1	15229.7	9848.1	9529.51	12671.2	no
AT1G11680	2636.33	-0.342551	0.101079	-3.38894	0.000701633	0.00782125	3072.23	2964.95	2805.85	2465.11	2307.34	2202.5	no
AT3G53560	659.572	-0.505015	0.149075	-3.38765	0.00070494	0.00785352	788.431	710.437	822.673	607.298	594.813	433.779	no
AT3G25717	1136.2	0.413213	0.121983	3.38745	0.000705448	0.0078546	1049.6	905.03	968.709	1381.85	1362.36	1149.62	no
AT5G08130	1453.37	0.514013	0.151764	3.38691	0.000706838	0.00786494	1050.59	1192.89	1349.38	1627.69	2082.23	1417.42	no
AT2G26355	635.765	-0.505669	0.149307	-3.38677	0.000707201	0.00786494	829.669	812.915	596.803	489.43	557.295	528.477	no
AT1G75710	368.362	-0.474687	0.140224	-3.38521	0.000711241	0.00790526	419.253	457.121	409.876	281.759	317.338	324.825	no
AT1G62750	2809.92	0.409606	0.121012	3.38483	0.000712211	0.00791143	2136.52	2412.26	2692.91	3262.12	3461.79	2893.9	no
AT4G17230	1309.43	-0.459736	0.135839	-3.38442	0.000713296	0.00791887	1337.29	1400.15	1810.85	1058.56	1061.44	1188.31	no
AT5G20300	400.844	0.47369	0.139998	3.38355	0.000715545	0.00793922	311.248	329.311	366.065	443.406	450.995	504.039	no
AT3G15590	355.685	0.511483	0.151178	3.38332	0.000716158	0.0079414	278.847	264.831	334.91	452.386	387.683	415.451	no
AT5G62390	2155.94	0.392239	0.115944	3.38301	0.000716973	0.00794582	1717.27	1813.51	2063.98	2228.25	2606.7	2505.94	no
AT1G65970	567.898	-0.645566	0.190863	-3.38235	0.000718684	0.00795663	596.969	867.033	613.354	550.048	332.97	447.017	no
AT2G37220	12176.8	-0.457139	0.135156	-3.38231	0.000718782	0.00795663	11526	16396.5	14348.6	10958.3	10712.9	9118.53	no
AT3G21380	22.3049	1.70883	0.50529	3.38187	0.000719943	0.00796425	6.87299	13.8173	10.7093	31.4313	21.1037	49.8948	up
AT4G21660	1308.89	0.398391	0.117807	3.38173	0.000720305	0.00796425	1044.7	1126.11	1216	1518.81	1349.08	1598.67	no
AT2G14080	366.179	0.492852	0.14575	3.38148	0.000720958	0.00796686	345.613	277.496	289.152	440.038	438.489	406.286	no
AT1G10430	755.836	-0.383943	0.113549	-3.3813	0.000721428	0.00796744	882.689	823.278	860.642	658.935	632.33	677.144	no
AT1G27130	2627.2	-0.314308	0.092968	-3.38082	0.000722705	0.00797692	2926.91	2938.47	2871.08	2345	2297.96	2383.75	no
AT2G25620	186.744	-0.668602	0.19779	-3.38037	0.000723887	0.00798535	247.428	256.771	184.98	131.338	169.611	130.337	no
AT1G47480	211.748	-0.662895	0.196147	-3.37958	0.000725958	0.00800357	324.994	240.65	213.213	170.627	177.428	143.575	no
AT1G78570	1759.08	-0.358552	0.106115	-3.37889	0.000727782	0.00801905	2146.34	1892.96	1890.69	1518.81	1597.63	1508.04	no
AT1G48210	579.529	-0.454408	0.134506	-3.37834	0.000729236	0.00803044	643.116	656.319	708.764	537.7	425.201	506.076	no
AT5G11230	187.97	-0.632353	0.1872	-3.37795	0.000730272	0.0080372	252.337	245.256	188.874	142.563	163.359	135.429	no
AT5G52570	486.799	0.566917	0.167861	3.37731	0.000731994	0.00805151	304.375	441.001	433.242	511.881	665.158	565.135	no
AT1G08570	1773.81	-0.352003	0.104236	-3.37697	0.000732892	0.00805259	2085.46	2006.96	1874.14	1577.18	1478.04	1621.07	no
AT3G25840	815.995	0.37676	0.111568	3.37695	0.000732936	0.00805259	720.683	728.86	680.53	924.978	894.955	945.965	no
AT1G08810	130.68	0.674446	0.199758	3.37632	0.000734633	0.0080666	107.022	92.115	102.226	165.014	144.6	173.104	no
AT3G07650	141.382	-0.693794	0.205551	-3.37529	0.000737387	0.00808859	161.024	177.321	184.98	133.583	97.7025	93.68	no
AT3G15000	2742.27	-0.388121	0.11499	-3.37525	0.000737484	0.00808859	2956.37	3198.69	3169.97	2709.83	2187.75	2231.01	no
AT5G01790	259.936	-0.638363	0.189225	-3.37356	0.000742031	0.00813286	283.756	360.4	304.73	258.186	187.589	164.958	no
AT2G05100	123282	-0.378152	0.112097	-3.37343	0.000742373	0.00813286	125176	142756	150110	100389	119111	102147	no
AT3G18140	712.383	0.406033	0.120394	3.37254	0.000744789	0.00814998	616.606	566.507	655.217	774.557	848.839	812.572	no
AT2G15320	309.557	-0.479917	0.142299	-3.3726	0.000744619	0.00814998	376.051	354.643	350.488	267.166	249.337	259.657	no
AT2G30540	90.7491	-0.898049	0.266332	-3.37191	0.000746477	0.00816377	114.877	101.327	138.248	43.7793	61.748	84.5157	no
AT5G46030	679.301	0.419063	0.124341	3.37029	0.000750902	0.00820745	587.15	560.75	596.803	762.209	855.092	713.801	no
AT1G79150	48.6191	1.13565	0.337013	3.36975	0.000752354	0.00821862	23.5646	37.9974	30.1809	71.843	81.2885	46.84	up
AT4G13980	195.259	0.574897	0.170623	3.36939	0.000753344	0.00822473	147.278	172.716	150.904	227.877	224.325	248.456	no
AT3G56490	722.682	-0.429646	0.127527	-3.36907	0.00075422	0.00822958	826.723	925.756	736.998	625.258	630.767	590.591	no
AT1G05000	528.504	-0.566622	0.168247	-3.3678	0.000757714	0.00825826	797.267	519.298	576.358	380.543	442.397	455.163	no
AT1G76350	179.169	0.683502	0.202951	3.36783	0.000757636	0.00825826	132.551	122.052	157.719	177.362	216.509	268.821	no
AT1G16610	714.786	-0.403075	0.119703	-3.36729	0.000759117	0.00826635	760.939	801.401	880.114	600.562	637.802	607.902	no
AT4G11560	396.351	0.465157	0.138143	3.36721	0.000759322	0.00826635	358.378	308.585	331.99	427.69	472.88	478.583	no
AT4G37460	1024.95	0.353593	0.105027	3.36668	0.000760799	0.00827299	905.272	901.576	892.77	1152.86	1123.19	1174.05	no
AT4G37830	4500.98	-0.318988	0.0947479	-3.36671	0.00076072	0.00827299	4822.88	5239.04	4927.27	4156.79	3861.2	3998.71	no
AT4G26850	3116.88	-0.424141	0.125994	-3.36636	0.000761665	0.00827769	4194.49	3449.71	3071.64	2617.78	2793.51	2574.16	no
AT3G03530	169.514	-2.118	0.629325	-3.3655	0.000764041	0.00829406	469.327	134.718	222.949	34.7989	89.1047	66.187	down
AT4G26660	45.2346	1.10748	0.329064	3.36554	0.000763948	0.00829406	32.4013	34.5431	19.4715	59.495	66.4377	59.0591	up
AT2G03810	116.127	0.756335	0.224776	3.36484	0.000765869	0.00830918	68.7299	94.4179	96.3841	153.789	160.232	123.21	no
AT4G04410	93.0038	0.841881	0.250354	3.36277	0.000771658	0.00836722	75.6029	54.1176	69.124	135.828	93.0127	130.337	no
AT1G77690	843.127	-0.414451	0.123287	-3.36166	0.000774745	0.00839593	1039.79	952.239	896.664	761.087	653.434	755.55	no
AT3G15020	508.356	-0.476548	0.141802	-3.36066	0.000777567	0.00842173	595.005	648.259	532.547	442.283	460.374	371.665	no
AT1G80820	163.512	-0.677146	0.201549	-3.35971	0.000780242	0.00844591	240.555	173.867	189.848	110.01	144.6	122.191	no
AT2G44210	981.535	0.38206	0.11373	3.35936	0.000781246	0.00845198	887.598	784.129	884.982	1055.19	1141.95	1135.36	no
AT5G15280	90.8111	0.760447	0.226426	3.35848	0.000783726	0.00847401	71.6755	63.3291	67.1768	108.887	115.68	118.118	no
AT3G22961	56.8591	0.987492	0.29406	3.35814	0.000784702	0.00847976	28.4738	48.3604	37.9695	77.4557	76.5987	72.2965	no
AT1G33040	480.361	0.488571	0.145562	3.35645	0.000789506	0.00852684	338.74	422.578	439.083	543.313	612.008	526.441	no
AT3G03490	156.877	0.611773	0.182342	3.35509	0.000793381	0.00856384	124.696	113.992	133.38	182.975	190.715	195.506	no
AT1G20110	1915.65	-0.328566	0.0979746	-3.35359	0.000797716	0.00860577	2100.19	2169.31	2128.24	1733.21	1625.77	1737.15	no
AT5G09900	1227.15	0.353084	0.105382	3.35052	0.000806611	0.00869681	1049.6	1051.26	1132.27	1329.1	1384.25	1416.4	no
AT1G68740	304.236	-0.590433	0.176283	-3.34934	0.000810042	0.00872887	431.035	283.254	382.616	230.122	264.187	234.2	no
AT5G47660	196.769	0.582096	0.173856	3.34814	0.000813551	0.00876174	146.297	147.384	179.138	220.019	245.429	242.346	no
AT3G59800	130.63	0.658758	0.196795	3.34742	0.000815663	0.00877459	95.2401	105.932	103.199	145.931	166.485	166.995	no
AT4G14900	1231.48	-0.385628	0.115201	-3.34744	0.000815607	0.00877459	1399.15	1403.6	1380.53	1140.51	944.978	1120.09	no
AT3G51670	1270.88	0.383006	0.114475	3.34575	0.000820605	0.00882277	996.584	1180.22	1134.22	1367.26	1516.34	1430.66	no
AT5G50560	161.718	-0.690612	0.206504	-3.3443	0.000824911	0.00886407	238.591	178.473	183.032	106.642	148.508	115.063	no
AT2G25970	2692.21	-0.345012	0.103211	-3.34279	0.000829408	0.00890257	2769.82	3187.18	3080.4	2452.76	2275.3	2387.82	no
AT4G12010	93.0573	0.794794	0.237764	3.34278	0.000829427	0.00890257	68.7299	57.5719	77.8862	112.255	136.002	105.899	no
AT5G50450	415.312	-0.535754	0.160283	-3.34255	0.000830125	0.00890507	407.47	519.298	548.124	303.088	325.935	387.957	no
AT1G54115	654.996	-0.405205	0.121239	-3.34221	0.000831154	0.00891109	710.864	746.132	782.756	523.107	574.491	592.628	no
AT1G74020	724.573	-0.544425	0.162965	-3.34074	0.000835545	0.00895314	1099.68	735.769	743.813	573.621	638.583	555.971	no
AT1G03250	546.822	-0.4273	0.127925	-3.34023	0.000837096	0.00896472	681.408	586.082	614.327	465.857	489.294	443.962	no
AT3G07230	902.546	0.382753	0.114642	3.33866	0.000841821	0.00901027	767.812	808.309	773.994	1017.03	950.45	1097.69	no
AT3G04260	666.401	0.409274	0.122598	3.33833	0.00084283	0.00901144	531.184	574.567	612.38	750.984	804.287	725.002	no
AT3G08850	1942.85	-0.398491	0.119369	-3.33832	0.000842874	0.00901144	2233.72	2084.1	2308.35	1924.04	1549.95	1556.92	no
AT5G02320	76.0669	0.837018	0.250778	3.33768	0.000844797	0.00902694	47.1291	54.1176	62.3089	102.152	89.8863	100.808	no
AT1G22690	4054.54	-0.419198	0.125645	-3.33636	0.000848828	0.00906494	4140.49	4435.34	5343.96	3294.67	3873.71	3239.09	no
AT2G39660	530.68	-0.41699	0.124994	-3.33608	0.000849681	0.00906897	615.624	602.202	601.671	491.675	433.017	439.889	no
AT2G31390	2174.19	-0.433635	0.129997	-3.33574	0.000850736	0.00907515	2877.82	2505.53	2112.66	1910.57	1946.23	1692.35	no
AT1G18080	6270.82	-0.397941	0.119356	-3.33408	0.000855821	0.00911412	6368.32	8047.4	6974.71	5992.15	5180.58	5061.78	no
AT5G61190	92.7147	0.873516	0.26198	3.33429	0.000855187	0.00911412	76.5848	40.3003	78.8597	120.112	127.404	113.027	no
AT3G26770	268.152	-0.572169	0.171607	-3.33418	0.000855516	0.00911412	382.924	294.768	283.311	237.98	203.221	206.707	no
AT1G70850	36558.8	-0.378659	0.113599	-3.3333	0.000858225	0.00912953	43564	44056.3	36366	34910.1	29570.2	30885.9	no
AT4G13390	147.792	-0.876213	0.262864	-3.33333	0.000858137	0.00912953	236.627	218.773	119.75	76.3332	124.278	110.99	no
AT1G80490	1067.77	-0.372023	0.111622	-3.33288	0.000859522	0.00913823	1165.46	1274.64	1173.16	979.983	871.506	941.891	no
AT5G55180	968.126	-0.374357	0.112333	-3.33256	0.000860505	0.00914358	1160.55	1111.14	1007.65	838.542	845.713	845.157	no
AT2G37420	25.4404	1.39761	0.419434	3.33213	0.000861845	0.00915273	16.6916	11.5144	13.6301	35.9215	35.1729	39.7122	up
AT3G12700	421.322	-0.547093	0.164201	-3.33186	0.000862682	0.00915652	458.527	427.183	615.301	309.823	365.798	351.3	no
AT1G49975	372.622	0.473784	0.14228	3.32994	0.000868632	0.00920431	291.611	310.888	333.937	435.548	466.627	397.122	no
AT5G48180	3826.84	-0.308856	0.0927445	-3.33018	0.000867905	0.00920431	4265.18	4347.83	4091.94	3502.35	3435.22	3318.51	no
AT2G31130	51.0517	1.02359	0.307375	3.33009	0.000868181	0.00920431	40.2561	34.5431	26.2866	60.6175	67.2193	77.3878	up
AT2G32210	89.5086	-0.965023	0.289889	-3.32894	0.000871765	0.00923238	109.968	85.2064	160.64	43.7793	77.3804	60.0774	no
AT4G22350	152.845	0.642835	0.193124	3.32861	0.000872791	0.00923813	108.986	138.173	110.988	200.936	169.611	188.378	no
AT5G54530	251.071	-0.553245	0.166224	-3.3283	0.000873765	0.00924331	347.577	261.376	286.232	206.549	196.968	207.725	no
AT3G23700	1218.76	0.425468	0.127845	3.32799	0.000874765	0.00924364	890.544	1078.9	1152.72	1339.2	1513.22	1338	no
AT4G25820	977.618	-0.590479	0.177423	-3.3281	0.00087442	0.00924364	1389.33	1220.52	917.11	678.018	985.622	675.107	no
AT3G07780	1554.02	0.418506	0.125788	3.32707	0.000877655	0.00926904	1271.5	1294.22	1423.37	1774.75	1539.01	2021.25	no
AT1G59124	1459.71	0.339243	0.102003	3.32581	0.000881627	0.00930585	1278.38	1250.46	1337.69	1573.81	1639.84	1678.09	no
AT5G65660	1828.03	-0.389981	0.117382	-3.32232	0.000892707	0.00941641	2131.61	2284.45	1805.01	1649.02	1545.26	1552.85	no
AT4G02030	328.14	0.475948	0.143263	3.32221	0.000893088	0.00941641	285.72	262.528	275.522	351.357	398.626	395.085	no
AT5G03455	1150.1	-0.342109	0.102994	-3.32165	0.000894857	0.00942985	1284.27	1310.34	1262.73	1019.27	996.565	1027.43	no
AT4G27860	285.101	0.580408	0.174753	3.32131	0.000895952	0.00943618	261.174	233.742	189.848	385.033	291.544	349.264	no
AT4G05150	8333.45	-0.325269	0.0979669	-3.32019	0.000899563	0.00946898	8795.47	9363.49	9646.2	7673.73	6866.53	7655.29	no
AT3G26740	27906.2	0.346756	0.104469	3.31923	0.000902665	0.0094964	22780.1	24097.3	26827.9	30048.3	29994.7	33689.2	no
AT5G40160	168.196	0.63928	0.192616	3.31893	0.000903641	0.00950143	126.659	133.567	135.327	181.853	245.429	186.342	no
AT4G32270	258.265	-0.615401	0.185433	-3.31872	0.000904315	0.00950327	381.942	253.316	300.835	224.509	178.209	210.78	no
AT1G13460	138.13	0.652015	0.19651	3.31798	0.000906703	0.00952312	122.732	100.175	99.3049	172.872	175.864	157.83	no
AT5G53530	359.134	0.484705	0.146121	3.31716	0.000909373	0.00954592	317.14	260.225	320.307	415.342	441.615	400.177	no
AT1G28520	953.388	-0.376943	0.11366	-3.31642	0.000911772	0.00956081	1134.04	1089.26	1009.6	790.273	875.414	821.737	no
AT2G45470	2134.47	-0.445303	0.134272	-3.31642	0.000911794	0.00956081	2146.34	2609.16	2626.71	2116	1599.98	1708.64	no
AT5G50660	160.555	-0.684	0.206263	-3.31616	0.000912637	0.0095644	236.627	175.019	183.032	106.642	146.945	115.063	no
AT3G58610	7424.96	-0.350922	0.105838	-3.31564	0.000914324	0.00957682	7772.38	9069.87	8128.39	7040.61	6401.47	6137.06	no
AT5G11280	934.403	-0.415862	0.12549	-3.3139	0.00092006	0.00963161	980.875	1172.16	1051.46	878.954	794.907	728.057	no
AT3G07400	615.562	-0.430204	0.129829	-3.31361	0.000920983	0.00963599	717.737	633.291	769.126	487.185	546.352	539.678	no
AT3G62730	28.8255	-1.36013	0.410552	-3.31295	0.000923191	0.00965379	45.1654	36.846	42.8374	8.98037	18.7589	20.3652	down
AT3G19550	28.8611	-1.33317	0.402452	-3.31262	0.000924263	0.00965972	48.111	44.9061	31.1545	13.4706	17.1956	18.3287	down
AT1G64190	1178.67	-0.371366	0.112129	-3.31195	0.000926496	0.00967775	1377.54	1375.97	1235.47	1075.4	1050.5	957.165	no
AT2G27510	1094.89	-0.415029	0.125328	-3.31154	0.000927839	0.00968648	1281.32	1377.12	1095.27	1017.03	903.552	895.051	no
AT1G02280	883.376	0.435216	0.131446	3.311	0.000929628	0.00969984	636.243	779.523	837.276	1072.03	966.082	1009.1	no
AT3G46540	344.128	0.470971	0.142253	3.3108	0.000930282	0.00970137	270.992	291.314	303.756	383.911	429.891	384.903	no
AT5G60660	899.042	-0.588318	0.177732	-3.31014	0.000932493	0.00971911	991.675	1296.52	954.105	643.219	929.346	579.391	no
AT1G24764	481.178	0.41276	0.124706	3.30986	0.000933425	0.00972351	422.198	396.095	419.612	560.151	543.226	545.788	no
AT1G56190	2754.78	-0.410401	0.124009	-3.30945	0.000934799	0.00973252	2779.64	3416.32	3238.12	2333.77	2652.04	2108.82	no
AT3G03950	327.123	0.497864	0.150452	3.30913	0.000935852	0.00973816	248.41	263.679	300.835	389.524	350.947	409.341	no
AT2G30210	354.263	-0.676764	0.204655	-3.30685	0.000943503	0.00981243	365.251	598.748	343.673	314.313	246.992	256.602	no
AT5G05140	491.886	0.455717	0.137853	3.30582	0.000946995	0.00984338	390.779	417.972	436.163	504.023	569.019	633.358	no
AT2G26190	594.151	0.437437	0.132352	3.30509	0.000949456	0.00986359	480.128	467.484	565.648	672.405	644.055	735.184	no
AT3G25440	75.4868	0.839791	0.254199	3.30367	0.000954281	0.00990832	53.0202	56.4204	52.5732	105.519	80.5068	104.881	no
AT4G08500	857.636	-0.418606	0.126724	-3.3033	0.000955547	0.00991608	908.217	913.09	1121.56	721.797	714.4	766.751	no
AT2G18110	1582.11	-0.333059	0.10084	-3.30286	0.000957026	0.00992602	1804.65	1783.58	1702.79	1448.09	1351.42	1402.15	no
AT1G28570	120.381	-0.67229	0.203607	-3.30191	0.0009603	0.00993838	148.26	145.081	150.904	93.1714	102.392	82.4791	no
AT3G10010	67.8314	0.907892	0.274948	3.30204	0.00095983	0.00993838	37.3105	57.5719	46.7317	102.152	79.7252	83.4974	no
AT3G27240	1976.33	-0.326011	0.0987269	-3.30215	0.000959471	0.00993838	2220.96	2287.91	2087.35	1769.13	1732.07	1760.57	no
AT4G35300	1301.12	-0.360305	0.109114	-3.30209	0.000959684	0.00993838	1443.33	1481.9	1464.26	1147.24	1223.23	1046.77	no
AT2G34080	73.4246	-0.821598	0.248963	-3.30008	0.000966586	0.00999801	102.113	87.5093	91.5162	56.1273	52.3685	50.9131	no
AT2G20610	1130.12	-0.40366	0.122362	-3.29891	0.000970614	0.0100342	1393.25	1234.34	1235.47	859.871	1059.88	997.896	no
AT5G38720	62.6886	0.902589	0.273643	3.29842	0.000972312	0.0100464	42.2198	37.9974	50.626	87.5586	84.4149	73.3148	no
AT3G60500	208.638	0.53386	0.161876	3.29796	0.000973884	0.0100565	173.789	175.019	162.587	249.205	240.739	250.492	no
AT2G17190	1333.58	-0.355997	0.107949	-3.29783	0.000974353	0.0100565	1511.08	1422.03	1557.72	1244.9	1159.92	1105.83	no
AT2G24820	1528.59	-0.398657	0.120941	-3.29628	0.00097974	0.0101067	1824.29	1637.34	1754.39	1363.89	1449.12	1142.49	no
AT1G58807	1456.61	0.335804	0.101884	3.29595	0.000980903	0.0101096	1276.41	1249.31	1337.69	1572.69	1633.59	1669.95	no
AT2G01290	138.998	-0.666336	0.202172	-3.29589	0.000981118	0.0101096	164.952	176.17	171.35	108.887	125.059	87.5704	no
AT4G15670	32.6554	-1.23993	0.376222	-3.29574	0.000981611	0.0101096	41.238	57.5719	38.9431	21.3284	19.5405	17.3104	down
AT1G79440	1189.95	-0.365877	0.111044	-3.29488	0.000984637	0.0101353	1337.29	1291.91	1389.29	1131.53	988.749	1000.95	no
AT2G05710	5486.25	-0.372493	0.113066	-3.29448	0.000986032	0.0101442	6998.67	5880.39	5691.53	5125.55	4661.58	4559.77	no
AT1G51950	579.393	0.52921	0.160644	3.2943	0.000986677	0.0101453	442.817	460.575	519.89	538.822	692.515	821.737	no
AT5G46620	186.414	0.600936	0.182469	3.29336	0.000989971	0.0101737	149.242	122.052	172.323	230.122	222.762	221.981	no
AT2G18570	190.277	-0.550118	0.16707	-3.29275	0.000992131	0.0101904	228.773	218.773	230.738	149.299	153.197	160.885	no
AT3G18490	5178.23	-0.353786	0.107455	-3.29241	0.000993335	0.0101973	5713.42	5887.3	5831.73	4302.72	5119.61	4214.58	no
AT3G25900	278.232	-0.51534	0.156684	-3.28905	0.00100526	0.0103142	316.158	318.948	346.593	257.063	229.015	201.616	no
AT1G07670	1014.09	-0.409693	0.124605	-3.28794	0.00100922	0.0103492	1270.52	1090.41	1110.85	899.16	938.725	774.897	no
AT2G40660	335.485	0.462416	0.140651	3.28769	0.00101014	0.0103532	286.702	297.071	262.866	402.994	381.43	381.848	no
AT4G00110	181.203	-0.660249	0.200972	-3.28527	0.00101885	0.0104367	193.426	261.376	212.24	144.809	163.359	112.009	no
AT3G16770	24107.6	-0.350376	0.106672	-3.28461	0.00102125	0.0104557	28549.4	24431.2	28078.9	21954.8	19367	22264.3	no
AT1G50600	678.187	0.465369	0.141714	3.28385	0.00102398	0.0104781	501.729	533.116	673.715	756.596	752.7	851.266	no
AT2G47460	45.9971	-1.28803	0.392384	-3.28258	0.0010286	0.0105198	80.5122	37.9974	76.9126	38.1666	28.1383	14.2557	down
AT1G19990	41.3215	1.10217	0.335869	3.28156	0.00103236	0.0105525	23.5646	28.7859	26.2866	62.8626	45.3339	61.0957	up
AT5G57110	1062.02	-0.414405	0.1263	-3.28112	0.00103396	0.0105576	1271.5	1260.82	1106.96	1036.11	846.494	850.248	no
AT4G03380	15.0572	-2.07829	0.633387	-3.28123	0.00103357	0.0105576	37.3105	9.2115	26.2866	6.73528	4.68972	6.10957	down
AT2G30490	3403.74	-0.364978	0.111244	-3.28089	0.0010348	0.0105604	4172.89	3607.45	3717.12	2782.79	3275.77	2866.4	no
AT1G18370	54.6127	1.02975	0.314019	3.27925	0.00104084	0.0106108	31.4194	40.3003	36.0224	94.2939	72.6906	52.9496	up
AT1G28390	233.225	-0.513313	0.156533	-3.27926	0.00104079	0.0106108	270.992	271.739	279.417	203.181	180.554	193.47	no
AT4G17090	287.161	0.484267	0.147756	3.27749	0.00104735	0.0106714	239.573	247.559	231.711	335.641	354.855	313.624	no
AT1G69610	22.7994	1.55402	0.474335	3.2762	0.00105214	0.0107145	13.746	11.5144	9.73577	23.5735	47.6788	30.5478	up
AT2G32860	653.074	0.407024	0.124339	3.2735	0.00106224	0.0108117	512.529	586.082	587.067	695.979	776.148	760.641	no
AT1G68190	861.698	0.481299	0.14705	3.27304	0.00106399	0.0108237	608.751	697.771	851.88	877.831	1073.95	1060.01	no
AT5G12110	361.059	0.577518	0.176475	3.27251	0.00106596	0.0108379	226.809	278.648	363.144	436.671	394.718	466.364	no
AT5G41240	143.894	0.663857	0.202901	3.27183	0.00106855	0.0108454	137.46	97.8722	98.3313	180.73	175.864	173.104	no
AT2G39510	124.661	-0.900737	0.275292	-3.27194	0.00106814	0.0108454	234.664	108.235	143.116	95.4165	68.7825	97.7531	no
AT2G46240	106.512	0.798855	0.244137	3.27216	0.0010673	0.0108454	62.8388	65.6319	104.173	135.828	121.933	148.666	no
AT4G14580	393.45	-0.657496	0.200964	-3.27172	0.00106897	0.0108454	663.735	366.157	414.744	273.901	317.338	324.825	no
AT1G06510	222.366	0.536112	0.163875	3.27146	0.00106994	0.0108495	168.879	177.321	198.61	259.308	280.601	249.474	no
AT1G06670	328.837	0.47926	0.146537	3.27056	0.00107333	0.0108736	295.539	283.254	245.341	402.994	378.304	367.592	no
AT2G18260	64.7175	0.974457	0.297951	3.27053	0.00107346	0.0108736	33.3831	50.6633	46.7317	93.1714	62.5296	101.826	no
AT2G04690	857.004	0.407212	0.124516	3.27035	0.00107413	0.0108746	717.737	703.528	788.597	915.998	921.53	1094.63	no
AT5G06200	45.7057	-1.23215	0.376806	-3.26999	0.00107552	0.0108829	61.857	88.6607	42.8374	22.4509	39.081	19.347	down
AT5G37440	17.5999	1.731	0.529517	3.26901	0.00107923	0.0109147	7.85485	6.90863	9.73577	17.9607	33.6096	29.5296	up
AT1G24267	700.848	-0.417347	0.127689	-3.26847	0.00108132	0.01093	910.181	733.466	760.364	600.562	598.721	601.792	no
AT5G45250	246.485	0.53475	0.163622	3.2682	0.00108233	0.0109344	211.099	184.23	207.372	319.926	257.935	298.35	no
AT1G80930	876.833	0.382963	0.117193	3.2678	0.00108387	0.0109442	793.34	698.923	789.571	1054.07	946.542	978.549	no
AT5G19310	76.5333	0.877368	0.268548	3.26709	0.00108661	0.0109603	64.8025	40.3003	56.4675	104.397	111.772	81.4609	no
AT5G26770	107.647	0.749827	0.229502	3.26719	0.0010862	0.0109603	68.7299	80.6006	91.5162	116.745	127.404	160.885	no
AT4G31500	3068.49	-0.44105	0.13501	-3.26679	0.00108774	0.0109659	4250.46	2920.05	3430.89	2513.38	2716.91	2579.26	no
AT2G01750	55.9126	0.950588	0.291059	3.26596	0.00109093	0.0109923	32.4013	48.3604	34.0752	74.0881	74.2539	72.2965	no
AT5G19510	6146.74	-0.35235	0.107919	-3.26494	0.00109486	0.0110202	6758.12	7462.47	6459.68	5933.78	5151.66	5114.73	no
AT2G34640	291.846	0.594218	0.181992	3.26508	0.00109435	0.0110202	212.081	248.711	236.579	438.916	333.752	281.04	no
AT4G26890	45.5395	-1.14224	0.349886	-3.26459	0.00109623	0.0110282	83.4578	41.4518	63.2825	22.4509	32.0464	30.5478	down
AT5G35750	354.95	0.533421	0.163427	3.26398	0.0010986	0.0110404	288.666	234.893	345.62	399.627	408.787	452.108	no
AT4G12650	2325.56	-0.31261	0.0957737	-3.26405	0.00109831	0.0110404	2653.96	2504.38	2570.24	2112.63	2016.58	2095.58	no
AT1G10830	442.073	-0.5075	0.155521	-3.26323	0.00110149	0.0110636	501.729	568.81	488.736	342.377	436.144	314.643	no
AT4G01210	510.495	0.430717	0.132	3.26301	0.00110235	0.0110664	480.128	420.275	404.034	557.906	581.525	619.103	no
AT5G06420	36.6284	1.20696	0.369924	3.26272	0.0011035	0.0110721	22.5827	20.7259	23.3658	34.7989	63.3112	54.9861	up
AT5G47750	901.288	-0.371036	0.113751	-3.26183	0.00110694	0.0111008	1072.19	977.571	999.864	811.601	811.321	735.184	no
AT2G28380	560.757	-0.410972	0.126004	-3.26158	0.00110793	0.0111049	662.753	649.411	607.512	521.984	469.753	453.126	no
AT4G33500	454.777	0.502101	0.154004	3.26032	0.00111288	0.0111487	356.414	394.943	378.721	572.499	596.376	429.706	no
AT1G71340	692.263	-0.423518	0.129931	-3.25956	0.00111585	0.0111726	861.088	833.641	685.398	571.376	600.284	601.792	no
AT3G46640	591.678	-0.490341	0.150451	-3.25914	0.00111751	0.0111833	634.279	664.38	773.02	578.111	416.603	483.674	no
AT4G28940	242.73	-0.765356	0.234888	-3.25838	0.00112049	0.0112073	440.854	221.076	255.077	181.853	204.784	152.739	no
AT1G06570	2748.86	0.480937	0.147632	3.25767	0.00112331	0.0112296	2065.83	2335.12	2482.62	3107.21	2577	3925.4	no
AT2G17660	16.3888	-1.92214	0.59009	-3.25737	0.00112448	0.0112315	12.7641	25.3316	39.9167	5.61273	8.59782	6.10957	down
AT4G34180	2343	-0.358819	0.110158	-3.25732	0.00112468	0.0112315	2938.7	2401.9	2557.59	2008.24	2071.29	2080.31	no
AT1G52800	27.8675	-1.48676	0.456608	-3.25609	0.0011296	0.0112747	56.9477	28.7859	37.9695	13.4706	21.8854	8.14609	down
AT1G73200	410.624	0.495516	0.152209	3.25549	0.00113196	0.0112924	351.505	277.496	392.352	470.347	482.259	489.784	no
AT2G26080	5253.68	-0.358414	0.110103	-3.25526	0.00113288	0.0112957	5686.91	6039.29	5983.6	4844.91	4952.34	4015	no
AT1G19050	48.946	1.22229	0.375522	3.2549	0.00113432	0.0113041	33.3831	26.4831	28.2337	87.5586	84.4149	33.6026	up
AT5G28400	200.122	0.67655	0.207975	3.25303	0.0011418	0.0113728	173.789	123.204	163.561	308.7	199.313	232.164	no
AT1G28260	549.975	0.503536	0.154818	3.25243	0.00114422	0.0113849	497.801	445.606	420.585	615.156	544.789	775.915	no
AT1G43850	796.508	0.403367	0.124015	3.25258	0.00114364	0.0113849	743.265	639.048	673.715	944.062	823.827	955.129	no
AT4G18510	42.8338	-1.29943	0.39962	-3.25165	0.00114737	0.0114104	65.7844	84.055	33.1016	31.4313	27.3567	15.2739	down
AT4G11175	305.254	0.526117	0.161834	3.25096	0.00115015	0.011432	206.19	283.254	261.892	374.931	371.269	333.99	no
AT3G01260	47.6349	1.17125	0.360559	3.24843	0.00116046	0.0115285	22.5827	42.6032	23.3658	72.9655	80.5068	43.7852	up
AT3G06750	745.134	-0.462622	0.142436	-3.24792	0.00116251	0.0115428	706.937	932.665	952.158	575.866	646.4	656.778	no
AT1G75190	93.713	0.781668	0.240764	3.24662	0.00116786	0.0115779	62.8388	77.1463	67.1768	97.6616	114.898	142.557	no
AT1G76200	2780.12	-0.328785	0.101269	-3.24666	0.00116767	0.0115779	3106.59	3314.99	2866.21	2447.15	2512.13	2433.64	no
AT5G47910	1722.47	-0.473406	0.145814	-3.24663	0.00116779	0.0115779	1960.77	1625.83	2421.29	1306.64	1560.11	1460.19	no
AT2G29560	354.851	0.440912	0.135818	3.24635	0.00116896	0.0115827	314.194	295.919	293.047	401.872	412.695	411.377	no
AT3G57280	724.968	-0.380051	0.117091	-3.24578	0.00117128	0.0115997	816.905	781.826	859.669	655.567	596.376	639.468	no
AT2G22680	370.764	-0.466977	0.143987	-3.24319	0.001182	0.0116999	460.491	441.001	388.457	325.539	285.291	323.807	no
AT1G27450	2585.55	-0.322929	0.0995973	-3.24235	0.0011855	0.0117284	2782.58	3059.37	2779.56	2379.8	2290.15	2221.85	no
AT5G13180	1191.03	0.459376	0.141693	3.24205	0.00118674	0.0117346	1180.19	952.239	877.193	1357.16	1555.42	1223.95	no
AT3G51330	492.769	-0.510053	0.157431	-3.23984	0.00119595	0.0118196	517.438	697.771	521.837	399.627	365.798	454.144	no
AT4G28300	2421.17	-0.389513	0.12028	-3.23838	0.00120209	0.0118741	2535.15	2648.31	3053.14	2083.45	1888.39	2318.58	no
AT2G02860	423.663	-0.4189	0.129365	-3.23812	0.00120322	0.0118785	469.327	476.695	508.207	359.215	365.016	363.519	no
AT2G28370	1062.42	-0.354798	0.109574	-3.23798	0.00120379	0.0118785	1246.96	1187.13	1142.01	968.758	881.667	948.001	no
AT5G11000	588.762	-0.407055	0.125722	-3.23774	0.0012048	0.0118824	611.697	678.197	724.341	502.901	520.559	494.875	no
AT1G06400	888.678	0.434573	0.134299	3.23586	0.00121276	0.0119547	733.447	677.045	856.748	905.895	1041.9	1117.03	no
AT3G01820	660.339	-0.389641	0.120432	-3.23537	0.00121485	0.0119692	767.812	770.312	708.764	605.053	574.491	535.605	no
AT4G13493	78.8384	0.903034	0.279183	3.23456	0.0012183	0.011997	41.238	47.2089	75.939	118.99	100.047	89.607	no
AT4G15210	46.2252	-1.27064	0.393091	-3.23244	0.00122736	0.0120799	55.9658	99.0236	40.8902	25.8186	17.9773	37.6757	down
AT3G15660	550.867	0.406858	0.125882	3.23205	0.00122905	0.0120903	480.128	487.058	453.687	616.278	590.905	677.144	no
AT5G16260	524.095	0.429616	0.132985	3.23056	0.00123548	0.0121472	412.38	435.243	491.656	590.459	568.238	646.596	no
AT1G60860	182.438	0.620431	0.192094	3.22983	0.00123863	0.012172	130.587	125.507	174.27	240.225	196.968	227.072	no
AT3G12200	367.392	0.45202	0.13997	3.22941	0.00124047	0.0121838	328.922	282.102	319.333	407.484	420.511	445.998	no
AT1G04985	608.593	0.394845	0.122284	3.22891	0.00124264	0.0121988	514.493	549.236	514.049	660.057	671.411	742.312	no
AT3G07090	623.492	0.456097	0.141289	3.2281	0.00124614	0.0122269	549.84	469.787	555.912	726.288	624.514	814.609	no
AT1G02360	303.629	-0.613653	0.190224	-3.22595	0.00125557	0.012313	322.049	481.301	299.862	230.122	263.406	225.036	no
AT5G09350	117.79	0.686643	0.212886	3.2254	0.00125797	0.012313	96.2219	80.6006	93.4634	166.137	143.036	127.283	no
AT5G67420	5827.03	-0.297619	0.0922676	-3.22561	0.00125707	0.012313	6415.45	6727.85	6135.48	5240.05	5310.32	5133.05	no
AT2G01870	106.32	0.822923	0.255133	3.22547	0.00125767	0.012313	56.9477	88.6607	85.6748	125.725	171.956	108.954	no
AT4G30980	94.8261	-0.814038	0.252387	-3.22536	0.00125814	0.012313	136.478	140.475	85.6748	70.7204	63.3112	72.2965	no
AT1G62980	316.716	-0.730619	0.226581	-3.22454	0.00126177	0.0123422	463.436	458.272	265.787	205.426	311.866	195.506	no
AT3G28540	16.7289	1.90488	0.591164	3.22225	0.00127188	0.0124347	11.7823	3.45431	5.84146	14.5931	35.1729	29.5296	up
AT3G51160	1071.35	-0.358285	0.111208	-3.22175	0.00127411	0.0124502	1193.94	1267.73	1150.77	937.326	993.439	884.869	no
AT1G08500	187.286	-0.577873	0.179381	-3.22149	0.00127526	0.012455	213.063	239.499	220.028	142.563	134.439	174.123	no
AT3G51920	1268.18	0.397446	0.123384	3.22122	0.00127646	0.0124603	1025.06	1032.84	1224.76	1403.18	1335.79	1587.47	no
AT5G40780	335.718	-0.498146	0.154654	-3.22102	0.00127733	0.0124625	443.799	375.369	361.197	254.818	310.303	268.821	no
AT1G32450	2961.87	0.51268	0.159197	3.2204	0.00128011	0.0124832	2875.86	2155.49	2289.85	3671.85	2668.45	4109.7	no
AT5G20650	1649.73	-0.3211	0.0997736	-3.21828	0.0012896	0.0125693	1833.13	1834.24	1829.35	1537.89	1417.86	1445.93	no
AT2G40770	157.831	0.585913	0.182088	3.21775	0.00129199	0.0125862	123.714	124.355	130.459	202.058	192.278	174.123	no
AT3G23980	370.872	0.430053	0.133673	3.2172	0.0012945	0.0126042	323.031	314.342	310.571	435.548	428.328	413.414	no
AT1G75590	72.8936	-0.988311	0.307246	-3.21667	0.00129686	0.0126205	100.149	118.598	73.0183	49.392	65.6561	30.5478	no
AT5G43190	426.481	-0.438828	0.136429	-3.21653	0.0012975	0.0126205	487.983	503.178	481.921	325.539	361.108	399.158	no
AT5G47700	6378.15	-0.371646	0.115563	-3.21595	0.00130011	0.0126395	6782.66	7947.22	6855.93	6115.63	5613.59	4953.84	no
AT5G63700	145.693	0.739402	0.229952	3.21546	0.00130238	0.0126549	72.6574	122.052	133.38	169.505	202.44	174.123	no
AT2G20240	76.0612	0.822435	0.255787	3.21531	0.00130302	0.0126549	60.8751	51.8147	51.5996	112.255	82.0701	97.7531	no
AT3G23430	935.07	-0.431339	0.134171	-3.21484	0.00130516	0.0126692	1258.74	1031.69	930.74	826.194	800.379	762.678	no
AT2G04900	826.456	-0.360642	0.112198	-3.21434	0.00130743	0.0126848	978.911	890.061	918.083	720.675	709.711	741.294	no
AT5G20110	161.631	0.595483	0.185283	3.21391	0.0013094	0.012691	141.387	118.598	125.591	194.201	178.209	211.798	no
AT3G13040	1158.77	0.402643	0.125279	3.21397	0.00130912	0.012691	1143.86	896.97	953.132	1233.68	1348.29	1376.69	no
AT5G23420	84.9739	0.80034	0.249212	3.21148	0.00132055	0.0127796	57.9295	73.692	54.5203	126.848	103.174	93.68	no
AT5G59450	216.479	0.612586	0.190737	3.21168	0.00131963	0.0127796	200.299	170.413	142.142	277.269	216.509	292.241	no
AT2G02450	113.092	0.76786	0.239089	3.21161	0.00131995	0.0127796	89.3489	58.7233	102.226	129.093	135.22	163.94	no
AT1G17620	1079.9	-0.578499	0.180254	-3.20936	0.00133032	0.0128611	1023.09	1109.99	1747.57	761.087	885.575	952.074	no
AT3G48115	1118.93	-0.42492	0.132397	-3.20943	0.00133	0.0128611	1426.64	1358.7	1062.17	957.532	913.713	994.841	no
AT1G29370	1576.99	0.337961	0.105317	3.20898	0.00133207	0.0128715	1450.2	1355.24	1372.74	1771.38	1650	1862.4	no
AT3G15900	372.469	0.448023	0.13966	3.20796	0.00133678	0.0129105	286.702	327.008	331.99	408.607	431.454	449.053	no
AT4G20130	478.224	0.422903	0.131971	3.20452	0.0013529	0.0130595	367.214	439.849	419.612	530.965	555.732	555.971	no
AT3G27700	306.466	0.504003	0.157303	3.20404	0.00135515	0.0130746	281.793	216.47	260.919	391.769	344.694	343.154	no
AT4G33780	445.73	-0.494032	0.154218	-3.20347	0.00135785	0.013094	556.713	581.476	426.427	388.401	385.339	336.026	no
AT2G47520	94.0714	-0.871089	0.271936	-3.20329	0.00135867	0.0130954	155.133	79.4492	130.459	56.1273	75.0355	68.2235	no
AT3G16640	57244.2	-0.401467	0.125372	-3.20221	0.00136376	0.0131379	71046.1	61549	62876.5	50301.3	41310.9	56381.1	no
AT3G46550	569.589	-0.40696	0.127129	-3.20116	0.00136874	0.0131791	594.023	643.654	710.711	480.45	497.892	490.802	no
AT1G54890	40.8902	-1.20927	0.377859	-3.20031	0.00137279	0.0132115	79.5304	49.5118	41.8638	33.6764	23.4486	17.3104	down
AT1G29990	422.549	0.442157	0.138203	3.19933	0.00137748	0.0132499	335.795	391.489	347.567	527.597	460.374	472.473	no
AT3G01910	2879.81	-0.304736	0.095255	-3.19916	0.00137829	0.013251	3152.74	3129.61	3265.38	2547.06	2491.8	2692.28	no
AT5G37600	2012.87	-0.441083	0.137943	-3.19757	0.00138592	0.0133109	2816.95	2208.46	1928.66	1715.25	1655.47	1752.43	no
AT2G07170	58.4058	0.877889	0.274545	3.19761	0.00138569	0.0133109	41.238	40.3003	41.8638	79.7008	75.0355	72.2965	no
AT5G35840	495.058	0.440717	0.137835	3.19742	0.00138662	0.013311	447.727	376.52	435.189	525.352	557.295	628.267	no
AT4G09180	184.112	0.542405	0.169701	3.19624	0.00139233	0.0133591	143.351	155.444	150.904	218.897	211.037	225.036	no
AT1G51940	628.919	0.463301	0.144994	3.19531	0.00139683	0.0133955	476.2	482.452	627.957	679.141	798.034	709.728	no
AT5G02180	317.395	-0.463483	0.145104	-3.19414	0.0014025	0.0134364	362.305	374.217	368.012	271.656	286.854	241.328	no
AT4G13850	1909.61	-0.433931	0.13585	-3.19419	0.00140223	0.0134364	2134.56	2458.32	1990.97	1883.63	1612.48	1377.71	no
AT4G24130	282.518	-0.501248	0.15695	-3.19367	0.00140475	0.0134513	379.978	307.434	305.703	228.999	233.704	239.291	no
AT1G64390	1645.1	-0.536706	0.168087	-3.19302	0.00140792	0.0134748	1795.82	2325.9	1721.28	1642.29	1367.05	1018.26	no
AT5G46760	1022.88	0.378829	0.118653	3.19274	0.00140928	0.0134811	870.907	817.521	978.445	1134.89	1104.43	1231.08	no
AT5G53170	1500.02	0.363806	0.11399	3.19157	0.00141501	0.0135291	1192.96	1281.55	1461.34	1646.78	1741.45	1676.06	no
AT1G74500	130.814	-0.732014	0.229439	-3.19046	0.00142048	0.0135678	183.607	189.987	116.829	102.152	104.737	87.5704	no
AT4G28610	618.207	0.420702	0.131861	3.1905	0.00142026	0.0135678	509.583	510.087	565.648	675.773	651.871	796.28	no
[truncated: 31,604 more rows]

## Sheet: up-regulated genes
The up-regulated genes in 4XCol-0 compared with Col-0
gene	chr	st	ed	strand	gene	logFC	pvalue
AT1G01060	chr1	33379	37871	-	AT1G01060	1.80674	3.6371e-19
AT1G02990	chr1	681396	687315	-	AT1G02990	1.21265	4.07451e-09
AT1G03080	chr1	731611	738056	-	AT1G03080	1.3265	3.37633e-13
AT1G03780	chr1	947520	951827	-	AT1G03780	1.2726	0.000132038
AT1G05320	chr1	1553603	1557733	+	AT1G05320	1.80785	4.02463e-14
AT1G06360	chr1	1938963	1940459	-	AT1G06360	1.10454	2.88827e-07
AT1G09415	chr1	3037754	3038408	-	AT1G09415	1.00603	2.63946e-06
AT1G09890	chr1	3214237	3217538	-	AT1G09890	1.233	0.0126835
AT1G11420	chr1	3844581	3846872	-	AT1G11420	1.20883	0.00409587
AT1G12150	chr1	4123530	4125648	-	AT1G12150	2.28482	0.0223028
AT1G12650	chr1	4305933	4308005	+	AT1G12650	1.03081	1.32306e-06
AT1G13220	chr1	4515606	4520284	+	AT1G13220	1.86067	9.83674e-10
AT1G13330	chr1	4567935	4570598	+	AT1G13330	1.62522	0.0272435
AT1G13970	chr1	4779523	4782542	-	AT1G13970	1.51228	0.000603916
AT1G14280	chr1	4877627	4879149	+	AT1G14280	1.18065	2.16562e-13
AT1G15940	chr1	5473565	5478259	+	AT1G15940	1.5079	8.05394e-14
AT1G17360	chr1	5946764	5951473	+	AT1G17360	1.83601	7.84646e-13
AT1G18370	chr1	6319650	6324222	-	AT1G18370	1.02975	0.00104084
AT1G18810	chr1	6485596	6487030	-	AT1G18810	1.02493	0.00206475
AT1G18990	chr1	6558678	6560489	-	AT1G18990	1.79686	0.00559116
AT1G19050	chr1	6577833	6579178	-	AT1G19050	1.22229	0.00113432
AT1G19835	chr1	6855952	6860443	-	AT1G19835	1.41	2.80555e-18
AT1G19990	chr1	6935218	6936693	+	AT1G19990	1.10217	0.00103236
AT1G20590	chr1	7131166	7132183	-	AT1G20590	1.84943	0.0347008
AT1G20970	chr1	7313946	7319574	+	AT1G20970	1.15907	2.86276e-13
AT1G21810	chr1	7656399	7658634	-	AT1G21810	1.47487	0.0181986
AT1G22060	chr1	7773063	7781499	-	AT1G22060	1.06361	1.01697e-14
AT1G22275	chr1	7867133	7872618	+	AT1G22275	3.10482	0.00225109
AT1G24030	chr1	8503234	8505460	+	AT1G24030	1.08244	0.00715475
AT1G24160	chr1	8553411	8556555	-	AT1G24160	1.03044	1.10629e-18
AT1G24460	chr1	8665874	8672651	+	AT1G24460	1.1154	4.17164e-13
AT1G24792	chr1	8766060	8767096	+	AT1G24792	1.32856	0.00897554
AT1G25141	chr1	8817678	8818382	+	AT1G25141	1.33496	0.0267938
AT1G29000	chr1	10113018	10114340	+	AT1G29000	3.70476	0.0262032
AT1G30190	chr1	10618966	10619802	+	AT1G30190	4.00799	0.0107812
AT1G32560	chr1	11774484	11775279	+	AT1G32560	1.1035	0.0119272
AT1G33240	chr1	12051471	12054546	-	AT1G33240	1.15709	2.00336e-13
AT1G35115	chr1	12842158	12845455	+	AT1G35115	1.21251	4.74748e-08
AT1G43640	chr1	16439435	16441844	-	AT1G43640	3.18153	0.0288961
AT1G43780	chr1	16563811	16567399	+	AT1G43780	2.51968	0.0234937
AT1G44910	chr1	16975604	16982965	+	AT1G44910	1.11637	1.71698e-11
AT1G49870	chr1	18460212	18463785	+	AT1G49870	2.33612	2.16889e-05
AT1G50280	chr1	18623698	18626395	-	AT1G50280	1.06457	0.00387572
AT1G51080	chr1	18929744	18930752	-	AT1G51080	1.07381	0.0161029
AT1G51100	chr1	18934308	18935193	+	AT1G51100	1.00467	1.50769e-05
AT1G51405	chr1	19057780	19059582	+	AT1G51405	1.84617	0.000137099
AT1G52080	chr1	19369131	19372065	+	AT1G52080	1.00897	0.00189234
AT1G52410	chr1	19520728	19525624	+	AT1G52410	1.41297	4.89259e-14
AT1G53250	chr1	19857351	19859256	+	AT1G53250	1.57694	4.29435e-07
AT1G53260	chr1	19859267	19860976	-	AT1G53260	3.65725	0.0240885
AT1G53460	chr1	19954490	19956632	-	AT1G53460	1.2189	2.68329e-07
AT1G53480	chr1	19963047	19964712	-	AT1G53480	4.28051	1.15999e-06
AT1G53490	chr1	19963267	19966952	+	AT1G53490	2.03873	1.04881e-08
AT1G54410	chr1	20309775	20310767	-	AT1G54410	1.05981	5.3509e-21
AT1G55080	chr1	20553011	20554254	-	AT1G55080	1.05827	0.000280974
AT1G55200	chr1	20589129	20592063	-	AT1G55200	1.10018	0.01989
AT1G56660	chr1	21237888	21240558	+	AT1G56660	1.05377	0.0302953
AT1G58025	chr1	21457667	21462243	-	AT1G58025	1.11083	1.12618e-07
AT1G58180	chr1	21537770	21539914	-	AT1G58180	1.3916	9.80223e-18
AT1G58460	chr1	21721404	21722429	+	AT1G58460	2.41749	0.0351253
AT1G58725	chr1	21771935	21773365	-	AT1G58725	2.04857	0.0195823
AT1G59030	chr1	21808193	21809509	-	AT1G59030	2.04857	0.0195823
AT1G59406	chr1	21844451	21845881	-	AT1G59406	2.04857	0.0195823
AT1G59590	chr1	21887752	21888792	+	AT1G59590	1.01308	2.58591e-05
AT1G60640	chr1	22337375	22339672	-	AT1G60640	1.71224	1.14662e-07
AT1G61690	chr1	22782607	22786859	-	AT1G61690	1.09043	1.12684e-13
AT1G62700	chr1	23216218	23217916	-	AT1G62700	1.06683	0.0353815
AT1G63295	chr1	23474069	23475532	-	AT1G63295	1.45848	0.00175377
AT1G63300	chr1	23482193	23486220	+	AT1G63300	1.3706	3.38464e-05
AT1G63640	chr1	23589043	23595821	-	AT1G63640	1.00232	3.35656e-06
AT1G64110	chr1	23796719	23801725	-	AT1G64110	1.54775	1.6033e-09
AT1G64330	chr1	23870905	23874198	+	AT1G64330	1.33911	9.82273e-08
AT1G65010	chr1	24149543	24154274	+	AT1G65010	1.54725	1.27672e-14
AT1G65470	chr1	24319670	24324064	-	AT1G65470	1.43144	1.85965e-05
AT1G66840	chr1	24933856	24936322	-	AT1G66840	1.33776	1.03532e-05
AT1G67230	chr1	25151270	25156323	-	AT1G67230	1.38759	2.33872e-18
AT1G68790	chr1	25834709	25839319	-	AT1G68790	1.52571	1.49168e-13
AT1G68910	chr1	25908131	25911108	-	AT1G68910	1.08176	1.94636e-08
AT1G69030	chr1	25947265	25949262	-	AT1G69030	1.09496	3.79328e-09
AT1G69070	chr1	25967312	25971389	-	AT1G69070	1.28133	1.27772e-06
AT1G69325	chr1	26063205	26063736	+	AT1G69325	1.46369	0.00679348
AT1G69588	chr1	26178042	26178925	+	AT1G69588	1.47144	0.0418667
AT1G69610	chr1	26186954	26189489	+	AT1G69610	1.55402	0.00105214
AT1G69670	chr1	26202031	26204442	-	AT1G69670	1.01751	2.05023e-06
AT1G70100	chr1	26403083	26406119	+	AT1G70100	1.08268	3.54449e-10
AT1G70200	chr1	26432297	26434400	-	AT1G70200	1.16662	1.5201e-09
AT1G70950	chr1	26752689	26755359	+	AT1G70950	1.36685	5.51783e-06
AT1G72250	chr1	27192845	27198314	+	AT1G72250	1.03566	0.000228167
AT1G72490	chr1	27288900	27291042	-	AT1G72490	1.14101	0.0384931
AT1G73370	chr1	27584425	27588464	-	AT1G73370	1.33283	0.000155562
AT1G75150	chr1	28204387	28208573	-	AT1G75150	1.05734	0.0417873
AT1G75310	chr1	28261004	28266124	+	AT1G75310	1.51135	4.54103e-13
AT1G75450	chr1	28314458	28318375	-	AT1G75450	1.28431	6.84681e-16
AT1G76720	chr1	28794144	28800369	-	AT1G76720	1.0654	0.000138767
AT1G76740	chr1	28805235	28810557	+	AT1G76740	1.95849	0.00112695
AT1G76890	chr1	28873059	28875292	-	AT1G76890	1.33812	6.75674e-06
AT1G77360	chr1	29071983	29073536	-	AT1G77360	1.1202	0.0256724
AT1G77580	chr1	29144025	29147584	-	AT1G77580	1.07063	5.32859e-05
AT1G78110	chr1	29391827	29393334	+	AT1G78110	1.2414	2.37818e-12
AT1G78865	chr1	29647738	29649951	-	AT1G78865	1.04383	0.0404447
AT1G79150	chr1	29772588	29777989	-	AT1G79150	1.13565	0.000752354
AT1G80810	chr1	30365287	30368898	+	AT1G80810	1.60773	1.85071e-09
AT5G02010	chr5	383153	385850	+	AT5G02010	1.00105	2.79925e-06
AT5G03890	chr5	1047150	1047689	+	AT5G03890	1.14826	0.0253146
AT5G04020	chr5	1081611	1086546	-	AT5G04020	1.19203	6.31602e-06
AT5G04180	chr5	1147648	1149284	-	AT5G04180	1.19866	0.0476319
AT5G04320	chr5	1209197	1212578	+	AT5G04320	1.06266	2.45569e-05
AT5G04370	chr5	1231697	1234147	+	AT5G04370	1.00139	0.016224
AT5G04890	chr5	1427173	1428454	+	AT5G04890	1.50059	7.55377e-10
AT5G05180	chr5	1536226	1538492	+	AT5G05180	1.02363	1.37084e-05
AT5G05210	chr5	1547423	1549791	+	AT5G05210	1.53065	1.24466e-13
AT5G06110	chr5	1840829	1843872	-	AT5G06110	1.08481	3.15593e-15
AT5G06420	chr5	1960681	1963040	+	AT5G06420	1.20696	0.0011035
AT5G07660	chr5	2422839	2429912	+	AT5G07660	1.34449	0.0404748
AT5G07790	chr5	2483311	2486361	+	AT5G07790	1.29724	7.51097e-05
AT5G07810	chr5	2491283	2498484	-	AT5G07810	1.17621	0.00873535
AT5G07820	chr5	2498749	2501209	-	AT5G07820	1.05651	1.07522e-05
AT5G08010	chr5	2569606	2571734	+	AT5G08010	1.15158	2.8481e-06
AT5G08420	chr5	2713413	2716179	+	AT5G08420	1.2845	2.17586e-21
AT5G08600	chr5	2786187	2790241	+	AT5G08600	1.78558	4.7511e-05
AT5G10140	chr5	3173497	3179448	-	AT5G10140	1.46624	1.05093e-05
AT5G10150	chr5	3181983	3183865	-	AT5G10150	1.0891	6.10967e-09
AT5G10230	chr5	3209540	3211423	-	AT5G10230	1.13286	0.000638422
AT5G10250	chr5	3217028	3219368	-	AT5G10250	1.41289	0.0392872
AT5G10950	chr5	3459273	3461734	-	AT5G10950	1.08451	9.28674e-09
AT5G11390	chr5	3633667	3636570	+	AT5G11390	1.14543	1.14313e-07
AT5G12230	chr5	3953148	3956185	-	AT5G12230	1.11475	6.45193e-12
AT5G13340	chr5	4277939	4279446	-	AT5G13340	1.07991	6.60245e-05
AT5G13460	chr5	4315759	4318360	+	AT5G13460	1.06194	3.02978e-08
AT5G14350	chr5	4627140	4628703	-	AT5G14350	1.45011	0.000333146
AT5G15920	chr5	5195683	5199559	+	AT5G15920	1.00951	1.2797e-05
AT5G16030	chr5	5238178	5240748	+	AT5G16030	1.79853	2.03624e-26
AT5G16160	chr5	5275695	5276606	-	AT5G16160	1.07199	0.0491941
AT5G16180	chr5	5279884	5282898	+	AT5G16180	1.0082	7.27804e-08
AT5G16720	chr5	5494228	5496810	+	AT5G16720	1.19327	7.09494e-07
AT5G16730	chr5	5497643	5500845	+	AT5G16730	1.64093	4.85925e-28
AT5G16780	chr5	5517490	5522258	-	AT5G16780	1.07663	2.48112e-15
AT5G17160	chr5	5639646	5642513	-	AT5G17160	1.31079	3.59276e-06
AT5G17900	chr5	5924707	5926901	+	AT5G17900	1.13405	8.85748e-17
AT5G17930	chr5	5939998	5944430	-	AT5G17930	1.08077	1.51733e-07
AT5G18340	chr5	6070640	6072310	-	AT5G18340	1.10208	0.00387052
AT5G19480	chr5	6571501	6573525	+	AT5G19480	1.0764	8.40702e-08
AT5G20970	chr5	7122800	7124001	+	AT5G20970	1.43703	1.34737e-05
AT5G22320	chr5	7387985	7390520	-	AT5G22320	1.87594	5.59703e-11
AT5G22794	chr5	7608242	7611591	+	AT5G22794	1.06864	0.0368827
AT5G23480	chr5	7916314	7919278	+	AT5G23480	1.58961	0.0185679
AT5G24630	chr5	8432384	8436170	-	AT5G24630	2.33508	1.75432e-07
AT5G24880	chr5	8552743	8554074	+	AT5G24880	1.53685	0.00805972
AT5G25070	chr5	8640998	8643491	-	AT5G25070	1.02839	2.40628e-10
AT5G27940	chr5	9974411	9975071	+	AT5G27940	3.42333	0.0430073
AT5G28263	chr5	10241337	10256531	+	AT5G28263	1.79469	0.0061477
AT5G28300	chr5	10292651	10295283	-	AT5G28300	1.4774	3.23998e-19
AT5G28610	chr5	10610959	10611446	+	AT5G28610	4.1898	0.00546688
AT5G28630	chr5	10636631	10637249	+	AT5G28630	1.5603	3.10307e-08
AT5G33300	chr5	12562430	12565757	-	AT5G33300	1.0106	0.0318791
AT5G35670	chr5	13856103	13858059	+	AT5G35670	1.48793	0.000225787
AT5G37190	chr5	14723144	14726694	-	AT5G37190	1.1608	7.4595e-08
AT5G37440	chr5	14844359	14845560	-	AT5G37440	1.731	0.00107923
AT5G38150	chr5	15223116	15225107	-	AT5G38150	1.2109	4.95254e-10
AT5G38690	chr5	15479177	15483250	-	AT5G38690	1.31257	6.99383e-05
AT5G38730	chr5	15510901	15512691	+	AT5G38730	1.73974	0.00556345
AT5G39473	chr5	15797758	15799724	-	AT5G39473	3.81268	0.0179087
AT5G40040	chr5	16029752	16030313	-	AT5G40040	3.99146	0.0361592
AT5G40340	chr5	16131654	16134916	-	AT5G40340	1.59755	3.78417e-16
AT5G40450	chr5	16184650	16195651	-	AT5G40450	1.30015	1.49251e-11
AT5G40520	chr5	16231254	16234316	-	AT5G40520	1.01021	4.70395e-05
AT5G40790	chr5	16330115	16331026	-	AT5G40790	2.50594	0.0240803
AT5G41020	chr5	16425883	16427797	-	AT5G41020	1.57601	8.07897e-13
AT5G41140	chr5	16468434	16472810	+	AT5G41140	1.62082	6.2953e-12
AT5G41790	chr5	16727530	16732847	+	AT5G41790	1.67291	1.73314e-17
AT5G43310	chr5	17379486	17385535	-	AT5G43310	1.28589	8.35093e-11
AT5G43580	chr5	17507883	17508668	-	AT5G43580	1.13036	2.12378e-08
AT5G43840	chr5	17625437	17626364	-	AT5G43840	1.43333	0.00315981
AT5G44280	chr5	17835849	17839254	-	AT5G44280	1.18944	7.69197e-06
AT5G45276	chr5	18338754	18340436	-	AT5G45276	3.95723	0.0395262
AT5G45520	chr5	18449509	18453012	-	AT5G45520	2.06011	0.00639646
AT5G45540	chr5	18458154	18460821	-	AT5G45540	1.51807	0.0337628
AT5G45820	chr5	18586980	18588543	-	AT5G45820	1.12597	1.68372e-17
AT5G45850	chr5	18599759	18601570	-	AT5G45850	2.14417	0.0468105
AT5G46070	chr5	18683364	18688707	+	AT5G46070	1.11409	7.49062e-12
AT5G46240	chr5	18743566	18746730	-	AT5G46240	1.33112	5.69079e-16
AT5G46295	chr5	18779796	18780205	-	AT5G46295	1.85437	0.0315898
AT5G46840	chr5	19005601	19007770	+	AT5G46840	1.10074	1.47859e-14
AT5G48600	chr5	19701803	19709216	+	AT5G48600	1.29772	3.01663e-05
AT5G48610	chr5	19711542	19715910	+	AT5G48610	1.37015	1.03581e-07
AT5G50090	chr5	20369851	20371094	+	AT5G50090	1.08197	0.00425535
AT5G50260	chr5	20455317	20457029	+	AT5G50260	1.39837	0.00970259
AT5G50840	chr5	20685820	20688918	+	AT5G50840	1.40431	7.48171e-07
AT5G51840	chr5	21071944	21074438	+	AT5G51840	1.19416	1.8457e-07
AT5G51850	chr5	21079252	21081578	+	AT5G51850	1.54143	0.0405263
AT5G52230	chr5	21207888	21211986	-	AT5G52230	1.09054	6.57858e-05
AT5G52280	chr5	21226833	21230254	+	AT5G52280	1.79516	3.62061e-10
AT5G52300	chr5	21237056	21239529	+	AT5G52300	1.41925	0.0163207
AT5G52882	chr5	21433879	21438659	-	AT5G52882	1.52996	1.48897e-17
AT5G53020	chr5	21499899	21502401	+	AT5G53020	1.01801	0.00154507
AT5G53800	chr5	21848135	21850111	+	AT5G53800	1.00574	6.11835e-09
AT5G53880	chr5	21872794	21873303	-	AT5G53880	1.22692	7.38198e-10
AT5G53930	chr5	21894232	21896427	-	AT5G53930	1.5502	3.49351e-07
AT5G54850	chr5	22280583	22282352	-	AT5G54850	1.00307	0.00338467
AT5G55010	chr5	22321900	22322229	+	AT5G55010	4.19976	0.0207603
AT5G55300	chr5	22424577	22429502	-	AT5G55300	1.15026	3.0989e-15
AT5G55310	chr5	22430176	22435076	-	AT5G55310	1.06681	1.29163e-13
AT5G55520	chr5	22488074	22491266	-	AT5G55520	1.31057	0.000122638
AT5G55660	chr5	22538613	22543474	+	AT5G55660	1.47036	8.81849e-16
AT5G55820	chr5	22586287	22594035	+	AT5G55820	1.29046	0.000417365
AT5G55860	chr5	22609532	22612393	+	AT5G55860	1.0792	4.49889e-09
AT5G56360	chr5	22823302	22828025	-	AT5G56360	1.05828	1.99035e-15
AT5G56720	chr5	22945537	22946718	+	AT5G56720	1.11219	0.00491041
AT5G56850	chr5	22985193	22988013	-	AT5G56850	1.1734	1.51815e-07
AT5G57120	chr5	23122540	23124513	-	AT5G57120	1.31053	1.22206e-14
AT5G60030	chr5	24172082	24172975	-	AT5G60030	1.49828	8.8067e-07
AT5G60530	chr5	24333907	24335782	-	AT5G60530	1.52824	5.81596e-05
AT5G60800	chr5	24460783	24462541	-	AT5G60800	1.19794	2.3821e-06
AT5G60880	chr5	24488289	24489778	-	AT5G60880	1.25791	0.0182896
AT5G61260	chr5	24637109	24638599	+	AT5G61260	1.05361	0.036537
AT5G61280	chr5	24643625	24644910	-	AT5G61280	2.73879	0.00897101
AT5G61300	chr5	24650704	24652776	-	AT5G61300	1.52008	0.000320398
AT5G61570	chr5	24758347	24760652	+	AT5G61570	1.04299	0.000671666
AT5G62040	chr5	24922810	24923709	+	AT5G62040	1.67528	0.000620017
AT5G62430	chr5	25069093	25070934	-	AT5G62430	1.29715	2.29306e-08
AT5G62550	chr5	25105576	25107951	-	AT5G62550	1.47066	5.19444e-07
AT5G62850	chr5	25229938	25231527	-	AT5G62850	1.15181	0.0230622
AT5G63550	chr5	25444672	25448172	+	AT5G63550	1.25416	5.15894e-07
AT5G64840	chr5	25916723	25919810	-	AT5G64840	1.12332	6.26105e-17
AT5G65570	chr5	26203968	26206184	+	AT5G65570	1.32003	0.00364744
AT5G65900	chr5	26358206	26361443	+	AT5G65900	1.5223	1.60654e-10
AT5G66520	chr5	26551879	26553741	+	AT5G66520	1.19629	1.74673e-06
AT5G66540	chr5	26556333	26559427	-	AT5G66540	1.2742	3.3881e-09
AT5G67240	chr5	26824236	26828171	-	AT5G67240	1.03332	6.47382e-11
AT3G01160	chr3	54541	57462	-	AT3G01160	1.14536	7.91644e-08
AT3G01260	chr3	80176	82005	-	AT3G01260	1.17125	0.00116046
AT3G01319	chr3	106296	106436	-	AT3G01319	2.01256	0.00170859
AT3G02380	chr3	487236	488693	-	AT3G02380	1.01939	9.6138e-10
AT3G02400	chr3	489830	491587	+	AT3G02400	1.01262	0.000497253
AT3G02860	chr3	625163	627367	-	AT3G02860	1.04344	6.61289e-09
AT3G02930	chr3	655056	658637	+	AT3G02930	1.73702	0.00018906
AT3G04030	chr3	1042882	1044698	-	AT3G04030	1.512	0.00187173
AT3G04620	chr3	1255526	1256869	-	AT3G04620	1.01951	0.0315105
AT3G05130	chr3	1433475	1435379	-	AT3G05130	1.32319	2.12737e-05
AT3G05270	chr3	1500803	1503407	-	AT3G05270	1.32413	5.3033e-09
AT3G05330	chr3	1518882	1521494	-	AT3G05330	1.1081	0.000215191
AT3G05650	chr3	1645680	1648573	-	AT3G05650	1.49274	0.0369393
AT3G05900	chr3	1761205	1763984	-	AT3G05900	1.54773	1.32983e-07
AT3G06020	chr3	1813267	1814169	+	AT3G06020	1.61285	0.00570923
AT3G06070	chr3	1831057	1831923	-	AT3G06070	1.01437	0.0237275
AT3G06090	chr3	1840773	1841012	+	AT3G06090	4.02302	0.0320702
AT3G06880	chr3	2169768	2175686	-	AT3G06880	1.47932	2.19727e-09
AT3G07274	chr3	2317939	2318454	-	AT3G07274	1.90069	3.00447e-07
AT3G07280	chr3	2318922	2321215	-	AT3G07280	1.74184	4.55094e-13
AT3G07730	chr3	2468185	2469606	+	AT3G07730	1.42744	0.000211298
AT3G08885	chr3	2705470	2706278	-	AT3G08885	1.06786	0.0142001
AT3G09600	chr3	2946406	2948995	+	AT3G09600	1.14667	1.4794e-09
AT3G10120	chr3	3130072	3130891	+	AT3G10120	1.73149	6.37414e-12
AT3G10180	chr3	3146393	3154644	-	AT3G10180	1.4356	0.00280487
AT3G10430	chr3	3242750	3243862	-	AT3G10430	2.11919	0.0196324
AT3G10680	chr3	3337773	3339345	+	AT3G10680	1.80578	0.00447076
AT3G11450	chr3	3605217	3608086	-	AT3G11450	1.44843	4.59053e-28
AT3G11590	chr3	3660377	3663734	+	AT3G11590	1.06736	5.76914e-11
AT3G12020	chr3	3826148	3834318	+	AT3G12020	1.20109	2.78954e-11
AT3G12320	chr3	3923735	3925465	+	AT3G12320	1.08326	1.71474e-16
AT3G12550	chr3	3978005	3981762	+	AT3G12550	1.09152	0.000107275
AT3G13600	chr3	4445102	4447383	+	AT3G13600	1.71247	0.00466102
AT3G14170	chr3	4695965	4698120	-	AT3G14170	1.55466	5.86404e-05
AT3G15340	chr3	5159698	5162841	-	AT3G15340	1.10939	0.0138661
AT3G15550	chr3	5267351	5270118	+	AT3G15550	1.57819	4.17649e-05
AT3G16000	chr3	5430889	5433817	-	AT3G16000	1.5041	3.99924e-21
AT3G17520	chr3	5999289	6000370	-	AT3G17520	1.2781	0.0259278
AT3G18480	chr3	6336736	6341788	+	AT3G18480	1.24693	1.73294e-13
AT3G18640	chr3	6413301	6416550	-	AT3G18640	1.05223	1.9202e-08
AT3G19050	chr3	6577724	6590188	+	AT3G19050	1.72039	9.29975e-06
AT3G19370	chr3	6710720	6713650	+	AT3G19370	1.53891	1.31453e-13
AT3G19510	chr3	6762764	6766588	-	AT3G19510	1.13303	2.67816e-06
AT3G19850	chr3	6898181	6901255	-	AT3G19850	1.44104	1.48707e-18
AT3G20150	chr3	7031332	7037010	+	AT3G20150	1.16275	0.000338405
AT3G20210	chr3	7052382	7055452	+	AT3G20210	2.34962	0.0010555
AT3G20860	chr3	7306147	7308434	+	AT3G20860	1.06777	0.0018835
AT3G21320	chr3	7499053	7501841	-	AT3G21320	1.1708	0.0451402
AT3G21370	chr3	7524054	7527652	-	AT3G21370	1.58784	0.000124962
AT3G21380	chr3	7528184	7530677	+	AT3G21380	1.70883	0.000719943
AT3G21460	chr3	7557384	7557958	-	AT3G21460	1.13552	0.02658
AT3G21890	chr3	7709113	7709733	-	AT3G21890	1.43839	0.0421206
AT3G22690	chr3	8021229	8024534	-	AT3G22690	1.06282	0.0417414
AT3G22790	chr3	8052318	8058764	-	AT3G22790	1.1177	2.47592e-05
AT3G23030	chr3	8180768	8181800	-	AT3G23030	1.09699	8.83774e-15
AT3G23070	chr3	8203469	8207419	+	AT3G23070	1.06154	1.98538e-09
AT3G23930	chr3	8646892	8647908	+	AT3G23930	1.98989	8.32751e-05
AT3G24080	chr3	8694905	8697124	-	AT3G24080	1.09365	1.56713e-11
AT3G24535	chr3	8952006	8952572	+	AT3G24535	1.19693	0.0217387
AT3G25495	chr3	9244325	9250768	+	AT3G25495	1.76098	1.04118e-11
AT3G25690	chr3	9353010	9357953	+	AT3G25690	1.17197	1.02421e-16
AT3G26040	chr3	9519741	9521070	+	AT3G26040	1.36626	0.0147793
AT3G26050	chr3	9521782	9524552	+	AT3G26050	1.78185	0.0181394
AT3G26125	chr3	9551812	9553437	+	AT3G26125	1.92929	0.0229439
AT3G26742	chr3	9831036	9831858	+	AT3G26742	1.81496	0.0246704
AT3G27550	chr3	10207781	10209899	-	AT3G27550	1.06718	0.0124304
AT3G28160	chr3	10494656	10496791	+	AT3G28160	1.08002	5.82778e-05
AT3G28210	chr3	10520509	10521532	+	AT3G28210	1.02919	0.0422123
AT3G28270	chr3	10538105	10540024	+	AT3G28270	1.01574	0.027952
AT3G28540	chr3	10694444	10696123	+	AT3G28540	1.90488	0.00127188
AT3G28945	chr3	10970273	10975947	-	AT3G28945	1.7811	0.0219224
AT3G29075	chr3	11051489	11052694	-	AT3G29075	1.19629	4.86109e-08
AT3G29644	chr3	11499199	11501366	-	AT3G29644	1.14237	2.58197e-05
AT3G30180	chr3	11810737	11813765	+	AT3G30180	1.1365	1.71119e-11
AT3G44050	chr3	15818738	15824861	+	AT3G44050	1.32154	0.00485473
AT3G44770	chr3	16316080	16319458	+	AT3G44770	4.00388	0.00928975
AT3G44790	chr3	16328792	16330265	+	AT3G44790	4.32425	0.0182124
AT3G44800	chr3	16343333	16346027	+	AT3G44800	4.06535	0.047423
AT3G45850	chr3	16855612	16861527	-	AT3G45850	1.35131	1.1668e-16
AT3G45940	chr3	16886226	16889171	-	AT3G45940	4.13138	0.0274386
AT3G48670	chr3	18030781	18034065	+	AT3G48670	1.16897	7.06005e-11
AT3G48710	chr3	18040937	18044226	+	AT3G48710	1.93711	4.32856e-19
AT3G49601	chr3	18387302	18389564	-	AT3G49601	1.11425	1.03163e-17
AT3G50240	chr3	18623262	18628888	-	AT3G50240	1.34949	2.37261e-11
AT3G51220	chr3	19021734	19022637	-	AT3G51220	1.07051	0.0290675
AT3G52900	chr3	19613118	19614027	+	AT3G52900	1.08815	5.1698e-07
AT3G53160	chr3	19702456	19703976	-	AT3G53160	1.7207	0.0365235
AT3G53350	chr3	19780053	19782680	-	AT3G53350	1.40933	0.000533698
AT3G54170	chr3	20056705	20059522	+	AT3G54170	1.08625	2.4115e-07
AT3G54670	chr3	20235483	20243960	+	AT3G54670	1.33764	2.3116e-13
AT3G54760	chr3	20269080	20272457	-	AT3G54760	1.09395	2.78151e-17
AT3G56270	chr3	20870000	20872049	+	AT3G56270	1.00359	0.00848621
AT3G56410	chr3	20916172	20921338	-	AT3G56410	1.17564	2.32257e-07
AT3G56870	chr3	21052473	21055597	+	AT3G56870	1.90602	0.0211701
AT3G57910	chr3	21442748	21444312	+	AT3G57910	1.36276	2.09877e-05
AT3G58160	chr3	21534797	21541877	+	AT3G58160	1.83659	9.79287e-08
AT3G60110	chr3	22197826	22201451	+	AT3G60110	1.22029	0.000168603
AT3G60840	chr3	22477573	22480463	-	AT3G60840	1.06761	0.000161822
AT3G61570	chr3	22779441	22783834	-	AT3G61570	1.20049	4.62389e-07
AT3G61780	chr3	22867814	22871462	-	AT3G61780	1.03691	1.9928e-06
AT3G61890	chr3	22914154	22915325	-	AT3G61890	1.29252	7.92752e-12
AT2G03150	chr2	951933	959188	+	AT2G03150	1.08582	4.62538e-13
AT2G07793	chr2	3369354	3369440	+	AT2G07793	4.0894	0.0483808
AT2G07766	chr2	3503522	3503608	+	AT2G07766	4.0894	0.0483808
AT2G13130	chr2	5419675	5420834	-	AT2G13130	1.16761	0.0184072
AT2G16860	chr2	7303919	7306671	-	AT2G16860	1.23566	5.93282e-14
AT2G18300	chr2	7952442	7954739	-	AT2G18300	1.17111	1.48897e-26
AT2G19900	chr2	8591899	8595478	-	AT2G19900	1.30088	0.0128365
AT2G21560	chr2	9230268	9231508	-	AT2G21560	1.54965	4.27009e-09
AT2G22560	chr2	9585883	9588838	+	AT2G22560	1.2019	0.00206856
AT2G22610	chr2	9599550	9604776	+	AT2G22610	1.47868	0.000557174
AT2G22795	chr2	9697233	9699897	-	AT2G22795	1.59605	4.6317e-11
AT2G23360	chr2	9948903	9952845	+	AT2G23360	1.34546	3.27345e-06
AT2G24650	chr2	10483490	10487571	-	AT2G24650	1.53775	3.55488e-11
AT2G24830	chr2	10576856	10579230	-	AT2G24830	1.27601	1.79549e-10
AT2G25350	chr2	10797599	10800756	+	AT2G25350	1.01291	0.00013606
AT2G25480	chr2	10842863	10845698	+	AT2G25480	1.04663	1.01215e-05
AT2G26570	chr2	11299144	11302191	+	AT2G26570	1.18933	2.89784e-19
AT2G27140	chr2	11598379	11599322	-	AT2G27140	1.51722	8.88938e-07
AT2G27170	chr2	11609122	11617434	-	AT2G27170	1.41647	1.61379e-14
AT2G27285	chr2	11675960	11678118	-	AT2G27285	1.18038	1.16493e-09
AT2G27470	chr2	11744981	11746411	-	AT2G27470	1.09792	1.6725e-06
AT2G28040	chr2	11936054	11937401	-	AT2G28040	1.79996	0.00616445
AT2G28050	chr2	11938265	11939653	-	AT2G28050	1.00266	0.0033752
AT2G28620	chr2	12265167	12270020	-	AT2G28620	1.40426	4.70872e-05
AT2G28720	chr2	12326978	12327678	+	AT2G28720	1.38256	8.69611e-16
AT2G29070	chr2	12487274	12489518	+	AT2G29070	1.14069	0.00146894
AT2G29380	chr2	12608702	12610167	+	AT2G29380	4.37348	0.0135126
AT2G30130	chr2	12868630	12869724	+	AT2G30130	1.06093	0.0122101
AT2G30400	chr2	12956561	12957554	+	AT2G30400	1.86033	0.0186634
AT2G30960	chr2	13177179	13178328	-	AT2G30960	1.05139	5.50937e-06
AT2G31130	chr2	13263579	13266560	-	AT2G31130	1.02359	0.000868181
AT2G31970	chr2	13600491	13609069	+	AT2G31970	1.38988	6.13321e-10
AT2G32240	chr2	13684299	13691155	-	AT2G32240	1.08633	3.45491e-12
AT2G32885	chr2	13951686	13953478	+	AT2G32885	1.57176	0.0417502
AT2G33435	chr2	14165256	14169492	+	AT2G33435	1.06804	0.000688581
AT2G33775	chr2	14288425	14289225	+	AT2G33775	3.92958	0.0116115
AT2G36200	chr2	15179869	15185314	-	AT2G36200	1.34793	3.67653e-06
AT2G36650	chr2	15359915	15361328	+	AT2G36650	1.42405	0.0103038
AT2G36740	chr2	15406690	15409835	-	AT2G36740	1.15149	4.27052e-06
AT2G37025	chr2	15549052	15552105	+	AT2G37025	1.27317	3.33381e-06
AT2G37080	chr2	15581386	15585186	-	AT2G37080	1.54678	2.87773e-15
AT2G37420	chr2	15700331	15705346	+	AT2G37420	1.39761	0.000861845
AT2G38720	chr2	16188047	16192266	+	AT2G38720	1.37719	0.0434476
AT2G38800	chr2	16216999	16219159	+	AT2G38800	1.04337	1.38369e-22
AT2G40260	chr2	16816818	16818473	-	AT2G40260	1.03864	0.000165897
AT2G40430	chr2	16879216	16882445	-	AT2G40430	1.0463	8.75578e-11
AT2G41550	chr2	17328970	17331173	-	AT2G41550	1.05267	0.00023373
AT2G43860	chr2	18162945	18164428	-	AT2G43860	3.96546	0.0411297
AT2G44200	chr2	18276210	18278627	+	AT2G44200	1.22195	3.01361e-07
AT2G45800	chr2	18857941	18859189	-	AT2G45800	1.14205	0.0248168
AT2G46180	chr2	18967359	18971350	-	AT2G46180	1.09205	4.007e-08
AT2G46680	chr2	19165403	19166949	-	AT2G46680	1.08931	6.37182e-09
AT2G46810	chr2	19239694	19242672	+	AT2G46810	1.37586	6.74536e-06
AT2G46830	chr2	19245672	19248914	+	AT2G46830	1.27569	2.82142e-14
AT2G46970	chr2	19295490	19297826	-	AT2G46970	1.32589	2.38429e-06
AT4G00380	chr4	167959	170974	+	AT4G00380	1.0892	1.62291e-06
AT4G00910	chr4	389370	391287	-	AT4G00910	1.67226	3.77774e-06
AT4G02000	chr4	874880	875903	+	AT4G02000	1.93059	0.0482734
AT4G02075	chr4	913419	916476	-	AT4G02075	1.0911	0.000376612
AT4G02710	chr4	1193516	1197630	-	AT4G02710	1.45267	5.43213e-05
AT4G04408	chr4	2184059	2184400	-	AT4G04408	3.92429	0.0404086
AT4G08093	chr4	4990161	4991619	+	AT4G08093	2.23815	0.00138716
AT4G08115	chr4	5075027	5077893	-	AT4G08115	2.46707	0.0235976
AT4G08310	chr4	5248864	5252150	-	AT4G08310	1.38907	9.71202e-15
AT4G08580	chr4	5461483	5463907	+	AT4G08580	1.10029	5.22935e-09
AT4G09950	chr4	6234762	6236312	+	AT4G09950	1.51001	0.000418678
AT4G11080	chr4	6760867	6763272	-	AT4G11080	1.9789	3.89012e-09
AT4G12400	chr4	7338659	7341363	-	AT4G12400	1.01622	0.0372741
AT4G13540	chr4	7869874	7870750	+	AT4G13540	1.37447	7.97039e-05
AT4G13992	chr4	8087340	8089268	+	AT4G13992	1.45807	0.0297946
AT4G14650	chr4	8400574	8402911	-	AT4G14650	1.04905	0.0342034
AT4G14760	chr4	8475457	8481094	+	AT4G14760	1.36461	4.07198e-09
AT4G15030	chr4	8578978	8581331	+	AT4G15030	1.66705	4.47142e-13
AT4G18830	chr4	10337205	10338612	+	AT4G18830	1.24334	0.000101955
AT4G19050	chr4	10439984	10444121	-	AT4G19050	1.57499	0.0298102
AT4G19190	chr4	10493247	10496160	+	AT4G19190	1.22467	7.97104e-15
AT4G21190	chr4	11292192	11294009	-	AT4G21190	1.08924	4.97261e-07
AT4G21270	chr4	11329363	11334135	-	AT4G21270	1.04657	0.000259535
AT4G21870	chr4	11603568	11604331	-	AT4G21870	1.12268	0.0101114
AT4G22860	chr4	11997393	12001631	+	AT4G22860	1.49277	0.000145803
AT4G22950	chr4	12023915	12027421	-	AT4G22950	1.42917	0.029946
AT4G23770	chr4	12383311	12384496	-	AT4G23770	1.09087	0.0123097
AT4G23800	chr4	12390167	12392710	+	AT4G23800	1.43653	6.58618e-17
AT4G24260	chr4	12577871	12580133	-	AT4G24260	1.96232	0.0297896
AT4G26150	chr4	13253210	13254904	+	AT4G26150	1.68658	5.39859e-06
AT4G26190	chr4	13262236	13266966	-	AT4G26190	1.2371	4.85749e-09
AT4G26600	chr4	13419567	13423790	+	AT4G26600	1.0025	1.57292e-05
AT4G26630	chr4	13430527	13435770	-	AT4G26630	1.28139	3.34199e-17
AT4G26660	chr4	13448684	13452016	+	AT4G26660	1.10748	0.000763948
AT4G27370	chr4	13694881	13700780	-	AT4G27370	1.08833	0.000382088
AT4G27595	chr4	13772819	13777290	-	AT4G27595	1.73279	1.03001e-05
AT4G31870	chr4	15410205	15411617	+	AT4G31870	1.22738	0.040451
AT4G31970	chr4	15462408	15464358	+	AT4G31970	4.55406	0.00860953
AT4G32190	chr4	15544878	15547855	+	AT4G32190	1.06264	7.4269e-11
AT4G32330	chr4	15608912	15612285	+	AT4G32330	1.27665	8.95568e-26
AT4G32350	chr4	15617466	15620910	+	AT4G32350	1.34213	6.90359e-08
AT4G33740	chr4	16186830	16189007	+	AT4G33740	1.49526	6.14475e-27
AT4G35540	chr4	16873835	16875598	+	AT4G35540	1.16392	1.65398e-05
AT4G36120	chr4	17093088	17096573	-	AT4G36120	1.42582	0.00251746
AT4G36520	chr4	17230589	17235518	-	AT4G36520	1.28915	2.58459e-06
AT4G36770	chr4	17330146	17331624	-	AT4G36770	1.3854	0.0140564
AT4G37230	chr4	17516424	17517587	+	AT4G37230	3.53774	0.0346762
AT4G37820	chr4	17785255	17787471	+	AT4G37820	1.56634	3.13285e-15
AT4G37920	chr4	17828433	17830465	-	AT4G37920	1.49428	9.37793e-11
AT4G38070	chr4	17876535	17882569	+	AT4G38070	1.71216	0.0213425
AT4G39190	chr4	18251811	18253073	-	AT4G39190	2.02295	1.49586e-06

## Sheet: down-regulated genes
The down-regulated genes in 4XCol-0 compared with Col-0
gene	chr	st	ed	strand	gene	logFC	pvalue
AT1G01453	chr1	166589	167842	-	AT1G01453	-1.02449	0.0471587
AT1G02470	chr1	511765	513624	-	AT1G02470	-1.17873	0.00515288
AT1G05610	chr1	1673861	1675934	-	AT1G05610	-1.45864	0.0235442
AT1G05650	chr1	1690264	1692126	-	AT1G05650	-2.96005	0.0106728
AT1G08165	chr1	2561627	2562148	-	AT1G08165	-2.18282	2.7457e-09
AT1G08310	chr1	2618647	2620452	+	AT1G08310	-1.68581	1.08778e-15
AT1G08650	chr1	2752154	2753703	+	AT1G08650	-1.3111	0.000215909
AT1G09350	chr1	3019819	3021441	+	AT1G09350	-1.33793	0.0172231
AT1G11112	chr1	3712999	3713735	-	AT1G11112	-1.33597	0.0187409
AT1G11460	chr1	3857005	3859268	+	AT1G11460	-1.73069	0.00637504
AT1G11490	chr1	3868884	3870065	-	AT1G11490	-3.81014	0.0180677
AT1G12040	chr1	4070124	4072567	+	AT1G12040	-1.17406	3.26584e-06
AT1G13750	chr1	4715394	4718235	-	AT1G13750	-1.38329	2.06466e-09
AT1G15040	chr1	5179887	5181389	-	AT1G15040	-1.26946	1.07632e-10
AT1G16530	chr1	5651370	5652883	-	AT1G16530	-1.07425	0.0268882
AT1G17540	chr1	6029277	6032754	-	AT1G17540	-5.19599	0.00084151
AT1G17710	chr1	6090560	6092027	-	AT1G17710	-2.58261	1.21964e-05
AT1G17830	chr1	6135803	6138432	-	AT1G17830	-1.09205	0.000106385
AT1G18970	chr1	6554568	6555377	-	AT1G18970	-1.57858	0.0147893
AT1G19200	chr1	6625020	6625856	-	AT1G19200	-2.69474	2.84829e-25
AT1G20350	chr1	7043713	7044592	+	AT1G20350	-1.12816	1.5848e-05
AT1G20735	chr1	7197491	7198681	+	AT1G20735	-4.62849	4.63719e-06
AT1G20860	chr1	7254007	7258677	-	AT1G20860	-3.36614	3.75531e-07
AT1G21310	chr1	7453236	7455009	-	AT1G21310	-1.34448	7.50679e-22
AT1G21529	chr1	7543924	7544678	-	AT1G21529	-3.3967	1.16801e-10
AT1G22220	chr1	7846602	7847802	+	AT1G22220	-1.02352	0.000255024
AT1G22990	chr1	8139165	8140202	+	AT1G22990	-1.60996	1.29895e-14
AT1G23110	chr1	8196447	8198331	-	AT1G23110	-1.95467	3.84988e-05
AT1G23140	chr1	8202261	8203215	-	AT1G23140	-1.25835	1.96158e-05
AT1G23720	chr1	8388655	8391540	+	AT1G23720	-1.4335	1.36439e-16
AT1G24140	chr1	8536045	8537387	-	AT1G24140	-1.14825	0.00518359
AT1G24147	chr1	8542446	8543474	+	AT1G24147	-2.20039	3.19741e-08
AT1G24260	chr1	8593637	8596105	-	AT1G24260	-1.20651	2.34677e-14
AT1G25430	chr1	8927732	8933058	-	AT1G25430	-4.22476	0.00636539
AT1G26250	chr1	9083838	9085464	+	AT1G26250	-1.31622	0.0205139
AT1G27020	chr1	9378559	9380692	+	AT1G27020	-1.16484	3.12034e-10
AT1G30370	chr1	10719169	10720758	-	AT1G30370	-1.1784	0.0140813
AT1G30560	chr1	10824761	10826293	+	AT1G30560	-4.04069	0.0479148
AT1G34440	chr1	12591348	12592737	-	AT1G34440	-3.58691	0.007202
AT1G35230	chr1	12917149	12917763	+	AT1G35230	-1.51145	0.0364857
AT1G35720	chr1	13225197	13227195	+	AT1G35720	-1.11098	0.000645585
AT1G43040	chr1	16184209	16184523	+	AT1G43040	-4.03069	0.0107141
AT1G44090	chr1	16760677	16762486	-	AT1G44090	-3.68259	0.0426176
AT1G47590	chr1	17486691	17487863	-	AT1G47590	-1.27283	0.0404878
AT1G48510	chr1	17934829	17936915	+	AT1G48510	-1.26326	0.0233384
AT1G51090	chr1	18932937	18933950	+	AT1G51090	-1.19567	0.0201261
AT1G52800	chr1	19664044	19665362	+	AT1G52800	-1.48676	0.0011296
AT1G52855	chr1	19682946	19683498	-	AT1G52855	-1.04716	0.0240129
AT1G52940	chr1	19716402	19723725	+	AT1G52940	-5.02572	7.37241e-07
AT1G53610	chr1	20008996	20009320	-	AT1G53610	-1.86509	0.00296379
AT1G53640	chr1	20020885	20025461	-	AT1G53640	-1.64184	0.0444375
AT1G54890	chr1	20463083	20464470	+	AT1G54890	-1.20927	0.00137279
AT1G54970	chr1	20505000	20506488	+	AT1G54970	-1.21955	7.34371e-05
AT1G55380	chr1	20676622	20678607	-	AT1G55380	-1.95875	0.0128756
AT1G58037	chr1	21472965	21474602	-	AT1G58037	-1.45491	0.011485
AT1G60450	chr1	22271226	22273214	-	AT1G60450	-2.26898	4.03001e-05
AT1G61800	chr1	22824440	22826774	+	AT1G61800	-2.28995	9.58331e-10
AT1G62440	chr1	23111818	23115293	+	AT1G62440	-1.19204	3.2123e-07
AT1G66990	chr1	25002644	25003327	-	AT1G66990	-2.01865	0.00740752
AT1G67330	chr1	25213852	25215174	+	AT1G67330	-2.21642	0.00304684
AT1G67600	chr1	25336423	25337662	-	AT1G67600	-1.0184	0.000101648
AT1G67610	chr1	25339036	25340241	-	AT1G67610	-1.86204	0.00675204
AT1G67810	chr1	25426488	25427349	+	AT1G67810	-1.49148	3.9265e-08
AT1G68725	chr1	25809298	25810130	+	AT1G68725	-1.13138	0.0100833
AT1G70460	chr1	26555846	26559284	+	AT1G70460	-1.03456	0.000179419
AT1G71890	chr1	27058439	27060785	+	AT1G71890	-1.17117	0.0484551
AT1G72520	chr1	27308515	27312754	+	AT1G72520	-1.20801	2.08681e-06
AT1G73010	chr1	27464572	27466256	-	AT1G73010	-2.3773	0.00707453
AT1G73220	chr1	27538276	27540235	+	AT1G73220	-2.20251	0.0231355
AT1G74200	chr1	27906909	27909358	-	AT1G74200	-1.29152	0.0360437
AT1G75000	chr1	28163650	28164586	+	AT1G75000	-1.0621	0.000253113
AT1G76430	chr1	28678935	28681995	-	AT1G76430	-2.86679	1.58035e-08
AT1G80240	chr1	30171357	30172839	-	AT1G80240	-1.57292	8.47564e-33
AT5G01220	chr5	86585	89986	-	AT5G01220	-1.52621	3.84003e-05
AT5G03545	chr5	894706	895400	+	AT5G03545	-2.0258	1.43391e-05
AT5G06200	chr5	1877333	1878116	+	AT5G06200	-1.23215	0.00107552
AT5G06630	chr5	2036361	2037843	-	AT5G06630	-1.38423	5.30623e-06
AT5G06640	chr5	2039859	2041928	-	AT5G06640	-1.07398	9.18909e-08
AT5G07475	chr5	2364745	2365605	-	AT5G07475	-1.05013	1.4904e-05
AT5G08030	chr5	2575033	2576783	-	AT5G08030	-2.26787	1.65934e-11
AT5G09470	chr5	2949241	2950513	-	AT5G09470	-2.28237	8.80483e-05
AT5G09570	chr5	2970669	2972181	+	AT5G09570	-2.04772	6.31501e-12
AT5G10130	chr5	3171299	3172528	-	AT5G10130	-1.17329	9.24588e-06
AT5G10760	chr5	3400342	3402207	-	AT5G10760	-1.184	0.0174476
AT5G11590	chr5	3727534	3728726	-	AT5G11590	-1.5801	0.021258
AT5G13930	chr5	4488688	4490264	+	AT5G13930	-1.4487	4.82305e-15
AT5G15070	chr5	4876515	4885821	+	AT5G15070	-1.0377	1.9622e-06
AT5G16530	chr5	5400735	5402626	+	AT5G16530	-1.22338	0.00411971
AT5G17340	chr5	5715624	5716268	-	AT5G17340	-4.17016	0.000489999
AT5G19100	chr5	6408242	6409417	-	AT5G19100	-1.19668	0.0100726
AT5G19890	chr5	6724115	6725923	-	AT5G19890	-1.98386	0.0266511
AT5G20150	chr5	6802372	6803625	+	AT5G20150	-1.58715	0.00974609
AT5G20410	chr5	6896576	6898783	+	AT5G20410	-1.6512	5.8895e-13
AT5G20670	chr5	6993114	6993873	-	AT5G20670	-1.26988	0.0186814
AT5G20790	chr5	7039911	7040654	-	AT5G20790	-2.95492	1.27234e-06
AT5G23990	chr5	8105565	8108590	-	AT5G23990	-1.14116	0.000140573
AT5G24410	chr5	8332473	8334066	-	AT5G24410	-1.03561	0.00145519
AT5G24600	chr5	8421624	8423499	-	AT5G24600	-1.30082	0.015088
AT5G26080	chr5	9107997	9108422	+	AT5G26080	-2.35687	0.00245286
AT5G26270	chr5	9206375	9208136	+	AT5G26270	-1.65107	3.41433e-19
AT5G27947	chr5	9979367	9982856	-	AT5G27947	-7.22061	1.94389e-08
AT5G35190	chr5	13434181	13435167	+	AT5G35190	-1.38896	9.42257e-07
AT5G35375	chr5	13592255	13593149	+	AT5G35375	-4.39173	0.0145748
AT5G35480	chr5	13689204	13689558	-	AT5G35480	-1.1084	3.51211e-05
AT5G35935	chr5	14083388	14089891	-	AT5G35935	-4.36288	2.71503e-08
AT5G37940	chr5	15107296	15108966	+	AT5G37940	-2.002	0.0234409
AT5G38005	chr5	15155067	15156088	+	AT5G38005	-1.05628	0.000162473
AT5G38540	chr5	15426810	15428710	-	AT5G38540	-1.30034	0.0322706
AT5G40210	chr5	16073620	16076117	-	AT5G40210	-1.56706	0.02893
AT5G41080	chr5	16441744	16443985	+	AT5G41080	-1.2958	0.00778083
AT5G43350	chr5	17399789	17401949	-	AT5G43350	-1.36577	3.67678e-15
AT5G43370	chr5	17415772	17417798	+	AT5G43370	-1.4966	5.79461e-10
AT5G48170	chr5	19532537	19533265	-	AT5G48170	-1.2591	0.000153031
AT5G48400	chr5	19616244	19619246	+	AT5G48400	-1.62154	0.0473654
AT5G49080	chr5	19890784	19892809	-	AT5G49080	-1.18833	1.12535e-06
AT5G50200	chr5	20436180	20437726	+	AT5G50200	-1.04939	2.44358e-06
AT5G50790	chr5	20656253	20658001	-	AT5G50790	-3.04061	0.0120973
AT5G52930	chr5	21470299	21471861	+	AT5G52930	-1.33305	0.00725799
AT5G53048	chr5	21509861	21511850	+	AT5G53048	-1.64451	9.53149e-05
AT5G55690	chr5	22548790	22549623	-	AT5G55690	-2.20596	0.00822476
AT5G56795	chr5	22972042	22972449	-	AT5G56795	-1.12819	0.0151704
AT5G57080	chr5	23098959	23099368	+	AT5G57080	-1.16152	0.0309231
AT5G60250	chr5	24252158	24254849	+	AT5G60250	-1.01164	0.000489393
AT5G60260	chr5	24255434	24256285	-	AT5G60260	-1.22118	0.00808135
AT5G61550	chr5	24748102	24751871	+	AT5G61550	-1.45019	6.2215e-05
AT5G62162	chr5	24962485	24962598	+	AT5G62162	-3.72958	2.50236e-09
AT5G62330	chr5	25031601	25032204	+	AT5G62330	-1.55855	0.0236592
AT5G62730	chr5	25197494	25200033	+	AT5G62730	-3.8714	7.26868e-09
AT5G63130	chr5	25323102	25324272	+	AT5G63130	-1.55528	5.18432e-10
AT5G64000	chr5	25616638	25618631	+	AT5G64000	-1.39101	3.3556e-07
AT5G64800	chr5	25906083	25906403	+	AT5G64800	-3.46498	0.042254
AT5G67080	chr5	26772726	26773760	+	AT5G67080	-1.50224	0.00161086
AT3G01750	chr3	270229	272976	+	AT3G01750	-1.0773	4.89414e-10
AT3G02040	chr3	348167	350010	-	AT3G02040	-1.66679	2.75042e-06
AT3G03260	chr3	755159	759282	-	AT3G03260	-1.67695	6.49447e-06
AT3G03530	chr3	842499	845043	-	AT3G03530	-2.118	0.000764041
AT3G04530	chr3	1221546	1222655	+	AT3G04530	-1.12363	1.35226e-05
AT3G04640	chr3	1260906	1261683	-	AT3G04640	-1.32511	1.5841e-10
AT3G04720	chr3	1285524	1286562	-	AT3G04720	-1.24453	0.000486449
AT3G05540	chr3	1606487	1608030	-	AT3G05540	-4.01948	0.0206884
AT3G05630	chr3	1635200	1640348	+	AT3G05630	-1.95541	2.6103e-19
AT3G05790	chr3	1720154	1725182	-	AT3G05790	-2.00547	0.0107557
AT3G06360	chr3	1928902	1929446	+	AT3G06360	-1.38003	0.0258345
AT3G09680	chr3	2969045	2970371	-	AT3G09680	-1.51412	0.0308409
AT3G09922	chr3	3050989	3051530	+	AT3G09922	-2.75305	1.95559e-07
AT3G10150	chr3	3137362	3139056	-	AT3G10150	-1.94516	6.58624e-06
AT3G12500	chr3	3962382	3963984	-	AT3G12500	-1.91847	1.57362e-05
AT3G13110	chr3	4214617	4216302	-	AT3G13110	-1.06531	1.88581e-14
AT3G13784	chr3	4528529	4530669	-	AT3G13784	-1.61554	0.0352163
AT3G16390	chr3	5562571	5564571	+	AT3G16390	-1.06528	0.00436872
AT3G16660	chr3	5676829	5677921	+	AT3G16660	-1.12306	1.35092e-08
AT3G16670	chr3	5681419	5682331	+	AT3G16670	-1.61706	0.0103251
AT3G17790	chr3	6089605	6091231	+	AT3G17790	-1.67866	2.62803e-06
AT3G19430	chr3	6736184	6738330	-	AT3G19430	-1.2415	0.0118008
AT3G19550	chr3	6787241	6788292	-	AT3G19550	-1.33317	0.000924263
AT3G20110	chr3	7021332	7023279	+	AT3G20110	-1.17844	0.0014416
AT3G22235	chr3	7854419	7855814	-	AT3G22235	-1.36393	0.0311334
AT3G22800	chr3	8062888	8064556	-	AT3G22800	-1.0321	6.09391e-05
AT3G23800	chr3	8581654	8583835	+	AT3G23800	-1.07245	4.93491e-07
AT3G25240	chr3	9192540	9193385	+	AT3G25240	-3.46141	4.49463e-08
AT3G27940	chr3	10373251	10376461	+	AT3G27940	-1.27128	0.0262542
AT3G27970	chr3	10389609	10391544	+	AT3G27970	-2.77091	0.000117419
AT3G28550	chr3	10700707	10703929	-	AT3G28550	-1.36064	6.4491e-16
AT3G28840	chr3	10838409	10839946	+	AT3G28840	-1.11667	0.0309575
AT3G28899	chr3	10902327	10902515	+	AT3G28899	-4.07877	1.02297e-05
AT3G29430	chr3	11311356	11312792	+	AT3G29430	-1.76103	0.0438021
AT3G30725	chr3	12352509	12352844	+	AT3G30725	-2.66555	0.000356512
AT3G41762	chr3	14195741	14196603	-	AT3G41762	-1.10155	0.0128218
AT3G42658	chr3	14749400	14750294	-	AT3G42658	-2.10791	2.24813e-06
AT3G42820	chr3	14921037	14927032	-	AT3G42820	-2.8337	0.0260766
AT3G43110	chr3	15091611	15092467	-	AT3G43110	-2.56754	8.36296e-06
AT3G44510	chr3	16108100	16111188	-	AT3G44510	-1.57507	1.5691e-08
AT3G45330	chr3	16632440	16634488	-	AT3G45330	-1.71025	0.0478607
AT3G47420	chr3	17472342	17475258	-	AT3G47420	-1.32221	0.00457333
AT3G48840	chr3	18112721	18114070	-	AT3G48840	-4.19015	0.00653408
AT3G48850	chr3	18114526	18116499	-	AT3G48850	-1.30156	0.0184554
AT3G49630	chr3	18397759	18400255	+	AT3G49630	-2.39475	5.83554e-05
AT3G50130	chr3	18589111	18591273	-	AT3G50130	-1.06968	0.0177358
AT3G50350	chr3	18672102	18674022	+	AT3G50350	-1.1352	2.60246e-07
AT3G51860	chr3	19239427	19242913	+	AT3G51860	-1.4082	2.58033e-11
AT3G52820	chr3	19573944	19576977	-	AT3G52820	-1.83316	3.59297e-06
AT3G53620	chr3	19880504	19883672	+	AT3G53620	-1.23235	2.75768e-11
AT3G54580	chr3	20200688	20203782	-	AT3G54580	-1.10676	1.26914e-10
AT3G54590	chr3	20206160	20208472	+	AT3G54590	-1.25546	2.21145e-13
AT3G54700	chr3	20248425	20250070	-	AT3G54700	-4.51585	0.00693457
AT3G56980	chr3	21086546	21087494	-	AT3G56980	-2.0909	0.0262053
AT3G57157	chr3	21157011	21157247	+	AT3G57157	-1.74178	1.09157e-10
AT3G59884	chr3	22122796	22122899	-	AT3G59884	-2.2005	0.00258489
AT3G59930	chr3	22139551	22140320	-	AT3G59930	-1.03678	0.000347876
AT3G60280	chr3	22279664	22280675	-	AT3G60280	-1.20382	0.00205111
AT3G61400	chr3	22718956	22720397	+	AT3G61400	-4.59005	0.0150689
AT3G62680	chr3	23182722	23183994	+	AT3G62680	-1.03339	1.08118e-06
AT3G62730	chr3	23207854	23209471	-	AT3G62730	-1.36013	0.000923191
AT3G62760	chr3	23217425	23218246	-	AT3G62760	-1.2281	0.0110882
AT2G01008	chr2	1025	2810	+	AT2G01008	-1.3969	6.62596e-06
AT2G01028	chr2	23971	26923	-	AT2G01028	-4.35453	0.0203202
AT2G01034	chr2	43427	48350	-	AT2G01034	-4.6281	0.0106692
AT2G01422	chr2	183940	184734	+	AT2G01422	-7.98231	4.67695e-51
AT2G02990	chr2	873506	874811	+	AT2G02990	-2.32908	9.23364e-12
AT2G04040	chr2	1334512	1336489	-	AT2G04040	-2.7435	8.11277e-14
AT2G04460	chr2	1547538	1548999	-	AT2G04460	-2.1904	2.32685e-17
AT2G05914	chr2	2263151	2264542	-	AT2G05914	-2.78197	0.0259011
AT2G07675	chr2	3270410	3270787	+	AT2G07675	-2.67674	6.08612e-06
AT2G07706	chr2	3381901	3386102	-	AT2G07706	-1.11758	0.00709936
AT2G07761	chr2	3494776	3494850	+	AT2G07761	-2.78321	0.0240821
AT2G11810	chr2	4743322	4746780	+	AT2G11810	-2.73593	8.27393e-06
AT2G16245	chr2	7039677	7040592	+	AT2G16245	-4.29383	0.0209398
AT2G16586	chr2	7190937	7191938	+	AT2G16586	-1.73861	2.50524e-13
AT2G17280	chr2	7513128	7515048	+	AT2G17280	-1.08735	3.28084e-06
AT2G17660	chr2	7673282	7673712	+	AT2G17660	-1.92214	0.00112448
AT2G19970	chr2	8623730	8624476	-	AT2G19970	-1.32297	6.32279e-07
AT2G19990	chr2	8629984	8630688	-	AT2G19990	-1.55578	4.7045e-07
AT2G22750	chr2	9672144	9673928	+	AT2G22750	-3.1017	0.0324232
AT2G23630	chr2	10052566	10055317	-	AT2G23630	-1.01392	0.0197256
AT2G23910	chr2	10177834	10180064	+	AT2G23910	-1.10641	0.0294348
AT2G23960	chr2	10196059	10197610	+	AT2G23960	-1.22842	0.017285
AT2G24000	chr2	10209475	10214042	+	AT2G24000	-6.32808	1.49859e-05
AT2G24980	chr2	10622453	10624132	+	AT2G24980	-1.73439	2.6567e-13
AT2G26370	chr2	11224565	11226214	+	AT2G26370	-1.07362	0.0455777
AT2G26520	chr2	11280025	11280940	+	AT2G26520	-1.52158	0.0473911
AT2G27550	chr2	11773251	11774681	+	AT2G27550	-1.25771	3.72349e-12
AT2G28970	chr2	12443919	12448163	+	AT2G28970	-1.03418	0.036547
AT2G29740	chr2	12706710	12708367	+	AT2G29740	-1.0054	1.28215e-06
AT2G32190	chr2	13674498	13675286	+	AT2G32190	-1.21953	7.69989e-07
AT2G32200	chr2	13676488	13677231	+	AT2G32200	-1.04409	0.016416
AT2G32470	chr2	13787172	13788894	+	AT2G32470	-3.99171	0.0423028
AT2G32830	chr2	13927699	13929713	-	AT2G32830	-1.75897	7.38612e-05
AT2G33790	chr2	14293561	14295271	-	AT2G33790	-1.19489	0.023306
AT2G34202	chr2	14442978	14443077	-	AT2G34202	-4.88295	1.31488e-08
AT2G34210	chr2	14445938	14450522	+	AT2G34210	-2.03776	2.02916e-08
AT2G34390	chr2	14514487	14515915	-	AT2G34390	-1.24515	3.94383e-05
AT2G34655	chr2	14596631	14597540	+	AT2G34655	-1.87998	6.37712e-06
AT2G36724	chr2	15401374	15401787	+	AT2G36724	-3.24089	0.00087045
AT2G36970	chr2	15529006	15530749	+	AT2G36970	-1.59054	1.20013e-07
AT2G37890	chr2	15861688	15864009	-	AT2G37890	-1.15472	0.000475369
AT2G38380	chr2	16076384	16078583	+	AT2G38380	-1.15654	8.16144e-10
AT2G38390	chr2	16079681	16081509	+	AT2G38390	-1.38126	2.7204e-18
AT2G38940	chr2	16257228	16260225	+	AT2G38940	-1.76472	0.000116665
AT2G39030	chr2	16298227	16299202	+	AT2G39030	-2.81143	0.00136062
AT2G40080	chr2	16734294	16734912	-	AT2G40080	-1.02734	2.52831e-05
AT2G40330	chr2	16844864	16845934	-	AT2G40330	-1.00624	0.00025407
AT2G41660	chr2	17367822	17369189	+	AT2G41660	-1.03635	2.48457e-06
AT2G43150	chr2	17945893	17947022	+	AT2G43150	-1.12817	1.30475e-19
AT2G43535	chr2	18070973	18071676	+	AT2G43535	-1.04316	0.0286389
AT2G44840	chr2	18495341	18496272	+	AT2G44840	-1.06523	0.0217212
AT2G45130	chr2	18606410	18607853	+	AT2G45130	-3.03927	5.33449e-05
AT2G45135	chr2	18608824	18610574	+	AT2G45135	-1.89345	5.2561e-09
AT2G45420	chr2	18718348	18720729	+	AT2G45420	-1.24062	0.000112264
AT2G46880	chr2	19264573	19266446	-	AT2G46880	-2.47011	9.92661e-05
AT2G47460	chr2	19476337	19479478	+	AT2G47460	-1.28803	0.0010286
AT4G01525	chr4	660810	661698	+	AT4G01525	-1.12975	0.000131566
AT4G01630	chr4	700653	701527	+	AT4G01630	-1.6956	0.000304479
AT4G01970	chr4	853922	857008	-	AT4G01970	-2.60896	0.00938607
AT4G02360	chr4	1041142	1041733	+	AT4G02360	-1.11627	0.00390084
AT4G03380	chr4	1485049	1490228	-	AT4G03380	-2.07829	0.00103357
AT4G08400	chr4	5323800	5325341	-	AT4G08400	-1.30919	2.32589e-06
AT4G08410	chr4	5339086	5341209	-	AT4G08410	-1.28693	2.32409e-07
AT4G08770	chr4	5598115	5600312	-	AT4G08770	-1.1116	0.0238876
AT4G09850	chr4	6192512	6193130	+	AT4G09850	-4.25755	0.020445
AT4G11200	chr4	6827758	6829496	-	AT4G11200	-2.10955	0.0308836
AT4G11210	chr4	6832691	6833245	+	AT4G11210	-1.22917	0.000261325
AT4G11290	chr4	6869953	6871661	+	AT4G11290	-1.02808	8.89696e-07
AT4G11642	chr4	7023453	7023806	-	AT4G11642	-4.37268	0.0170512
AT4G11650	chr4	7024856	7026146	-	AT4G11650	-1.48859	0.000179766
AT4G12090	chr4	7242165	7242924	-	AT4G12090	-1.11478	4.26702e-07
AT4G12470	chr4	7401109	7401907	-	AT4G12470	-1.10822	3.38251e-14
AT4G12545	chr4	7434199	7434858	+	AT4G12545	-1.71092	0.00593754
AT4G12550	chr4	7439115	7439805	+	AT4G12550	-1.5051	0.000239795
AT4G13000	chr4	7598093	7599257	-	AT4G13000	-1.50399	0.000632595
AT4G13700	chr4	7957072	7958919	-	AT4G13700	-3.16438	0.00670699
AT4G14080	chr4	8118537	8120358	-	AT4G14080	-3.18453	0.0089176
AT4G15150	chr4	8641672	8642278	-	AT4G15150	-1.14188	0.00354514
AT4G15160	chr4	8646150	8647252	+	AT4G15160	-1.69055	2.90176e-13
AT4G15210	chr4	8666338	8669470	-	AT4G15210	-1.27064	0.00122736
AT4G15280	chr4	8719182	8720618	+	AT4G15280	-1.34436	0.0342264
AT4G15290	chr4	8721487	8726669	-	AT4G15290	-1.12134	0.00419452
AT4G15670	chr4	8929179	8929765	+	AT4G15670	-1.23993	0.000981611
AT4G15680	chr4	8931652	8932295	+	AT4G15680	-1.28971	8.66069e-05
AT4G15740	chr4	8964745	8966318	-	AT4G15740	-1.33022	0.00567468
AT4G16215	chr4	9179244	9179833	-	AT4G16215	-2.98829	0.0418019
AT4G16260	chr4	9200010	9201552	-	AT4G16260	-1.32599	0.00327197
AT4G16540	chr4	9316023	9317153	-	AT4G16540	-2.88838	1.13237e-20
AT4G17030	chr4	9581586	9583290	-	AT4G17030	-1.09223	5.22359e-09
AT4G18510	chr4	10211869	10212421	+	AT4G18510	-1.29943	0.00114737
AT4G19720	chr4	10730363	10731750	-	AT4G19720	-1.38986	0.00217393
AT4G22212	chr4	11753986	11754688	+	AT4G22212	-1.42911	0.00224007
AT4G22460	chr4	11839160	11839561	-	AT4G22460	-1.38129	0.00473104
AT4G23000	chr4	12054455	12060028	+	AT4G23000	-1.26024	1.41447e-07
AT4G23496	chr4	12257676	12258411	-	AT4G23496	-1.48514	0.00183379
AT4G24310	chr4	12600893	12601675	+	AT4G24310	-1.16829	0.00698361
AT4G24890	chr4	12811479	12814449	-	AT4G24890	-3.24398	4.66907e-38
AT4G25160	chr4	12903191	12907338	-	AT4G25160	-1.22041	0.0122862
AT4G25790	chr4	13122152	13123347	-	AT4G25790	-1.0656	0.000446899
AT4G26320	chr4	13317100	13317470	-	AT4G26320	-1.20616	1.06783e-06
AT4G26890	chr4	13511839	13513406	+	AT4G26890	-1.14224	0.00109623
AT4G28700	chr4	14161681	14163195	+	AT4G28700	-1.23816	0.00991742
AT4G29610	chr4	14517448	14518329	+	AT4G29610	-1.27082	0.00818627
AT4G30320	chr4	14835833	14836318	+	AT4G30320	-1.07182	0.00213519
AT4G30430	chr4	14878783	14880331	-	AT4G30430	-1.99319	0.0260251
AT4G33610	chr4	16146261	16146993	+	AT4G33610	-1.07809	1.19729e-07
AT4G33720	chr4	16182752	16183533	+	AT4G33720	-6.06391	5.12566e-05
AT4G34950	chr4	16642316	16644818	-	AT4G34950	-1.30135	1.04782e-11
AT4G36350	chr4	17173737	17175857	-	AT4G36350	-3.02141	1.12798e-12
AT4G37160	chr4	17494705	17497124	-	AT4G37160	-1.16727	0.00692978
AT4G37235	chr4	17517985	17519785	+	AT4G37235	-1.91626	0.0297221
AT4G37680	chr4	17700634	17702952	+	AT4G37680	-1.18488	1.63155e-16
AT4G38410	chr4	17980940	17981719	+	AT4G38410	-1.226	0.0213724
