# Supplementary material for: The effects of Arabidopsis genome duplication on the chromatin organization and transcriptional regulation
Source: Nucleic Acids Res. 2019 Jun 11;47(15):7857–69. doi: 10.1093/nar/gkz511 (PMC6736098; doi:10.1093/nar/gkz511)
Supplement: gkz511_Supplemental_Files [file gkz511_supplemental_files.zip › Supplementary Table 2 GO terms of differentially-expressed genes in 4XCol-0 compared to Col-0.xlsx]

## Sheet: Sheet3
GO analysis of differentially-expressed genes
GO_acc	term_type	Term	queryitem	querytotal	bgitem	bgtotal	pvalue	FDR	entries
GO:0043170	P	macromolecule metabolic process	88	706	983	31819	5.5e-27	3.4e-24	// AT4G13000 // AT5G19100 // AT4G22950 // AT5G55300 // AT1G24030 // AT1G24260 // AT5G10760 // AT2G28040 // AT5G18340 // AT5G62162 // AT5G24630 // AT4G15210 // AT5G61550 // AT5G08600 // AT5G55310 // AT3G56980 // AT2G34210 // AT4G15290 // AT5G17930 // AT1G69610 // AT3G45330 // AT3G11450 // AT5G06110 // AT1G43640 // AT2G31970 // AT2G34202 // AT1G44910 // AT2G41550 // AT2G46970 // AT3G22690 // AT2G47…
GO:0050896	P	response to stimulus	88	706	985	31819	6.2e-27	3.4e-24	// AT4G09950 // AT4G38410 // AT4G22950 // AT5G20970 // AT5G50200 // AT5G43580 // AT1G19050 // AT5G10250 // AT5G04180 // AT5G20410 // AT4G15210 // AT3G16670 // AT3G09922 // AT4G08770 // AT2G45130 // AT2G11810 // AT3G49630 // AT2G27140 // AT4G26150 // AT4G12470 // AT1G72520 // AT5G46070 // AT2G32240 // AT2G31970 // AT4G25160 // AT3G28210 // AT2G34202 // AT5G64840 // AT2G40080 // AT5G20150 // AT3G19…
GO:0065007	P	biological regulation	76	706	882	31819	1.9e-22	5.2e-20	// AT4G01630 // AT3G17790 // AT3G09600 // AT4G12090 // AT3G61890 // AT1G74200 // AT4G22950 // AT5G48170 // AT1G43640 // AT4G15680 // AT3G51860 // AT2G44840 // AT3G21460 // AT3G19510 // AT5G28300 // AT5G55690 // AT4G35540 // AT5G64800 // AT2G04040 // AT2G34202 // AT2G27470 // AT4G18510 // AT2G40080 // AT5G20150 // AT3G02400 // AT3G02380 // AT4G37230 // AT1G24260 // AT3G22690 // AT2G46810 // AT5G13…
GO:0006950	P	response to stress	55	706	456	31819	1.5e-22	5.2e-20	// AT3G17790 // AT2G43535 // AT3G61890 // AT4G38410 // AT4G22950 // AT4G11290 // AT2G31970 // AT1G17540 // AT5G20970 // AT2G38390 // AT4G11210 // AT4G12470 // AT2G34202 // AT5G20150 // AT4G22212 // AT2G46680 // AT2G46830 // AT5G43580 // AT3G05630 // AT4G21870 // AT5G13930 // AT5G62162 // AT5G10140 // AT4G11650 // AT5G37940 // AT5G20410 // AT4G12400 // AT5G01220 // AT5G04890 // AT3G09600 // AT5G52…
GO:0044260	P	cellular macromolecule metabolic process	75	706	888	31819	1.1e-21	2.4e-19	// AT5G37440 // AT2G28970 // AT3G09600 // AT5G40040 // AT4G13000 // AT3G11450 // AT3G61890 // AT1G69610 // AT4G22950 // AT1G43640 // AT2G44840 // AT1G17540 // AT3G19510 // AT5G28300 // AT2G07675 // AT5G55690 // AT4G35540 // AT5G56720 // AT2G27470 // AT1G44910 // AT3G09680 // AT5G08600 // AT5G16180 // AT2G29070 // AT3G02400 // AT1G24030 // AT1G24260 // AT3G22690 // AT1G75310 // AT2G46810 // AT5G66…
GO:0050789	P	regulation of biological process	66	706	767	31819	1.4e-19	2.6e-17	// AT2G46970 // AT3G09600 // AT4G12090 // AT3G61890 // AT1G74200 // AT4G22950 // AT5G48170 // AT1G43640 // AT4G15680 // AT2G44840 // AT3G21460 // AT3G19510 // AT5G28300 // AT3G22690 // AT4G35540 // AT5G64800 // AT2G34202 // AT2G27470 // AT4G18510 // AT2G40080 // AT5G20150 // AT3G02400 // AT4G37230 // AT1G24260 // AT5G55690 // AT2G46810 // AT5G13930 // AT1G19050 // AT5G10140 // AT5G11590 // AT2G18…
GO:0050794	P	regulation of cellular process	60	706	658	31819	5.6e-19	8.8e-17	// AT2G46970 // AT3G09600 // AT4G12090 // AT3G61890 // AT1G74200 // AT4G22950 // AT5G48170 // AT1G43640 // AT4G15680 // AT2G44840 // AT3G21460 // AT3G19510 // AT5G28300 // AT3G22690 // AT4G35540 // AT5G64800 // AT2G27470 // AT4G18510 // AT2G40080 // AT5G20150 // AT3G02400 // AT4G37230 // AT1G24260 // AT5G55690 // AT2G46810 // AT5G13930 // AT1G19050 // AT5G11590 // AT2G18300 // AT2G40260 // AT1G61…
GO:0009058	P	biosynthetic process	62	706	834	31819	1.2e-15	1.7e-13	// AT2G46970 // AT3G09600 // AT5G40040 // AT3G61890 // AT4G22950 // AT1G73370 // AT1G43640 // AT1G67810 // AT2G44840 // AT3G19510 // AT5G28300 // AT2G07675 // AT1G01060 // AT3G22690 // AT4G35540 // AT2G23910 // AT1G76720 // AT3G09680 // AT3G02400 // AT1G24260 // AT5G55690 // AT2G46810 // AT3G13110 // AT1G60450 // AT5G01220 // AT5G13930 // AT2G18300 // AT2G40260 // AT1G09350 // AT2G47460 // AT2G24…
GO:0019222	P	regulation of metabolic process	37	706	309	31819	1.8e-15	2.2e-13	// AT2G46970 // AT3G09600 // AT3G61890 // AT4G22950 // AT1G43640 // AT1G67810 // AT2G44840 // AT3G19510 // AT5G55690 // AT2G34202 // AT2G27470 // AT3G02400 // AT4G37230 // AT1G24260 // AT3G22690 // AT2G46810 // AT5G13930 // AT5G11590 // AT2G40260 // AT2G47460 // AT2G24650 // AT5G62162 // AT2G46680 // AT3G21890 // AT2G18300 // AT3G04030 // AT1G01060 // AT3G56980 // AT2G22750 // AT2G34210 // AT3G03…
GO:0044249	P	cellular biosynthetic process	58	706	760	31819	3.7e-15	4.1e-13	// AT2G46970 // AT3G09600 // AT5G40040 // AT3G61890 // AT4G22950 // AT1G73370 // AT1G43640 // AT1G67810 // AT2G44840 // AT3G19510 // AT5G28300 // AT2G07675 // AT1G01060 // AT5G55690 // AT4G35540 // AT2G23910 // AT1G76720 // AT3G09680 // AT3G02400 // AT1G24260 // AT3G22690 // AT2G46810 // AT3G13110 // AT5G01220 // AT5G13930 // AT2G18300 // AT2G40260 // AT2G47460 // AT2G24650 // AT2G41550 // AT2G27…
GO:0031323	P	regulation of cellular metabolic process	34	706	268	31819	5.6e-15	5.5e-13	// AT2G46970 // AT3G09600 // AT3G61890 // AT4G22950 // AT1G43640 // AT1G67810 // AT2G44840 // AT3G19510 // AT5G55690 // AT2G27470 // AT3G02400 // AT4G37230 // AT1G24260 // AT3G22690 // AT2G46810 // AT5G13930 // AT5G11590 // AT2G40260 // AT2G47460 // AT2G24650 // AT2G46680 // AT3G21890 // AT2G18300 // AT3G04030 // AT1G01060 // AT3G56980 // AT2G22750 // AT2G34210 // AT3G03260 // AT5G28300 // AT4G35…
GO:0010467	P	gene expression	49	706	575	31819	1.2e-14	1.1e-12	// AT2G46970 // AT3G09600 // AT5G40040 // AT3G61890 // AT4G22950 // AT1G43640 // AT2G44840 // AT3G20210 // AT3G19510 // AT5G28300 // AT2G07675 // AT3G09680 // AT4G35540 // AT2G34202 // AT2G27470 // AT1G44910 // AT2G41550 // AT3G02400 // AT1G24260 // AT5G55690 // AT2G46810 // AT5G66540 // AT5G11590 // AT2G07793 // AT2G40260 // AT2G47460 // AT2G24650 // AT5G16180 // AT5G62162 // AT4G38070 // AT3G21…
GO:0009889	P	regulation of biosynthetic process	32	706	248	31819	2.3e-14	1.8e-12	// AT2G46970 // AT3G09600 // AT3G61890 // AT4G22950 // AT1G43640 // AT2G44840 // AT3G19510 // AT5G55690 // AT2G27470 // AT3G02400 // AT1G24260 // AT3G22690 // AT2G46810 // AT5G13930 // AT5G11590 // AT2G40260 // AT2G47460 // AT2G24650 // AT2G46680 // AT3G21890 // AT2G18300 // AT3G04030 // AT1G01060 // AT3G56980 // AT2G22750 // AT2G34210 // AT3G03260 // AT5G28300 // AT4G35540 // AT4G38070 // AT1G62…
GO:0031326	P	regulation of cellular biosynthetic process	32	706	248	31819	2.3e-14	1.8e-12	// AT2G46970 // AT3G09600 // AT3G61890 // AT4G22950 // AT1G43640 // AT2G44840 // AT3G19510 // AT5G55690 // AT2G27470 // AT3G02400 // AT1G24260 // AT3G22690 // AT2G46810 // AT5G13930 // AT5G11590 // AT2G40260 // AT2G47460 // AT2G24650 // AT2G46680 // AT3G21890 // AT2G18300 // AT3G04030 // AT1G01060 // AT3G56980 // AT2G22750 // AT2G34210 // AT3G03260 // AT5G28300 // AT4G35540 // AT4G38070 // AT1G62…
GO:0010468	P	regulation of gene expression	33	706	275	31819	5.8e-14	4.3e-12	// AT2G46970 // AT3G09600 // AT3G61890 // AT4G22950 // AT1G43640 // AT2G44840 // AT3G19510 // AT2G34202 // AT2G27470 // AT3G02400 // AT1G24260 // AT5G55690 // AT2G46810 // AT5G11590 // AT2G40260 // AT2G47460 // AT2G24650 // AT5G62162 // AT2G46680 // AT3G21890 // AT2G18300 // AT3G04030 // AT1G01060 // AT3G56980 // AT2G22750 // AT2G34210 // AT3G03260 // AT5G28300 // AT4G35540 // AT4G38070 // AT1G62…
GO:0006350	P	transcription	32	706	262	31819	9.1e-14	5.9e-12	// AT2G46970 // AT3G09600 // AT3G61890 // AT4G22950 // AT1G43640 // AT2G44840 // AT3G19510 // AT2G27470 // AT3G02400 // AT1G24260 // AT5G55690 // AT2G46810 // AT5G11590 // AT2G40260 // AT2G47460 // AT2G24650 // AT2G41550 // AT5G23480 // AT3G21890 // AT2G18300 // AT3G04030 // AT1G01060 // AT3G56980 // AT2G22750 // AT2G34210 // AT3G03260 // AT2G46680 // AT5G28300 // AT4G35540 // AT4G38070 // AT1G62…
GO:0051171	P	regulation of nitrogen compound metabolic process	31	706	244	31819	8.6e-14	5.9e-12	// AT2G46970 // AT3G09600 // AT3G61890 // AT4G22950 // AT1G43640 // AT2G44840 // AT3G19510 // AT5G55690 // AT2G27470 // AT3G02400 // AT1G24260 // AT3G22690 // AT2G46810 // AT5G11590 // AT2G40260 // AT2G47460 // AT2G24650 // AT2G46680 // AT3G21890 // AT2G18300 // AT3G04030 // AT1G01060 // AT3G56980 // AT2G22750 // AT2G34210 // AT3G03260 // AT5G28300 // AT4G35540 // AT4G38070 // AT1G62700 // AT5G62…
GO:0042221	P	response to chemical stimulus	41	706	439	31819	1.2e-13	7.2e-12	// AT3G17790 // AT3G09600 // AT3G61890 // AT4G38410 // AT5G37940 // AT5G48170 // AT5G19890 // AT3G51860 // AT2G44840 // AT2G32240 // AT3G28210 // AT5G56795 // AT1G35720 // AT2G46830 // AT5G13930 // AT1G19050 // AT4G37680 // AT4G12550 // AT2G17660 // AT5G45820 // AT5G04180 // AT4G11290 // AT3G48670 // AT4G12400 // AT2G46680 // AT2G18300 // AT5G52300 // AT1G01060 // AT3G16670 // AT4G08770 // AT3G23…
GO:0060255	P	regulation of macromolecule metabolic process	33	706	284	31819	1.3e-13	7.3e-12	// AT2G46970 // AT3G09600 // AT3G61890 // AT4G22950 // AT1G43640 // AT2G44840 // AT3G19510 // AT2G34202 // AT2G27470 // AT3G02400 // AT1G24260 // AT5G55690 // AT2G46810 // AT5G11590 // AT2G40260 // AT2G47460 // AT2G24650 // AT5G62162 // AT2G46680 // AT3G21890 // AT2G18300 // AT3G04030 // AT1G01060 // AT3G56980 // AT2G22750 // AT2G34210 // AT3G03260 // AT5G28300 // AT4G35540 // AT4G38070 // AT1G62…
GO:0045449	P	regulation of transcription	30	706	231	31819	1.3e-13	7.3e-12	// AT2G46970 // AT3G09600 // AT3G61890 // AT4G22950 // AT1G43640 // AT2G44840 // AT3G19510 // AT2G27470 // AT3G02400 // AT1G24260 // AT5G55690 // AT2G46810 // AT5G11590 // AT2G40260 // AT2G47460 // AT2G24650 // AT2G46680 // AT3G21890 // AT2G18300 // AT3G04030 // AT1G01060 // AT3G56980 // AT2G22750 // AT2G34210 // AT3G03260 // AT5G28300 // AT4G35540 // AT4G38070 // AT1G62700 // AT5G62430
GO:0009059	P	macromolecule biosynthetic process	43	706	485	31819	1.5e-13	8e-12	// AT2G46970 // AT3G09600 // AT5G40040 // AT3G61890 // AT4G22950 // AT1G43640 // AT2G44840 // AT3G19510 // AT2G07675 // AT3G09680 // AT4G35540 // AT2G27470 // AT3G02400 // AT1G24260 // AT5G55690 // AT2G46810 // AT5G11590 // AT2G07793 // AT2G18300 // AT2G40260 // AT2G47460 // AT2G24650 // AT2G41550 // AT4G38070 // AT3G21890 // AT5G24630 // AT3G04030 // AT2G07761 // AT2G07766 // AT3G56980 // AT2G22…
GO:0009605	P	response to external stimulus	18	706	65	31819	1.9e-13	9.2e-12	// AT3G09922 // AT2G34202 // AT5G20150 // AT5G01220 // AT2G45130 // AT5G20410 // AT5G50200 // AT5G43580 // AT3G05630 // AT2G11810 // AT1G14280 // AT3G49630 // AT5G13930 // AT5G62162 // AT3G12500 // AT5G43350 // AT1G72520 // AT2G02990
GO:0010556	P	regulation of macromolecule biosynthetic process	30	706	238	31819	2.6e-13	1.2e-11	// AT2G46970 // AT3G09600 // AT3G61890 // AT4G22950 // AT1G43640 // AT2G44840 // AT3G19510 // AT2G27470 // AT3G02400 // AT1G24260 // AT5G55690 // AT2G46810 // AT5G11590 // AT2G40260 // AT2G47460 // AT2G24650 // AT2G46680 // AT3G21890 // AT2G18300 // AT3G04030 // AT1G01060 // AT3G56980 // AT2G22750 // AT2G34210 // AT3G03260 // AT5G28300 // AT4G35540 // AT4G38070 // AT1G62700 // AT5G62430
GO:0080090	P	regulation of primary metabolic process	31	706	256	31819	2.7e-13	1.2e-11	// AT2G46970 // AT3G09600 // AT3G61890 // AT4G22950 // AT1G43640 // AT2G44840 // AT3G19510 // AT2G27470 // AT3G02400 // AT1G24260 // AT5G55690 // AT2G46810 // AT5G13930 // AT5G11590 // AT2G40260 // AT2G47460 // AT2G24650 // AT2G46680 // AT3G21890 // AT2G18300 // AT3G04030 // AT1G01060 // AT3G56980 // AT2G22750 // AT2G34210 // AT3G03260 // AT5G28300 // AT4G35540 // AT4G38070 // AT1G62700 // AT5G62…
GO:0019219	P	regulation of nucleobase, nucleoside, nucleotide and nucleic acid metabolic process	30	706	239	31819	2.9e-13	1.3e-11	// AT2G46970 // AT3G09600 // AT3G61890 // AT4G22950 // AT1G43640 // AT2G44840 // AT3G19510 // AT2G27470 // AT3G02400 // AT1G24260 // AT5G55690 // AT2G46810 // AT5G11590 // AT2G40260 // AT2G47460 // AT2G24650 // AT2G46680 // AT3G21890 // AT2G18300 // AT3G04030 // AT1G01060 // AT3G56980 // AT2G22750 // AT2G34210 // AT3G03260 // AT5G28300 // AT4G35540 // AT4G38070 // AT1G62700 // AT5G62430
GO:0006139	P	nucleobase, nucleoside, nucleotide and nucleic acid metabolic process	46	706	562	31819	3e-13	1.3e-11	// AT2G46970 // AT3G09600 // AT3G61890 // AT4G22950 // AT1G43640 // AT2G44840 // AT5G55300 // AT3G19510 // AT5G28300 // AT5G55690 // AT1G24260 // AT2G27470 // AT1G44910 // AT5G16180 // AT3G02400 // AT4G29610 // AT3G22690 // AT2G46810 // AT5G11590 // AT2G18300 // AT2G40260 // AT2G47460 // AT2G24650 // AT2G41550 // AT4G38070 // AT3G21890 // AT5G24630 // AT3G04030 // AT5G08600 // AT3G03260 // AT1G01…
GO:0019538	P	protein metabolic process	37	706	374	31819	3.9e-13	1.6e-11	// AT2G28970 // AT5G40040 // AT4G13000 // AT5G19100 // AT1G43780 // AT4G16540 // AT1G17540 // AT2G07675 // AT3G09680 // AT5G10760 // AT2G29070 // AT1G55200 // AT1G24030 // AT1G75310 // AT3G04530 // AT5G06110 // AT2G07793 // AT3G11450 // AT5G18340 // AT5G37440 // AT2G34210 // AT5G61570 // AT5G61550 // AT2G07761 // AT2G07766 // AT2G28040 // AT2G29380 // AT2G24000 // AT1G24140 // AT1G69610 // AT4G25…
GO:0034645	P	cellular macromolecule biosynthetic process	42	706	482	31819	5e-13	2e-11	// AT2G46970 // AT3G09600 // AT5G40040 // AT3G61890 // AT4G22950 // AT1G43640 // AT2G44840 // AT3G19510 // AT2G07675 // AT3G09680 // AT4G35540 // AT2G27470 // AT3G02400 // AT1G24260 // AT5G55690 // AT2G46810 // AT5G11590 // AT2G07793 // AT2G18300 // AT2G40260 // AT2G47460 // AT2G24650 // AT2G41550 // AT5G23480 // AT3G21890 // AT5G24630 // AT3G04030 // AT2G07761 // AT2G07766 // AT3G56980 // AT2G22…
GO:0006807	P	nitrogen compound metabolic process	50	706	702	31819	3.4e-12	1.3e-10	// AT2G46970 // AT3G09600 // AT3G61890 // AT4G22950 // AT1G43640 // AT2G44840 // AT5G55300 // AT3G19510 // AT5G28300 // AT5G55690 // AT1G24260 // AT2G27470 // AT1G44910 // AT5G16180 // AT3G02400 // AT4G29610 // AT3G22690 // AT2G46810 // AT5G66540 // AT3G13110 // AT5G11590 // AT2G18300 // AT2G40260 // AT2G47460 // AT2G24650 // AT2G41550 // AT4G38070 // AT3G21890 // AT5G24630 // AT3G04030 // AT5G08…
GO:0010035	P	response to inorganic substance	12	706	27	31819	2.3e-11	8.3e-10	// AT5G04180 // AT3G17790 // AT3G09600 // AT2G46830 // AT3G48670 // AT4G12400 // AT5G50200 // AT3G51860 // AT1G01060 // AT2G32240 // AT2G17660 // AT5G56795
GO:0048856	P	anatomical structure development	32	706	330	31819	2.5e-11	8.8e-10	// AT2G03150 // AT4G01630 // AT1G71890 // AT4G22950 // AT4G14080 // AT5G55300 // AT2G40080 // AT2G46830 // AT1G24260 // AT4G21190 // AT3G62680 // AT5G10140 // AT5G10250 // AT3G20210 // AT3G61780 // AT1G12040 // AT2G30130 // AT5G24630 // AT4G12550 // AT1G01060 // AT4G17030 // AT5G16780 // AT5G60880 // AT3G05630 // AT2G45420 // AT1G65470 // AT1G69670 // AT3G02380 // AT1G62440 // AT5G62430 // AT1G32…
GO:0043687	P	post-translational protein modification	13	706	36	31819	2.7e-11	9.3e-10	// AT2G28970 // AT5G18340 // AT4G13000 // AT1G55200 // AT5G61570 // AT1G24030 // AT5G61550 // AT3G04530 // AT3G45330 // AT1G17540 // AT5G23480 // AT4G25160 // AT2G29380
GO:0010033	P	response to organic substance	24	706	210	31819	3.9e-10	1.3e-08	// AT3G09600 // AT3G61890 // AT5G48170 // AT2G44840 // AT3G28210 // AT1G35720 // AT2G46830 // AT5G13930 // AT1G19050 // AT4G12550 // AT1G61800 // AT4G37680 // AT4G26150 // AT2G18300 // AT5G52300 // AT1G01060 // AT3G23030 // AT5G45820 // AT1G43040 // AT3G05630 // AT2G46680 // AT3G04720 // AT3G12500 // AT2G02990
GO:0009628	P	response to abiotic stimulus	29	706	318	31819	8e-10	2.6e-08	// AT3G09600 // AT3G61890 // AT4G38410 // AT4G22950 // AT5G20970 // AT2G38390 // AT5G38150 // AT2G40080 // AT2G46830 // AT3G19850 // AT2G46970 // AT5G48400 // AT5G10140 // AT5G13930 // AT5G10250 // AT4G12400 // AT3G21890 // AT1G14280 // AT5G52300 // AT1G01060 // AT5G04890 // AT4G21870 // AT4G16260 // AT2G38380 // AT1G50280 // AT1G35720 // AT2G27140 // AT1G54410 // AT2G46680
GO:0051234	P	establishment of localization	37	706	545	31819	7.8e-09	2.4e-07	// AT1G30560 // AT4G12545 // AT3G54700 // AT5G16530 // AT3G51860 // AT3G15340 // AT5G09470 // AT3G47420 // AT5G38150 // AT3G25690 // AT4G27370 // AT1G29000 // AT1G20350 // AT5G43350 // AT2G37890 // AT5G13930 // AT4G12550 // AT1G20860 // AT1G22990 // AT1G61800 // AT4G22460 // AT5G62730 // AT3G48850 // AT4G15160 // AT5G60800 // AT5G43370 // AT3G58160 // AT1G51090 // AT4G28700 // AT5G46240 // AT5G41…
GO:0044267	P	cellular protein metabolic process	28	706	338	31819	1.1e-08	3.2e-07	// AT2G28970 // AT5G40040 // AT4G13000 // AT3G11450 // AT1G17540 // AT2G07675 // AT3G09680 // AT2G29070 // AT1G55200 // AT1G24030 // AT1G75310 // AT3G04530 // AT5G06110 // AT2G07793 // AT5G18340 // AT5G37440 // AT5G61570 // AT5G61550 // AT2G07761 // AT2G07766 // AT2G29380 // AT2G34210 // AT1G69610 // AT4G25160 // AT1G76720 // AT3G45330 // AT5G23480 // AT1G69670
GO:0016070	P	RNA metabolic process	23	706	232	31819	1.1e-08	3.2e-07	// AT3G61890 // AT4G22950 // AT2G44840 // AT3G19510 // AT5G55690 // AT1G44910 // AT2G41550 // AT3G02400 // AT3G22690 // AT1G24260 // AT5G11590 // AT4G26600 // AT2G47460 // AT2G24650 // AT5G16180 // AT5G23480 // AT5G08600 // AT2G34210 // AT3G03260 // AT5G17930 // AT5G66540 // AT4G35540 // AT2G46680
GO:0007018	P	microtubule-based movement	11	706	41	31819	1.3e-08	3.6e-07	// AT3G44050 // AT3G45850 // AT3G10180 // AT3G12020 // AT2G28620 // AT1G72250 // AT1G63640 // AT3G20150 // AT2G22610 // AT2G36200 // AT2G37420
GO:0051179	P	localization	37	706	569	31819	2.2e-08	6.3e-07	// AT1G30560 // AT4G12545 // AT3G54700 // AT5G16530 // AT3G51860 // AT3G15340 // AT5G09470 // AT3G47420 // AT5G38150 // AT3G25690 // AT4G27370 // AT1G29000 // AT1G20350 // AT5G43350 // AT2G37890 // AT5G13930 // AT4G12550 // AT1G20860 // AT1G22990 // AT1G61800 // AT4G22460 // AT5G62730 // AT3G48850 // AT4G15160 // AT5G60800 // AT5G43370 // AT3G58160 // AT1G51090 // AT4G28700 // AT5G46240 // AT5G41…
GO:0032502	P	developmental process	37	706	574	31819	2.8e-08	7.5e-07	// AT2G03150 // AT4G01630 // AT1G71890 // AT4G22950 // AT4G14080 // AT5G55300 // AT1G01060 // AT1G24260 // AT2G40080 // AT2G46830 // AT3G05630 // AT4G21190 // AT3G62680 // AT1G19050 // AT5G10140 // AT5G10250 // AT3G20210 // AT3G61780 // AT1G12040 // AT2G30130 // AT5G24630 // AT4G12550 // AT3G17520 // AT4G17030 // AT5G16780 // AT5G60880 // AT4G18830 // AT3G49630 // AT2G45420 // AT4G30430 // AT1G65…
GO:0009664	P	plant-type cell wall organization	13	706	72	31819	3.7e-08	1e-06	// AT4G17030 // AT5G06640 // AT3G54580 // AT5G06630 // AT4G01630 // AT2G24980 // AT4G08400 // AT4G08410 // AT3G28550 // AT1G26250 // AT1G23720 // AT2G43150 // AT5G35190
GO:0009267	P	cellular response to starvation	12	706	60	31819	4.7e-08	1.2e-06	// AT2G34202 // AT5G20150 // AT2G45130 // AT5G20410 // AT5G01220 // AT3G05630 // AT2G11810 // AT3G49630 // AT5G62162 // AT3G09922 // AT5G43350 // AT2G02990
GO:0006810	P	transport	35	706	540	31819	5.8e-08	1.4e-06	// AT1G30560 // AT4G12545 // AT3G54700 // AT5G16530 // AT3G51860 // AT3G15340 // AT5G09470 // AT3G47420 // AT4G27370 // AT1G29000 // AT1G20350 // AT5G43350 // AT2G37890 // AT5G13930 // AT4G12550 // AT1G20860 // AT1G22990 // AT1G61800 // AT4G22460 // AT5G62730 // AT3G48850 // AT4G15160 // AT5G60800 // AT5G43370 // AT3G58160 // AT1G51090 // AT4G28700 // AT5G46240 // AT5G41790 // AT1G76430 // AT5G50…
GO:0044085	P	cellular component biogenesis	13	706	75	31819	5.7e-08	1.4e-06	// AT2G28720 // AT4G21270 // AT2G38720 // AT4G26600 // AT5G66540 // AT3G05330 // AT4G14080 // AT5G08600 // AT5G23480 // AT1G65470 // AT3G22690 // AT4G35540 // AT1G03780
GO:0033554	P	cellular response to stress	14	706	91	31819	6.7e-08	1.6e-06	// AT2G34202 // AT5G20150 // AT2G45130 // AT5G20410 // AT5G01220 // AT3G05630 // AT2G11810 // AT3G49630 // AT2G31970 // AT5G62162 // AT1G65470 // AT3G09922 // AT5G43350 // AT2G02990
GO:0022607	P	cellular component assembly	10	706	39	31819	8.3e-08	2e-06	// AT2G28720 // AT4G21270 // AT2G38720 // AT3G05330 // AT4G14080 // AT5G23480 // AT1G65470 // AT3G22690 // AT4G35540 // AT1G03780
GO:0042594	P	response to starvation	12	706	66	31819	1.2e-07	2.7e-06	// AT2G34202 // AT5G20150 // AT2G45130 // AT5G20410 // AT5G01220 // AT3G05630 // AT2G11810 // AT3G49630 // AT5G62162 // AT3G09922 // AT5G43350 // AT2G02990
GO:0042592	P	homeostatic process	8	706	21	31819	1.4e-07	3.1e-06	// AT3G17790 // AT5G62162 // AT5G16530 // AT4G15680 // AT3G51860 // AT5G48400 // AT3G21460 // AT4G15670
GO:0007017	P	microtubule-based process	14	706	97	31819	1.4e-07	3.1e-06	// AT3G44050 // AT3G45850 // AT4G21270 // AT2G38720 // AT3G10180 // AT3G12020 // AT2G28620 // AT1G72250 // AT1G63640 // AT3G20150 // AT2G22610 // AT2G36200 // AT2G37420 // AT1G03780
GO:0031669	P	cellular response to nutrient levels	12	706	68	31819	1.6e-07	3.4e-06	// AT2G34202 // AT5G20150 // AT2G45130 // AT5G20410 // AT5G01220 // AT3G05630 // AT2G11810 // AT3G49630 // AT5G62162 // AT3G09922 // AT5G43350 // AT2G02990
GO:0009653	P	anatomical structure morphogenesis	13	706	90	31819	3.8e-07	8.1e-06	// AT4G17030 // AT4G01630 // AT5G60880 // AT1G12040 // AT2G30130 // AT5G24630 // AT4G14080 // AT4G12550 // AT1G24260 // AT3G62680 // AT5G55300 // AT1G65470 // AT1G62440
GO:0007059	P	chromosome segregation	6	706	9	31819	4.3e-07	9.1e-06	// AT3G54670 // AT5G15920 // AT5G48600 // AT2G27170 // AT5G07660 // AT5G04320
GO:0031668	P	cellular response to extracellular stimulus	12	706	79	31819	6.6e-07	1.4e-05	// AT2G34202 // AT5G20150 // AT2G45130 // AT5G20410 // AT5G01220 // AT3G05630 // AT2G11810 // AT3G49630 // AT5G62162 // AT3G09922 // AT5G43350 // AT2G02990
GO:0019725	P	cellular homeostasis	7	706	18	31819	7.5e-07	1.5e-05	// AT3G17790 // AT5G62162 // AT4G15680 // AT3G51860 // AT5G48400 // AT3G21460 // AT4G15670
GO:0031667	P	response to nutrient levels	12	706	81	31819	8.3e-07	1.6e-05	// AT2G34202 // AT5G20150 // AT2G45130 // AT5G20410 // AT5G01220 // AT3G05630 // AT2G11810 // AT3G49630 // AT5G62162 // AT3G09922 // AT5G43350 // AT2G02990
GO:0032501	P	multicellular organismal process	32	706	527	31819	8.2e-07	1.6e-05	// AT2G03150 // AT1G71890 // AT4G22950 // AT5G16780 // AT5G55300 // AT2G40080 // AT2G46830 // AT1G24260 // AT4G21190 // AT3G62680 // AT5G10140 // AT5G10250 // AT1G61800 // AT3G20210 // AT1G12040 // AT2G30130 // AT5G24630 // AT1G14280 // AT4G12550 // AT3G17520 // AT3G61780 // AT4G14080 // AT5G60880 // AT4G18830 // AT3G05630 // AT2G45420 // AT1G65470 // AT1G69670 // AT3G02380 // AT5G62430 // AT1G32…
GO:0048522	P	positive regulation of cellular process	8	706	28	31819	8.4e-07	1.6e-05	// AT2G34210 // AT5G20150 // AT3G61890 // AT5G24630 // AT1G67810 // AT2G45130 // AT3G19510 // AT1G65470
GO:0006664	P	glycolipid metabolic process	5	706	5	31819	1.1e-06	2e-05	// AT5G20410 // AT3G05630 // AT1G25141 // AT2G11810 // AT5G01220
GO:0009247	P	glycolipid biosynthetic process	5	706	5	31819	1.1e-06	2e-05	// AT5G20410 // AT3G05630 // AT1G25141 // AT2G11810 // AT5G01220
GO:0046467	P	membrane lipid biosynthetic process	5	706	5	31819	1.1e-06	2e-05	// AT5G20410 // AT3G05630 // AT1G25141 // AT2G11810 // AT5G01220
GO:0048518	P	positive regulation of biological process	9	706	41	31819	1.2e-06	2e-05	// AT2G34210 // AT2G40080 // AT5G20150 // AT3G61890 // AT5G24630 // AT1G67810 // AT2G45130 // AT3G19510 // AT1G65470
GO:0009888	P	tissue development	10	706	54	31819	1.1e-06	2e-05	// AT1G12040 // AT4G22950 // AT5G24630 // AT5G16780 // AT3G62680 // AT2G45420 // AT1G65470 // AT1G69670 // AT5G10250 // AT5G62430
GO:0048869	P	cellular developmental process	11	706	71	31819	1.6e-06	2.8e-05	// AT4G17030 // AT4G01630 // AT5G60880 // AT1G12040 // AT5G24630 // AT4G14080 // AT1G24260 // AT3G62680 // AT1G19050 // AT1G65470 // AT1G62440
GO:0010038	P	response to metal ion	7	706	21	31819	1.8e-06	3e-05	// AT3G09600 // AT2G46830 // AT3G48670 // AT3G51860 // AT1G01060 // AT2G32240 // AT5G56795
GO:0009991	P	response to extracellular stimulus	12	706	92	31819	2.8e-06	4.7e-05	// AT2G34202 // AT5G20150 // AT2G45130 // AT5G20410 // AT5G01220 // AT3G05630 // AT2G11810 // AT3G49630 // AT5G62162 // AT3G09922 // AT5G43350 // AT2G02990
GO:0007275	P	multicellular organismal development	30	706	507	31819	2.9e-06	4.9e-05	// AT2G03150 // AT1G71890 // AT4G22950 // AT5G16780 // AT5G55300 // AT2G40080 // AT2G46830 // AT1G24260 // AT4G21190 // AT3G62680 // AT5G10140 // AT5G10250 // AT3G20210 // AT1G12040 // AT2G30130 // AT5G24630 // AT4G12550 // AT3G17520 // AT3G61780 // AT4G14080 // AT5G60880 // AT4G18830 // AT3G05630 // AT2G45420 // AT1G65470 // AT1G69670 // AT3G02380 // AT5G62430 // AT1G32560 // AT1G01060
GO:0006820	P	anion transport	5	706	7	31819	3.3e-06	5.3e-05	// AT3G54700 // AT5G43370 // AT5G50200 // AT2G34390 // AT5G43350
GO:0046686	P	response to cadmium ion	5	706	7	31819	3.3e-06	5.3e-05	// AT2G32240 // AT3G48670 // AT2G46830 // AT3G09600 // AT1G01060
GO:0051707	P	response to other organism	12	706	96	31819	4.2e-06	6.6e-05	// AT4G11650 // AT4G12470 // AT4G09950 // AT5G64840 // AT4G15210 // AT5G04890 // AT3G51860 // AT4G24260 // AT3G53160 // AT3G04720 // AT3G12500 // AT1G61800
GO:0006952	P	defense response	11	706	82	31819	5.7e-06	8.8e-05	// AT4G11650 // AT4G12470 // AT3G05650 // AT4G22212 // AT2G23960 // AT2G43535 // AT5G43580 // AT4G11210 // AT3G04720 // AT3G12500 // AT1G72520
GO:0032989	P	cellular component morphogenesis	7	706	28	31819	8.7e-06	0.00013	// AT4G17030 // AT4G01630 // AT5G60880 // AT1G12040 // AT5G24630 // AT4G14080 // AT1G62440
GO:0009733	P	response to auxin stimulus	7	706	29	31819	1.1e-05	0.00016	// AT3G09600 // AT2G46830 // AT3G23030 // AT1G43040 // AT3G05630 // AT1G01060 // AT4G12550
GO:0043933	P	macromolecular complex subunit organization	7	706	34	31819	2.6e-05	0.00039	// AT4G35540 // AT2G38720 // AT2G41550 // AT3G22690 // AT2G28720 // AT5G23480 // AT1G65470
GO:0009266	P	response to temperature stimulus	8	706	51	31819	4e-05	0.00058	// AT4G12400 // AT4G22950 // AT5G04890 // AT5G52300 // AT2G27140 // AT5G20970 // AT5G10140 // AT4G21870
GO:0022622	P	root system development	7	706	37	31819	4.2e-05	0.0006	// AT1G12040 // AT5G24630 // AT5G16780 // AT3G05630 // AT3G62680 // AT4G12550 // AT5G10250
GO:0048364	P	root development	7	706	37	31819	4.2e-05	0.0006	// AT1G12040 // AT5G24630 // AT5G16780 // AT3G05630 // AT3G62680 // AT4G12550 // AT5G10250
GO:0006464	P	protein modification process	13	706	144	31819	4.1e-05	0.0006	// AT2G28970 // AT5G18340 // AT4G13000 // AT1G55200 // AT5G61570 // AT1G24030 // AT5G61550 // AT3G04530 // AT3G45330 // AT1G17540 // AT5G23480 // AT4G25160 // AT2G29380
GO:0048878	P	chemical homeostasis	5	706	14	31819	4.3e-05	0.0006	// AT5G62162 // AT3G17790 // AT5G48400 // AT3G51860 // AT5G16530
GO:0022402	P	cell cycle process	6	706	26	31819	5.7e-05	0.00079	// AT4G21270 // AT1G22275 // AT5G24630 // AT3G05330 // AT5G04320 // AT1G03780
GO:0051276	P	chromosome organization	6	706	28	31819	8.2e-05	0.0011	// AT1G22275 // AT5G07660 // AT5G24630 // AT2G28720 // AT5G23480 // AT1G65470
GO:0043412	P	macromolecule modification	14	706	180	31819	9.5e-05	0.0013	// AT2G28970 // AT5G18340 // AT4G25160 // AT4G13000 // AT1G55200 // AT5G61570 // AT1G24030 // AT5G61550 // AT3G04530 // AT3G45330 // AT1G17540 // AT5G23480 // AT3G22690 // AT2G29380
GO:0030154	P	cell differentiation	7	706	43	31819	9.8e-05	0.0013	// AT1G12040 // AT5G24630 // AT1G24260 // AT3G62680 // AT1G19050 // AT1G65470 // AT1G62440
GO:0065003	P	macromolecular complex assembly	6	706	29	31819	9.7e-05	0.0013	// AT4G35540 // AT2G38720 // AT3G22690 // AT2G28720 // AT5G23480 // AT1G65470
GO:0009611	P	response to wounding	6	706	30	31819	0.00011	0.0015	// AT5G50200 // AT5G43580 // AT5G13930 // AT3G12500 // AT1G72520 // AT2G02990
GO:0010876	P	lipid localization	5	706	18	31819	0.00012	0.0015	// AT4G15160 // AT4G12550 // AT4G12545 // AT4G12470 // AT4G22460
GO:0009408	P	response to heat	5	706	18	31819	0.00012	0.0015	// AT2G27140 // AT4G12400 // AT4G21870 // AT5G20970 // AT5G04890
GO:0009723	P	response to ethylene stimulus	6	706	30	31819	0.00011	0.0015	// AT3G09600 // AT2G46830 // AT2G44840 // AT1G01060 // AT3G04720 // AT3G12500
GO:0006970	P	response to osmotic stress	9	706	81	31819	0.00015	0.0019	// AT3G09600 // AT4G16260 // AT2G38380 // AT3G61890 // AT2G46830 // AT1G35720 // AT5G52300 // AT1G01060 // AT2G38390
GO:0048316	P	seed development	9	706	85	31819	0.00021	0.0026	// AT2G03150 // AT3G61780 // AT1G71890 // AT4G14080 // AT4G21190 // AT3G17520 // AT1G69670 // AT1G32560 // AT3G20210
GO:0050793	P	regulation of developmental process	8	706	67	31819	0.00022	0.0027	// AT2G40080 // AT4G22950 // AT1G65470 // AT1G24260 // AT1G19050 // AT5G10140 // AT5G62430 // AT3G02380
GO:0009651	P	response to salt stress	8	706	70	31819	0.00029	0.0035	// AT3G09600 // AT4G16260 // AT2G38380 // AT3G61890 // AT2G46830 // AT5G52300 // AT1G01060 // AT2G38390
GO:0009887	P	organ morphogenesis	5	706	23	31819	0.00031	0.0037	// AT1G65470 // AT1G24260 // AT2G30130 // AT5G24630 // AT5G55300
GO:0010154	P	fruit development	9	706	93	31819	0.00039	0.0045	// AT2G03150 // AT3G61780 // AT1G71890 // AT4G14080 // AT4G21190 // AT3G17520 // AT1G69670 // AT1G32560 // AT3G20210
GO:0006979	P	response to oxidative stress	9	706	94	31819	0.00042	0.0048	// AT4G11290 // AT4G08770 // AT4G12400 // AT5G37940 // AT3G17790 // AT5G19890 // AT1G35720 // AT5G13930 // AT3G16670
GO:0008610	P	lipid biosynthetic process	9	706	94	31819	0.00042	0.0048	// AT3G29430 // AT5G20410 // AT1G44090 // AT2G11810 // AT3G05630 // AT1G25141 // AT3G30180 // AT5G01220 // AT1G72520
GO:0044262	P	cellular carbohydrate metabolic process	9	706	97	31819	0.00051	0.0059	// AT3G01260 // AT1G25141 // AT1G73370 // AT5G08030 // AT5G56720 // AT3G16390 // AT3G02040 // AT4G15210 // AT5G41080
GO:0051239	P	regulation of multicellular organismal process	6	706	44	31819	0.00072	0.0081	// AT2G40080 // AT4G22950 // AT1G65470 // AT5G10140 // AT5G62430 // AT3G02380
GO:0070887	P	cellular response to chemical stimulus	7	706	62	31819	0.00074	0.0083	// AT5G48170 // AT2G44840 // AT5G52300 // AT1G19050 // AT2G46680 // AT3G12500 // AT2G02990
GO:0022621	P	shoot system development	6	706	45	31819	0.0008	0.0088	// AT2G30130 // AT5G24630 // AT5G16780 // AT5G55300 // AT1G65470 // AT5G10250
GO:0048367	P	shoot development	6	706	45	31819	0.0008	0.0088	// AT2G30130 // AT5G24630 // AT5G16780 // AT5G55300 // AT1G65470 // AT5G10250
GO:0009699	P	phenylpropanoid biosynthetic process	5	706	33	31819	0.0013	0.014	// AT2G47460 // AT4G11210 // AT5G13930 // AT2G23910 // AT2G02990
GO:0034621	P	cellular macromolecular complex subunit organization	5	706	33	31819	0.0013	0.014	// AT1G65470 // AT2G28720 // AT2G38720 // AT2G41550 // AT3G22690
GO:0040007	P	growth	6	706	51	31819	0.0015	0.015	// AT4G17030 // AT4G01630 // AT5G60880 // AT1G12040 // AT5G24630 // AT1G72520
GO:0006643	P	membrane lipid metabolic process	5	706	34	31819	0.0015	0.016	// AT5G20410 // AT3G05630 // AT1G25141 // AT2G11810 // AT5G01220
GO:0008361	P	regulation of cell size	5	706	35	31819	0.0017	0.017	// AT4G17030 // AT4G01630 // AT5G60880 // AT1G12040 // AT5G24630
GO:0009793	P	embryonic development ending in seed dormancy	7	706	72	31819	0.0017	0.017	// AT2G03150 // AT3G61780 // AT4G14080 // AT4G21190 // AT3G17520 // AT1G69670 // AT1G32560
GO:0016049	P	cell growth	5	706	35	31819	0.0017	0.017	// AT4G17030 // AT4G01630 // AT5G60880 // AT1G12040 // AT5G24630
GO:0032535	P	regulation of cellular component size	5	706	36	31819	0.0019	0.019	// AT4G17030 // AT4G01630 // AT5G60880 // AT1G12040 // AT5G24630
GO:0090066	P	regulation of anatomical structure size	5	706	36	31819	0.0019	0.019	// AT4G17030 // AT4G01630 // AT5G60880 // AT1G12040 // AT5G24630
GO:0009698	P	phenylpropanoid metabolic process	5	706	37	31819	0.0021	0.02	// AT2G47460 // AT4G11210 // AT5G13930 // AT2G23910 // AT2G02990
GO:0009790	P	embryonic development	7	706	75	31819	0.0021	0.02	// AT2G03150 // AT3G61780 // AT4G14080 // AT4G21190 // AT3G17520 // AT1G69670 // AT1G32560
GO:0009415	P	response to water	5	706	37	31819	0.0021	0.02	// AT3G61890 // AT4G38410 // AT5G52300 // AT1G54410 // AT2G46680
GO:0009755	P	hormone-mediated signaling pathway	6	706	57	31819	0.0024	0.023	// AT5G48170 // AT2G44840 // AT5G52300 // AT1G19050 // AT2G46680 // AT3G12500
GO:0032870	P	cellular response to hormone stimulus	6	706	57	31819	0.0024	0.023	// AT5G48170 // AT2G44840 // AT5G52300 // AT1G19050 // AT2G46680 // AT3G12500
GO:0006790	P	sulfur metabolic process	5	706	39	31819	0.0026	0.024	// AT1G67810 // AT3G13110 // AT3G16390 // AT5G64000 // AT5G01220
GO:0044265	P	cellular macromolecule catabolic process	5	706	42	31819	0.0034	0.032	// AT5G56720 // AT1G69670 // AT3G16390 // AT4G15210 // AT2G29070
GO:0033036	P	macromolecule localization	7	706	90	31819	0.0053	0.049	// AT4G12545 // AT5G41790 // AT1G20350 // AT4G15160 // AT4G12550 // AT4G12470 // AT4G22460
GO:0006412	P	translation	9	706	143	31819	0.0061	0.057	// AT2G34210 // AT5G40040 // AT1G69610 // AT1G76720 // AT2G07761 // AT2G07766 // AT2G07675 // AT2G07793 // AT3G09680
GO:0019438	P	aromatic compound biosynthetic process	5	706	50	31819	0.0068	0.062	// AT2G47460 // AT4G11210 // AT5G13930 // AT2G23910 // AT2G02990
GO:0030001	P	metal ion transport	7	706	98	31819	0.008	0.073	// AT1G29000 // AT5G60800 // AT5G46240 // AT3G51860 // AT1G22990 // AT1G51090 // AT2G04040
GO:0042398	P	cellular amino acid derivative biosynthetic process	5	706	56	31819	0.01	0.094	// AT2G47460 // AT4G11210 // AT5G13930 // AT2G23910 // AT2G02990
GO:0009056	P	catabolic process	10	706	185	31819	0.011	0.095	// AT2G29070 // AT3G16390 // AT4G15210 // AT4G29610 // AT3G05630 // AT3G03530 // AT5G56720 // AT1G69670 // AT1G75450 // AT3G62760
GO:0009908	P	flower development	6	706	80	31819	0.011	0.099	// AT2G40080 // AT5G16780 // AT1G24260 // AT5G55300 // AT5G10140 // AT3G02380
GO:0006066	P	alcohol metabolic process	5	706	58	31819	0.012	0.1	// AT3G02040 // AT5G41080 // AT5G08030 // AT5G56720 // AT3G01260
GO:0006725	P	cellular aromatic compound metabolic process	6	706	82	31819	0.012	0.11	// AT2G47460 // AT5G13930 // AT4G11210 // AT1G75450 // AT2G23910 // AT2G02990
GO:0048519	P	negative regulation of biological process	6	706	84	31819	0.014	0.12	// AT2G34202 // AT5G62162 // AT1G19050 // AT5G10140 // AT5G62430 // AT5G44280
GO:0009743	P	response to carbohydrate stimulus	5	706	62	31819	0.015	0.13	// AT4G37680 // AT2G44840 // AT3G28210 // AT1G61800 // AT1G19050
GO:0006575	P	cellular amino acid derivative metabolic process	5	706	66	31819	0.019	0.16	// AT2G47460 // AT4G11210 // AT5G13930 // AT2G23910 // AT2G02990
GO:0006259	P	DNA metabolic process	6	706	92	31819	0.02	0.17	// AT1G22275 // AT5G24630 // AT2G31970 // AT5G55300 // AT5G55310 // AT1G65470
GO:0007154	P	cell communication	14	706	337	31819	0.022	0.19	// AT2G34202 // AT5G20150 // AT2G45130 // AT5G20410 // AT5G01220 // AT5G48170 // AT3G05630 // AT2G11810 // AT3G49630 // AT2G33775 // AT5G62162 // AT3G09922 // AT5G43350 // AT2G02990
GO:0051716	P	cellular response to stimulus	22	706	625	31819	0.027	0.22	// AT5G48170 // AT2G44840 // AT2G34202 // AT2G40080 // AT5G20150 // AT3G49630 // AT2G46970 // AT1G19050 // AT5G01220 // AT5G20410 // AT5G52300 // AT3G09922 // AT5G43350 // AT2G45130 // AT2G11810 // AT3G05630 // AT2G31970 // AT5G62162 // AT2G46680 // AT1G65470 // AT3G12500 // AT2G02990
GO:0009791	P	post-embryonic development	19	706	520	31819	0.028	0.23	// AT2G03150 // AT5G16780 // AT2G40080 // AT3G61780 // AT1G71890 // AT2G46830 // AT5G60880 // AT5G55300 // AT1G24260 // AT4G14080 // AT4G12550 // AT4G21190 // AT3G20210 // AT3G17520 // AT5G10140 // AT1G69670 // AT3G02380 // AT1G32560 // AT1G01060
GO:0016051	P	carbohydrate biosynthetic process	5	706	77	31819	0.033	0.27	// AT1G25141 // AT1G73370 // AT1G60450 // AT4G15290 // AT1G09350
GO:0006811	P	ion transport	13	706	351	31819	0.056	0.46	// AT5G43370 // AT3G54700 // AT1G29000 // AT5G50200 // AT5G60800 // AT1G51090 // AT5G46240 // AT3G51860 // AT3G15340 // AT2G34390 // AT1G22990 // AT5G43350 // AT2G04040
GO:0006996	P	organelle organization	17	706	495	31819	0.057	0.46	// AT1G13220 // AT5G38150 // AT3G25690 // AT4G21270 // AT2G38720 // AT1G22275 // AT3G61570 // AT5G07660 // AT3G22690 // AT2G28720 // AT1G65470 // AT1G67230 // AT1G03780 // AT5G23480 // AT2G46180 // AT3G05330 // AT5G24630
GO:0046907	P	intracellular transport	5	706	91	31819	0.058	0.47	// AT4G27370 // AT2G37890 // AT3G58160 // AT5G09470 // AT5G41790
GO:0034641	P	cellular nitrogen compound metabolic process	5	706	93	31819	0.062	0.5	// AT1G15040 // AT3G13110 // AT3G16390 // AT4G29610 // AT3G22690
GO:0006869	P	lipid transport	5	706	94	31819	0.065	0.51	// AT4G15160 // AT4G12550 // AT4G12545 // AT4G12470 // AT4G22460
GO:0007049	P	cell cycle	9	706	225	31819	0.07	0.55	// AT4G21270 // AT1G22275 // AT5G24630 // AT3G05330 // AT1G20590 // AT5G04320 // AT1G65470 // AT1G69670 // AT1G03780
GO:0065008	P	regulation of biological quality	17	706	545	31819	0.11	0.84	// AT4G17030 // AT4G01630 // AT3G17790 // AT5G48400 // AT5G62162 // AT5G60880 // AT1G12040 // AT5G24630 // AT5G16530 // AT4G15680 // AT3G51860 // AT5G13930 // AT3G21460 // AT3G30180 // AT1G75450 // AT4G15670 // AT2G04040
GO:0007165	P	signal transduction	19	706	989	31819	0.77	1	// AT4G18510 // AT2G40080 // AT3G05650 // AT4G12090 // AT1G74200 // AT3G12500 // AT5G48170 // AT5G07660 // AT2G46970 // AT1G19050 // AT2G44840 // AT5G52300 // AT5G64800 // AT2G46680 // AT4G13992 // AT1G58037 // AT1G61690 // AT2G25350 // AT2G02990
GO:0032774	P	RNA biosynthetic process	16	706	812	31819	0.72	1	// AT2G47460 // AT2G34210 // AT3G03260 // AT2G24650 // AT2G41550 // AT2G46680 // AT3G61890 // AT4G22950 // AT5G55690 // AT4G35540 // AT3G02400 // AT1G24260 // AT2G44840 // AT5G11590 // AT3G19510 // AT5G23480
GO:0000003	P	reproduction	18	706	903	31819	0.71	1	// AT2G03150 // AT5G16780 // AT2G40080 // AT3G61780 // AT1G71890 // AT2G46830 // AT5G55300 // AT1G24260 // AT4G14080 // AT4G21190 // AT3G20210 // AT3G17520 // AT5G10140 // AT1G69670 // AT3G02380 // AT1G61800 // AT1G32560 // AT1G01060
GO:0009753	P	response to jasmonic acid stimulus	5	706	152	31819	0.26	1	// AT2G46830 // AT3G09600 // AT5G13930 // AT1G01060 // AT2G02990
GO:0048513	P	organ development	15	706	639	31819	0.45	1	// AT1G12040 // AT4G22950 // AT2G30130 // AT5G24630 // AT5G16780 // AT4G12550 // AT3G05630 // AT3G62680 // AT5G55300 // AT2G45420 // AT1G65470 // AT1G69670 // AT5G10250 // AT5G62430 // AT1G24260
GO:0016310	P	phosphorylation	10	706	897	31819	0.99	1	// AT2G28970 // AT4G13000 // AT1G55200 // AT5G61570 // AT1G24030 // AT5G61550 // AT3G04530 // AT3G45330 // AT1G17540 // AT4G25160
GO:0003006	P	reproductive developmental process	17	706	740	31819	0.48	1	// AT2G03150 // AT5G16780 // AT2G40080 // AT3G61780 // AT1G71890 // AT2G46830 // AT5G55300 // AT1G24260 // AT4G14080 // AT4G21190 // AT3G20210 // AT3G17520 // AT5G10140 // AT1G69670 // AT3G02380 // AT1G32560 // AT1G01060
GO:0043436	P	oxoacid metabolic process	8	706	643	31819	0.97	1	// AT5G20410 // AT5G56720 // AT1G15040 // AT3G13110 // AT2G11810 // AT1G44090 // AT2G19900 // AT1G72520
GO:0051704	P	multi-organism process	12	706	605	31819	0.69	1	// AT4G11650 // AT4G12470 // AT4G09950 // AT5G64840 // AT4G15210 // AT5G04890 // AT3G51860 // AT4G24260 // AT3G53160 // AT3G04720 // AT3G12500 // AT1G61800
GO:0009607	P	response to biotic stimulus	12	706	497	31819	0.43	1	// AT4G11650 // AT4G12470 // AT4G09950 // AT5G64840 // AT4G15210 // AT5G04890 // AT3G51860 // AT4G24260 // AT3G53160 // AT3G04720 // AT3G12500 // AT1G61800
GO:0002376	P	immune system process	5	706	283	31819	0.75	1	// AT4G11650 // AT3G04720 // AT3G12500 // AT4G12470 // AT5G46070
GO:0008152	P	metabolic process	135	706	8536	31819	1	1	// AT4G13000 // AT5G19100 // AT2G36970 // AT4G22950 // AT5G55300 // AT3G03260 // AT1G59030 // AT1G24030 // AT3G04530 // AT5G10760 // AT1G60450 // AT4G36770 // AT3G13110 // AT5G11590 // AT1G09350 // AT5G04180 // AT5G18340 // AT2G39030 // AT5G62162 // AT5G01220 // AT5G24630 // AT4G15210 // AT5G61550 // AT5G08600 // AT3G03530 // AT5G55310 // AT3G56980 // AT2G34210 // AT4G15290 // AT5G17930 // AT1G69…
GO:0000902	P	cell morphogenesis	6	706	210	31819	0.33	1	// AT4G17030 // AT4G01630 // AT5G60880 // AT1G12040 // AT5G24630 // AT1G62440
GO:0016043	P	cellular component organization	25	706	944	31819	0.21	1	// AT1G13220 // AT4G01630 // AT1G12040 // AT3G05330 // AT4G14080 // AT5G38150 // AT3G25690 // AT4G21270 // AT3G22690 // AT2G28720 // AT2G46180 // AT1G03780 // AT2G38720 // AT2G41550 // AT3G61570 // AT5G24630 // AT4G17030 // AT1G22275 // AT5G60880 // AT5G07660 // AT4G35540 // AT1G67230 // AT5G23480 // AT1G65470 // AT1G62440
GO:0006629	P	lipid metabolic process	17	706	660	31819	0.3	1	// AT3G29430 // AT1G59030 // AT1G58725 // AT5G20410 // AT5G41080 // AT1G59406 // AT5G08030 // AT2G11810 // AT1G06360 // AT3G05630 // AT3G03530 // AT3G30180 // AT1G30370 // AT5G01220 // AT1G25141 // AT1G44090 // AT1G72520
GO:0006812	P	cation transport	8	706	295	31819	0.34	1	// AT1G29000 // AT5G60800 // AT5G46240 // AT3G51860 // AT3G15340 // AT1G22990 // AT1G51090 // AT2G04040
GO:0006355	P	regulation of transcription, DNA-dependent	14	706	770	31819	0.81	1	// AT2G47460 // AT2G34210 // AT3G03260 // AT2G24650 // AT3G61890 // AT4G22950 // AT5G55690 // AT4G35540 // AT3G02400 // AT1G24260 // AT2G44840 // AT5G11590 // AT3G19510 // AT2G46680
GO:0006351	P	transcription, DNA-dependent	16	706	811	31819	0.72	1	// AT2G47460 // AT2G34210 // AT3G03260 // AT2G24650 // AT2G41550 // AT2G46680 // AT3G61890 // AT4G22950 // AT5G55690 // AT4G35540 // AT3G02400 // AT1G24260 // AT2G44840 // AT5G11590 // AT3G19510 // AT5G23480
GO:0006519	P	cellular amino acid and derivative metabolic process	7	706	504	31819	0.93	1	// AT2G47460 // AT1G15040 // AT3G13110 // AT5G13930 // AT4G11210 // AT2G23910 // AT2G02990
GO:0009314	P	response to radiation	13	706	453	31819	0.22	1	// AT5G38150 // AT2G40080 // AT1G50280 // AT2G46830 // AT4G12400 // AT3G19850 // AT3G21890 // AT2G46970 // AT1G14280 // AT5G13930 // AT1G01060 // AT5G48400 // AT5G10250
GO:0006955	P	immune response	5	706	282	31819	0.75	1	// AT4G11650 // AT3G04720 // AT3G12500 // AT4G12470 // AT5G46070
GO:0042180	P	cellular ketone metabolic process	9	706	658	31819	0.95	1	// AT5G20410 // AT2G11810 // AT1G15040 // AT3G13110 // AT5G56720 // AT1G44090 // AT5G13930 // AT2G19900 // AT1G72520
GO:0044248	P	cellular catabolic process	9	706	576	31819	0.89	1	// AT2G29070 // AT3G16390 // AT4G15210 // AT4G29610 // AT3G05630 // AT3G03530 // AT5G56720 // AT1G69670 // AT3G62760
GO:0009416	P	response to light stimulus	13	706	439	31819	0.19	1	// AT5G38150 // AT2G40080 // AT1G50280 // AT2G46830 // AT4G12400 // AT3G19850 // AT3G21890 // AT2G46970 // AT1G14280 // AT5G13930 // AT1G01060 // AT5G48400 // AT5G10250
GO:0009719	P	response to endogenous stimulus	23	706	820	31819	0.16	1	// AT3G09600 // AT3G61890 // AT3G23030 // AT2G44840 // AT5G48170 // AT3G28210 // AT1G35720 // AT2G46830 // AT5G13930 // AT1G19050 // AT4G12550 // AT5G45820 // AT4G37680 // AT4G26150 // AT2G18300 // AT5G52300 // AT1G01060 // AT1G43040 // AT3G05630 // AT2G46680 // AT3G04720 // AT3G12500 // AT2G02990
GO:0009057	P	macromolecule catabolic process	5	706	794	31819	1	1	// AT5G56720 // AT1G69670 // AT3G16390 // AT4G15210 // AT2G29070
GO:0006508	P	proteolysis	11	706	656	31819	0.86	1	// AT2G24000 // AT4G16540 // AT5G19100 // AT1G43780 // AT1G24140 // AT5G10760 // AT3G20210 // AT2G28040 // AT5G50260 // AT1G69670 // AT2G29070
GO:0051641	P	cellular localization	7	706	464	31819	0.89	1	// AT5G38150 // AT3G25690 // AT5G41790 // AT4G27370 // AT2G37890 // AT3G58160 // AT5G09470
GO:0048608	P	reproductive structure development	17	706	740	31819	0.48	1	// AT2G03150 // AT5G16780 // AT2G40080 // AT3G61780 // AT1G71890 // AT2G46830 // AT5G55300 // AT1G24260 // AT4G14080 // AT4G21190 // AT3G20210 // AT3G17520 // AT5G10140 // AT1G69670 // AT3G02380 // AT1G32560 // AT1G01060
GO:0009987	P	cellular process	174	706	9400	31819	1	1	// AT4G13000 // AT4G22950 // AT4G15680 // AT3G21460 // AT2G33775 // AT3G03260 // AT4G35540 // AT4G18510 // AT5G15920 // AT4G27370 // AT1G24030 // AT3G04530 // AT2G28720 // AT1G19050 // AT3G13110 // AT5G11590 // AT1G61690 // AT5G04180 // AT5G18340 // AT3G54670 // AT2G38720 // AT3G12020 // AT5G20410 // AT5G01220 // AT5G24630 // AT4G15210 // AT5G61550 // AT3G20150 // AT3G03530 // AT3G58160 // AT5G55…
GO:0044255	P	cellular lipid metabolic process	9	706	470	31819	0.71	1	// AT3G29430 // AT1G25141 // AT5G20410 // AT1G44090 // AT2G11810 // AT3G05630 // AT3G03530 // AT5G01220 // AT1G72520
GO:0006082	P	organic acid metabolic process	8	706	644	31819	0.97	1	// AT5G20410 // AT5G56720 // AT1G15040 // AT3G13110 // AT2G11810 // AT1G44090 // AT2G19900 // AT1G72520
GO:0007242	P	intracellular signaling cascade	13	706	510	31819	0.35	1	// AT2G40080 // AT4G12090 // AT5G48170 // AT2G46970 // AT2G44840 // AT5G52300 // AT1G19050 // AT2G46680 // AT4G13992 // AT1G58037 // AT3G12500 // AT2G25350 // AT2G02990
GO:0009725	P	response to hormone stimulus	21	706	755	31819	0.18	1	// AT2G46830 // AT3G09600 // AT1G35720 // AT3G61890 // AT4G37680 // AT3G23030 // AT2G46680 // AT5G48170 // AT2G18300 // AT5G45820 // AT1G43040 // AT3G05630 // AT2G44840 // AT5G52300 // AT1G01060 // AT4G26150 // AT4G12550 // AT3G04720 // AT3G12500 // AT3G28210 // AT1G19050
GO:0051252	P	regulation of RNA metabolic process	14	706	775	31819	0.81	1	// AT2G47460 // AT2G34210 // AT3G03260 // AT2G24650 // AT3G61890 // AT4G22950 // AT5G55690 // AT4G35540 // AT3G02400 // AT1G24260 // AT2G44840 // AT5G11590 // AT3G19510 // AT2G46680
GO:0048731	P	system development	15	706	640	31819	0.45	1	// AT1G12040 // AT4G22950 // AT2G30130 // AT5G24630 // AT5G16780 // AT4G12550 // AT3G05630 // AT3G62680 // AT5G55300 // AT2G45420 // AT1G65470 // AT1G69670 // AT5G10250 // AT5G62430 // AT1G24260
GO:0019752	P	carboxylic acid metabolic process	8	706	643	31819	0.97	1	// AT5G20410 // AT5G56720 // AT1G15040 // AT3G13110 // AT2G11810 // AT1G44090 // AT2G19900 // AT1G72520
GO:0009737	P	response to abscisic acid stimulus	9	706	276	31819	0.17	1	// AT3G09600 // AT1G35720 // AT3G61890 // AT5G45820 // AT2G46830 // AT5G52300 // AT1G01060 // AT2G46680 // AT3G28210
GO:0006468	P	protein amino acid phosphorylation	10	706	798	31819	0.98	1	// AT2G28970 // AT4G13000 // AT1G55200 // AT5G61570 // AT1G24030 // AT5G61550 // AT3G04530 // AT3G45330 // AT1G17540 // AT4G25160
GO:0019748	P	secondary metabolic process	8	706	394	31819	0.65	1	// AT2G47460 // AT3G16390 // AT5G13930 // AT1G44090 // AT4G11210 // AT3G62760 // AT2G23910 // AT2G02990
GO:0022414	P	reproductive process	18	706	888	31819	0.68	1	// AT2G03150 // AT5G16780 // AT2G40080 // AT3G61780 // AT1G71890 // AT2G46830 // AT5G55300 // AT1G24260 // AT4G14080 // AT4G21190 // AT3G20210 // AT3G17520 // AT5G10140 // AT1G69670 // AT3G02380 // AT1G61800 // AT1G32560 // AT1G01060
GO:0051649	P	establishment of localization in cell	7	706	423	31819	0.83	1	// AT5G38150 // AT3G25690 // AT5G41790 // AT4G27370 // AT2G37890 // AT3G58160 // AT5G09470
GO:0044238	P	primary metabolic process	117	706	7264	31819	1	1	// AT4G13000 // AT5G19100 // AT4G22950 // AT5G55300 // AT3G03260 // AT1G59030 // AT1G24030 // AT3G04530 // AT5G10760 // AT1G60450 // AT3G13110 // AT5G11590 // AT1G09350 // AT5G18340 // AT5G20410 // AT5G24630 // AT4G15210 // AT1G06360 // AT5G08600 // AT3G03530 // AT5G55310 // AT3G56980 // AT2G34210 // AT4G15290 // AT5G17930 // AT1G69610 // AT2G11810 // AT3G02040 // AT5G41080 // AT3G45330 // AT1G72…
GO:0005975	P	carbohydrate metabolic process	16	706	693	31819	0.47	1	// AT2G43860 // AT1G05650 // AT3G01260 // AT4G15290 // AT1G25141 // AT1G73370 // AT3G16390 // AT4G15210 // AT5G08030 // AT3G02040 // AT5G56720 // AT1G60450 // AT5G41080 // AT3G45940 // AT4G19720 // AT1G09350
GO:0044237	P	cellular metabolic process	103	706	6970	31819	1	1	// AT4G13000 // AT4G22950 // AT5G55300 // AT3G03260 // AT1G24030 // AT3G04530 // AT3G13110 // AT5G11590 // AT5G04180 // AT5G18340 // AT5G20410 // AT5G24630 // AT4G15210 // AT5G61550 // AT5G08600 // AT3G03530 // AT5G55310 // AT3G56980 // AT2G34210 // AT5G17930 // AT1G69610 // AT2G11810 // AT3G02040 // AT3G45330 // AT1G75450 // AT1G72520 // AT3G01260 // AT3G11450 // AT5G06110 // AT5G08030 // AT1G43…
GO:0006796	P	phosphate metabolic process	11	706	969	31819	1	1	// AT2G28970 // AT4G13000 // AT1G55200 // AT5G61570 // AT1G24030 // AT5G61550 // AT3G04530 // AT3G45330 // AT1G17540 // AT4G25160 // AT2G29380
GO:0006793	P	phosphorus metabolic process	12	706	970	31819	0.99	1	// AT2G28970 // AT4G13000 // AT1G55200 // AT5G61570 // AT1G24030 // AT3G04530 // AT5G61550 // AT3G51860 // AT3G45330 // AT1G17540 // AT4G25160 // AT2G29380
GO:0006396	P	RNA processing	5	706	342	31819	0.87	1	// AT5G08600 // AT4G26600 // AT5G66540 // AT5G16180 // AT1G44910
GO:0003700	F	transcription factor activity	39	706	46	31819	4.7e-42	2e-39	// AT1G33240 // AT2G46970 // AT4G23800 // AT3G09600 // AT3G61890 // AT4G22950 // AT3G23030 // AT1G43640 // AT2G44840 // AT3G19510 // AT2G27470 // AT2G46830 // AT1G24260 // AT5G55690 // AT2G46810 // AT5G11590 // AT5G10140 // AT2G18300 // AT2G40260 // AT2G47460 // AT2G24650 // AT4G38070 // AT3G21890 // AT5G43840 // AT3G04030 // AT1G01060 // AT1G76890 // AT3G56980 // AT2G22750 // AT3G03260 // AT2G46…
GO:0043169	F	cation binding	43	706	306	31819	4.2e-20	6.1e-18	// AT2G24830 // AT3G02860 // AT5G37940 // AT5G19890 // AT2G45800 // AT4G19190 // AT2G38390 // AT5G56795 // AT2G23630 // AT5G06420 // AT1G29000 // AT4G37230 // AT4G29610 // AT5G60250 // AT3G18640 // AT1G22990 // AT4G02075 // AT5G04180 // AT4G11290 // AT5G07475 // AT1G52410 // AT5G10230 // AT3G21890 // AT3G27970 // AT5G60800 // AT4G08770 // AT4G37160 // AT1G13750 // AT1G51090 // AT5G15070 // AT4G16…
GO:0043167	F	ion binding	43	706	306	31819	4.2e-20	6.1e-18	// AT2G24830 // AT3G02860 // AT5G37940 // AT5G19890 // AT2G45800 // AT4G19190 // AT2G38390 // AT5G56795 // AT2G23630 // AT5G06420 // AT1G29000 // AT4G37230 // AT4G29610 // AT5G60250 // AT3G18640 // AT1G22990 // AT4G02075 // AT5G04180 // AT4G11290 // AT5G07475 // AT1G52410 // AT5G10230 // AT3G21890 // AT3G27970 // AT5G60800 // AT4G08770 // AT4G37160 // AT1G13750 // AT1G51090 // AT5G15070 // AT4G16…
GO:0046872	F	metal ion binding	41	706	297	31819	5.6e-19	6.2e-17	// AT2G24830 // AT3G02860 // AT5G37940 // AT5G19890 // AT2G45800 // AT4G19190 // AT2G38390 // AT5G56795 // AT2G23630 // AT5G06420 // AT1G29000 // AT4G37230 // AT4G29610 // AT5G60250 // AT3G18640 // AT1G22990 // AT4G02075 // AT5G04180 // AT4G11290 // AT5G07475 // AT1G52410 // AT5G10230 // AT3G21890 // AT3G27970 // AT5G60800 // AT4G08770 // AT4G37160 // AT1G13750 // AT1G51090 // AT5G15070 // AT2G38…
GO:0005198	F	structural molecule activity	22	706	63	31819	6.5e-18	5.7e-16	// AT5G40040 // AT5G06630 // AT4G08410 // AT1G12040 // AT2G43150 // AT3G19430 // AT5G35190 // AT2G07675 // AT3G09680 // AT2G24980 // AT1G23720 // AT1G21310 // AT5G06640 // AT3G54580 // AT4G08400 // AT4G15160 // AT1G26250 // AT2G34210 // AT3G22800 // AT1G69610 // AT3G28550 // AT1G62440
GO:0046914	F	transition metal ion binding	31	706	195	31819	3.6e-16	2.6e-14	// AT2G24830 // AT3G02860 // AT5G37940 // AT5G19890 // AT2G45800 // AT4G19190 // AT2G38390 // AT2G23630 // AT5G06420 // AT4G29610 // AT5G60250 // AT3G18640 // AT4G02075 // AT5G04180 // AT4G11290 // AT5G07475 // AT3G21890 // AT3G27970 // AT4G08770 // AT4G37160 // AT1G58180 // AT5G15070 // AT2G38380 // AT3G60280 // AT2G45135 // AT4G35540 // AT3G49630 // AT5G44280 // AT1G11490 // AT1G72520 // AT3G02…
GO:0005199	F	structural constituent of cell wall	17	706	36	31819	6.8e-16	4.3e-14	// AT5G06640 // AT3G54580 // AT5G06630 // AT3G22800 // AT2G24980 // AT4G08400 // AT4G08410 // AT1G12040 // AT3G28550 // AT4G15160 // AT1G26250 // AT1G23720 // AT2G43150 // AT3G19430 // AT5G35190 // AT1G21310 // AT1G62440
GO:0003774	F	motor activity	17	706	86	31819	8.8e-11	4.8e-09	// AT3G44050 // AT3G45850 // AT4G21270 // AT3G10180 // AT3G12020 // AT4G27370 // AT1G18370 // AT2G28620 // AT1G72250 // AT1G63640 // AT3G20150 // AT3G19050 // AT3G58160 // AT2G22610 // AT2G36200 // AT2G37420 // AT3G50240
GO:0003777	F	microtubule motor activity	15	706	66	31819	2.1e-10	1e-08	// AT3G44050 // AT3G45850 // AT4G21270 // AT3G10180 // AT3G12020 // AT1G18370 // AT2G28620 // AT1G72250 // AT1G63640 // AT3G20150 // AT3G19050 // AT2G22610 // AT2G36200 // AT2G37420 // AT3G50240
GO:0015291	F	secondary active transmembrane transporter activity	14	706	62	31819	9e-10	4e-08	// AT4G28700 // AT1G61800 // AT1G71890 // AT3G54700 // AT2G38940 // AT5G16530 // AT1G76430 // AT3G51860 // AT2G32830 // AT5G43370 // AT3G47420 // AT1G20860 // AT5G43350 // AT2G04040
GO:0005506	F	iron ion binding	7	706	7	31819	6.6e-09	2.6e-07	// AT4G11290 // AT4G08770 // AT2G38380 // AT5G19890 // AT3G49630 // AT2G38390 // AT1G72520
GO:0008270	F	zinc ion binding	19	706	160	31819	1.5e-08	5.5e-07	// AT2G24830 // AT5G04180 // AT3G02860 // AT5G06420 // AT4G29610 // AT5G37940 // AT3G21890 // AT2G45135 // AT3G27970 // AT2G45800 // AT4G19190 // AT5G60250 // AT3G18640 // AT4G35540 // AT1G58180 // AT3G02380 // AT1G11490 // AT5G44280 // AT4G02075
GO:0003993	F	acid phosphatase activity	10	706	44	31819	2.2e-07	7.4e-06	// AT4G36350 // AT3G17790 // AT3G52820 // AT1G13750 // AT2G46880 // AT4G13700 // AT1G52940 // AT3G10150 // AT4G24890 // AT5G15070
GO:0008289	F	lipid binding	10	706	45	31819	2.6e-07	7.9e-06	// AT2G27550 // AT5G10230 // AT5G62040 // AT4G15160 // AT1G35720 // AT4G12550 // AT4G12470 // AT1G61690 // AT2G25350 // AT4G22460
GO:0004722	F	protein serine/threonine phosphatase activity	11	706	58	31819	2.7e-07	7.9e-06	// AT4G36350 // AT3G17790 // AT1G13750 // AT2G46880 // AT4G13700 // AT1G52940 // AT3G10150 // AT4G24890 // AT4G23000 // AT3G52820 // AT2G29380
GO:0005215	F	transporter activity	28	706	410	31819	4.6e-07	1.3e-05	// AT1G30560 // AT5G48600 // AT1G71890 // AT3G54700 // AT5G16530 // AT3G51860 // AT1G47590 // AT5G09470 // AT3G47420 // AT5G64840 // AT2G38940 // AT1G20350 // AT2G37890 // AT2G32830 // AT5G48400 // AT1G20860 // AT1G61800 // AT3G54670 // AT5G62730 // AT5G46240 // AT5G43370 // AT2G34390 // AT1G73220 // AT5G43350 // AT4G28700 // AT1G76430 // AT5G50200 // AT2G04040
GO:0008194	F	UDP-glycosyltransferase activity	9	706	38	31819	6.6e-07	1.7e-05	// AT4G15280 // AT5G20410 // AT2G36970 // AT1G73370 // AT2G29740 // AT2G11810 // AT3G53160 // AT4G36770 // AT5G01220
GO:0005515	F	protein binding	47	706	955	31819	8.1e-07	2e-05	// AT5G37190 // AT1G52080 // AT3G11450 // AT1G74200 // AT1G12040 // AT2G45135 // AT3G54170 // AT3G15340 // AT5G13460 // AT2G38800 // AT5G64800 // AT4G02075 // AT4G18510 // AT4G36520 // AT5G06420 // AT3G19850 // AT1G20350 // AT1G24260 // AT5G60250 // AT5G06110 // AT3G13600 // AT1G03780 // AT2G38720 // AT5G37440 // AT1G52410 // AT5G22320 // AT3G61570 // AT2G30130 // AT1G44910 // AT5G11390 // AT4G19…
GO:0016758	F	transferase activity, transferring hexosyl groups	10	706	55	31819	1.3e-06	3.1e-05	// AT4G15280 // AT4G15290 // AT5G20410 // AT1G73370 // AT2G29740 // AT2G11810 // AT1G60450 // AT4G01970 // AT5G01220 // AT1G09350
GO:0046906	F	tetrapyrrole binding	5	706	6	31819	2e-06	4.3e-05	// AT2G38390 // AT4G11290 // AT4G08770 // AT5G19890 // AT2G38380
GO:0015144	F	carbohydrate transmembrane transporter activity	10	706	58	31819	2e-06	4.3e-05	// AT1G71890 // AT3G54700 // AT2G38940 // AT1G61800 // AT1G76430 // AT5G43370 // AT1G20860 // AT3G47420 // AT1G73220 // AT5G43350
GO:0004721	F	phosphoprotein phosphatase activity	11	706	76	31819	2.9e-06	5.8e-05	// AT4G36350 // AT3G17790 // AT1G13750 // AT2G46880 // AT4G13700 // AT1G52940 // AT3G10150 // AT4G24890 // AT4G23000 // AT3G52820 // AT2G29380
GO:0016298	F	lipase activity	6	706	16	31819	5.7e-06	0.00011	// AT1G59030 // AT1G58725 // AT1G59406 // AT3G05630 // AT3G03530 // AT1G30370
GO:0008509	F	anion transmembrane transporter activity	8	706	40	31819	8.3e-06	0.00015	// AT3G54700 // AT2G38940 // AT5G50200 // AT1G76430 // AT5G43370 // AT2G32830 // AT1G20860 // AT5G43350
GO:0016684	F	oxidoreductase activity, acting on peroxide as acceptor	7	706	34	31819	2.6e-05	0.00044	// AT4G31870 // AT4G11290 // AT4G08770 // AT2G38380 // AT5G19890 // AT1G35720 // AT2G38390
GO:0004601	F	peroxidase activity	7	706	34	31819	2.6e-05	0.00044	// AT4G31870 // AT4G11290 // AT4G08770 // AT2G38380 // AT5G19890 // AT1G35720 // AT2G38390
GO:0004175	F	endopeptidase activity	7	706	39	31819	5.7e-05	0.00092	// AT4G16540 // AT5G19100 // AT1G24140 // AT5G10760 // AT3G20210 // AT2G28040 // AT5G50260
GO:0042578	F	phosphoric ester hydrolase activity	21	706	357	31819	9.5e-05	0.0015	// AT4G36350 // AT1G73010 // AT3G17790 // AT3G52820 // AT1G13750 // AT5G64000 // AT2G46880 // AT4G13700 // AT1G17710 // AT5G08030 // AT1G52940 // AT1G43640 // AT3G02040 // AT3G10150 // AT3G05630 // AT3G03530 // AT5G41080 // AT4G24890 // AT4G23000 // AT5G15070 // AT2G29380
GO:0016209	F	antioxidant activity	7	706	43	31819	9.8e-05	0.0015	// AT4G31870 // AT4G11290 // AT4G08770 // AT2G38380 // AT5G19890 // AT1G35720 // AT2G38390
GO:0016740	F	transferase activity	39	706	902	31819	0.00011	0.0015	// AT2G28970 // AT5G61570 // AT4G13000 // AT3G20860 // AT1G12040 // AT1G73370 // AT1G17540 // AT4G01970 // AT5G04370 // AT3G26040 // AT2G36970 // AT4G15280 // AT1G55200 // AT1G24030 // AT2G29740 // AT3G04530 // AT5G13930 // AT1G60450 // AT4G36770 // AT5G01220 // AT1G08650 // AT5G67080 // AT5G45820 // AT1G05610 // AT1G09350 // AT2G39030 // AT5G20410 // AT4G26890 // AT5G61550 // AT3G53160 // AT3G62…
GO:0004518	F	nuclease activity	5	706	18	31819	0.00012	0.0016	// AT5G07810 // AT1G53250 // AT3G27970 // AT5G67240 // AT2G02990
GO:0030554	F	adenyl nucleotide binding	30	706	645	31819	0.0002	0.0024	// AT2G28970 // AT3G05790 // AT3G10180 // AT2G28620 // AT4G19050 // AT1G70460 // AT3G45850 // AT5G48600 // AT1G55200 // AT1G24030 // AT2G27170 // AT3G28540 // AT1G63640 // AT3G44050 // AT3G54670 // AT3G12020 // AT5G61570 // AT1G64110 // AT5G61550 // AT1G72250 // AT3G20150 // AT2G22610 // AT2G36200 // AT2G37420 // AT5G52882 // AT5G15920 // AT5G07810 // AT5G65900 // AT5G07660 // AT4G25160
GO:0005524	F	ATP binding	30	706	645	31819	0.0002	0.0024	// AT2G28970 // AT3G05790 // AT3G10180 // AT2G28620 // AT4G19050 // AT1G70460 // AT3G45850 // AT5G48600 // AT1G55200 // AT1G24030 // AT2G27170 // AT3G28540 // AT1G63640 // AT3G44050 // AT3G54670 // AT3G12020 // AT5G61570 // AT1G64110 // AT5G61550 // AT1G72250 // AT3G20150 // AT2G22610 // AT2G36200 // AT2G37420 // AT5G52882 // AT5G15920 // AT5G07810 // AT5G65900 // AT5G07660 // AT4G25160
GO:0001883	F	purine nucleoside binding	30	706	645	31819	0.0002	0.0024	// AT2G28970 // AT3G05790 // AT3G10180 // AT2G28620 // AT4G19050 // AT1G70460 // AT3G45850 // AT5G48600 // AT1G55200 // AT1G24030 // AT2G27170 // AT3G28540 // AT1G63640 // AT3G44050 // AT3G54670 // AT3G12020 // AT5G61570 // AT1G64110 // AT5G61550 // AT1G72250 // AT3G20150 // AT2G22610 // AT2G36200 // AT2G37420 // AT5G52882 // AT5G15920 // AT5G07810 // AT5G65900 // AT5G07660 // AT4G25160
GO:0001882	F	nucleoside binding	30	706	645	31819	0.0002	0.0024	// AT2G28970 // AT3G05790 // AT3G10180 // AT2G28620 // AT4G19050 // AT1G70460 // AT3G45850 // AT5G48600 // AT1G55200 // AT1G24030 // AT2G27170 // AT3G28540 // AT1G63640 // AT3G44050 // AT3G54670 // AT3G12020 // AT5G61570 // AT1G64110 // AT5G61550 // AT1G72250 // AT3G20150 // AT2G22610 // AT2G36200 // AT2G37420 // AT5G52882 // AT5G15920 // AT5G07810 // AT5G65900 // AT5G07660 // AT4G25160
GO:0015103	F	inorganic anion transmembrane transporter activity	8	706	66	31819	0.0002	0.0024	// AT3G54700 // AT2G38940 // AT5G50200 // AT1G76430 // AT5G43370 // AT2G32830 // AT1G20860 // AT5G43350
GO:0032559	F	adenyl ribonucleotide binding	30	706	645	31819	0.0002	0.0024	// AT2G28970 // AT3G05790 // AT3G10180 // AT2G28620 // AT4G19050 // AT1G70460 // AT3G45850 // AT5G48600 // AT1G55200 // AT1G24030 // AT2G27170 // AT3G28540 // AT1G63640 // AT3G44050 // AT3G54670 // AT3G12020 // AT5G61570 // AT1G64110 // AT5G61550 // AT1G72250 // AT3G20150 // AT2G22610 // AT2G36200 // AT2G37420 // AT5G52882 // AT5G15920 // AT5G07810 // AT5G65900 // AT5G07660 // AT4G25160
GO:0016563	F	transcription activator activity	5	706	24	31819	0.00037	0.0042	// AT2G47460 // AT3G61890 // AT2G46830 // AT3G19510 // AT2G46680
GO:0051119	F	sugar transmembrane transporter activity	9	706	103	31819	0.00077	0.0086	// AT1G71890 // AT3G54700 // AT2G38940 // AT1G61800 // AT1G76430 // AT5G43370 // AT1G20860 // AT3G47420 // AT5G43350
GO:0017076	F	purine nucleotide binding	33	706	822	31819	0.0012	0.012	// AT2G28970 // AT4G09950 // AT3G05790 // AT3G10180 // AT5G46070 // AT2G28620 // AT4G19050 // AT1G70460 // AT3G45850 // AT5G48600 // AT1G55200 // AT1G24030 // AT2G27170 // AT3G28540 // AT1G63640 // AT3G44050 // AT3G54670 // AT3G12020 // AT5G61570 // AT1G64110 // AT5G61550 // AT1G72250 // AT3G20150 // AT2G22610 // AT2G36200 // AT2G37420 // AT5G52882 // AT5G15920 // AT5G07810 // AT5G65900 // AT5G07…
GO:0032555	F	purine ribonucleotide binding	33	706	822	31819	0.0012	0.012	// AT2G28970 // AT4G09950 // AT3G05790 // AT3G10180 // AT5G46070 // AT2G28620 // AT4G19050 // AT1G70460 // AT3G45850 // AT5G48600 // AT1G55200 // AT1G24030 // AT2G27170 // AT3G28540 // AT1G63640 // AT3G44050 // AT3G54670 // AT3G12020 // AT5G61570 // AT1G64110 // AT5G61550 // AT1G72250 // AT3G20150 // AT2G22610 // AT2G36200 // AT2G37420 // AT5G52882 // AT5G15920 // AT5G07810 // AT5G65900 // AT5G07…
GO:0032553	F	ribonucleotide binding	33	706	822	31819	0.0012	0.012	// AT2G28970 // AT4G09950 // AT3G05790 // AT3G10180 // AT5G46070 // AT2G28620 // AT4G19050 // AT1G70460 // AT3G45850 // AT5G48600 // AT1G55200 // AT1G24030 // AT2G27170 // AT3G28540 // AT1G63640 // AT3G44050 // AT3G54670 // AT3G12020 // AT5G61570 // AT1G64110 // AT5G61550 // AT1G72250 // AT3G20150 // AT2G22610 // AT2G36200 // AT2G37420 // AT5G52882 // AT5G15920 // AT5G07810 // AT5G65900 // AT5G07…
GO:0060089	F	molecular transducer activity	8	706	90	31819	0.0013	0.013	// AT1G12040 // AT1G50280 // AT4G37680 // AT3G19850 // AT5G07660 // AT1G19050 // AT2G33775 // AT5G10250
GO:0004871	F	signal transducer activity	8	706	90	31819	0.0013	0.013	// AT1G12040 // AT1G50280 // AT4G37680 // AT3G19850 // AT5G07660 // AT1G19050 // AT2G33775 // AT5G10250
GO:0005402	F	cation:sugar symporter activity	8	706	93	31819	0.0016	0.015	// AT1G71890 // AT3G54700 // AT2G38940 // AT1G76430 // AT5G43370 // AT1G20860 // AT3G47420 // AT5G43350
GO:0015295	F	solute:hydrogen symporter activity	8	706	93	31819	0.0016	0.015	// AT1G71890 // AT3G54700 // AT2G38940 // AT1G76430 // AT5G43370 // AT1G20860 // AT3G47420 // AT5G43350
GO:0005351	F	sugar:hydrogen symporter activity	8	706	93	31819	0.0016	0.015	// AT1G71890 // AT3G54700 // AT2G38940 // AT1G76430 // AT5G43370 // AT1G20860 // AT3G47420 // AT5G43350
GO:0015294	F	solute:cation symporter activity	9	706	119	31819	0.002	0.018	// AT1G71890 // AT3G54700 // AT2G38940 // AT5G16530 // AT1G76430 // AT5G43370 // AT1G20860 // AT3G47420 // AT5G43350
GO:0015293	F	symporter activity	9	706	120	31819	0.0021	0.019	// AT1G71890 // AT3G54700 // AT2G38940 // AT5G16530 // AT1G76430 // AT5G43370 // AT1G20860 // AT3G47420 // AT5G43350
GO:0016491	F	oxidoreductase activity	24	706	555	31819	0.0021	0.019	// AT5G37940 // AT5G19890 // AT4G15680 // AT3G21460 // AT2G38390 // AT2G23910 // AT4G31870 // AT5G15070 // AT4G11290 // AT3G61400 // AT5G56720 // AT1G06360 // AT4G15670 // AT1G52800 // AT5G23990 // AT4G08770 // AT2G38380 // AT1G35720 // AT3G49630 // AT3G30180 // AT1G44090 // AT1G75450 // AT2G19900 // AT1G72520
GO:0008081	F	phosphoric diester hydrolase activity	6	706	60	31819	0.0031	0.027	// AT5G08030 // AT1G43640 // AT3G02040 // AT3G05630 // AT3G03530 // AT5G41080
GO:0016791	F	phosphatase activity	15	706	296	31819	0.0036	0.03	// AT4G36350 // AT1G73010 // AT3G17790 // AT3G52820 // AT1G13750 // AT5G64000 // AT2G46880 // AT4G13700 // AT1G17710 // AT1G52940 // AT3G10150 // AT4G24890 // AT4G23000 // AT5G15070 // AT2G29380
GO:0016772	F	transferase activity, transferring phosphorus-containing groups	19	706	447	31819	0.007	0.058	// AT2G28970 // AT1G12040 // AT3G05650 // AT4G13000 // AT1G55200 // AT4G25160 // AT3G20860 // AT1G24030 // AT5G07660 // AT4G26890 // AT5G61550 // AT3G04530 // AT3G45330 // AT1G17540 // AT5G61570 // AT1G08650 // AT5G67080 // AT5G45820 // AT1G05610
GO:0016301	F	kinase activity	18	706	417	31819	0.0074	0.06	// AT2G28970 // AT1G12040 // AT3G05650 // AT4G13000 // AT1G55200 // AT4G25160 // AT3G20860 // AT1G24030 // AT5G07660 // AT4G26890 // AT5G61550 // AT3G04530 // AT3G45330 // AT1G17540 // AT5G61570 // AT1G08650 // AT5G67080 // AT5G45820
GO:0016462	F	pyrophosphatase activity	26	706	701	31819	0.0096	0.077	// AT3G05790 // AT3G10180 // AT5G46070 // AT3G45850 // AT4G21270 // AT4G27370 // AT3G53620 // AT3G28540 // AT1G63640 // AT3G44050 // AT3G19050 // AT3G12020 // AT1G64110 // AT1G72250 // AT3G20150 // AT3G58160 // AT2G22610 // AT2G36200 // AT2G37420 // AT5G52882 // AT5G07810 // AT1G18370 // AT5G65900 // AT2G28620 // AT1G76720 // AT3G50240
GO:0016818	F	hydrolase activity, acting on acid anhydrides, in phosphorus-containing anhydrides	26	706	704	31819	0.01	0.079	// AT3G05790 // AT3G10180 // AT5G46070 // AT3G45850 // AT4G21270 // AT4G27370 // AT3G53620 // AT3G28540 // AT1G63640 // AT3G44050 // AT3G19050 // AT3G12020 // AT1G64110 // AT1G72250 // AT3G20150 // AT3G58160 // AT2G22610 // AT2G36200 // AT2G37420 // AT5G52882 // AT5G07810 // AT1G18370 // AT5G65900 // AT2G28620 // AT1G76720 // AT3G50240
GO:0016817	F	hydrolase activity, acting on acid anhydrides	26	706	706	31819	0.01	0.081	// AT3G05790 // AT3G10180 // AT5G46070 // AT3G45850 // AT4G21270 // AT4G27370 // AT3G53620 // AT3G28540 // AT1G63640 // AT3G44050 // AT3G19050 // AT3G12020 // AT1G64110 // AT1G72250 // AT3G20150 // AT3G58160 // AT2G22610 // AT2G36200 // AT2G37420 // AT5G52882 // AT5G07810 // AT1G18370 // AT5G65900 // AT2G28620 // AT1G76720 // AT3G50240
GO:0017111	F	nucleoside-triphosphatase activity	25	706	673	31819	0.011	0.082	// AT3G05790 // AT3G10180 // AT5G46070 // AT3G45850 // AT4G21270 // AT4G27370 // AT3G28540 // AT1G63640 // AT3G44050 // AT3G19050 // AT3G12020 // AT1G64110 // AT1G72250 // AT3G20150 // AT3G58160 // AT2G22610 // AT2G36200 // AT2G37420 // AT5G52882 // AT5G07810 // AT1G18370 // AT5G65900 // AT2G28620 // AT1G76720 // AT3G50240
GO:0005543	F	phospholipid binding	6	706	84	31819	0.014	0.1	// AT2G27550 // AT5G10230 // AT5G62040 // AT1G35720 // AT1G61690 // AT2G25350
GO:0016787	F	hydrolase activity	80	706	2819	31819	0.016	0.11	// AT4G36350 // AT1G73010 // AT3G17790 // AT1G18370 // AT3G05790 // AT3G10180 // AT5G46070 // AT2G36200 // AT2G46880 // AT1G43780 // AT4G16540 // AT1G59406 // AT5G08030 // AT1G43640 // AT4G14080 // AT1G53250 // AT3G20210 // AT4G01970 // AT2G23630 // AT1G76720 // AT3G45850 // AT4G21270 // AT1G13750 // AT4G29610 // AT5G64000 // AT1G63640 // AT4G27370 // AT3G13784 // AT3G53620 // AT5G19100 // AT5G67…
GO:0005516	F	calmodulin binding	6	706	89	31819	0.017	0.13	// AT5G56360 // AT3G13600 // AT5G13460 // AT5G35670 // AT5G04020 // AT2G38800
GO:0016788	F	hydrolase activity, acting on ester bonds	31	706	946	31819	0.024	0.17	// AT4G36350 // AT1G73010 // AT3G17790 // AT5G64000 // AT2G46880 // AT4G13700 // AT1G59406 // AT5G08030 // AT1G43640 // AT1G53250 // AT1G30370 // AT2G23630 // AT1G59030 // AT1G13750 // AT5G67240 // AT1G52940 // AT3G10150 // AT5G15070 // AT1G58725 // AT1G17710 // AT3G27970 // AT3G03530 // AT5G41080 // AT2G29380 // AT3G52820 // AT4G24890 // AT5G07810 // AT3G02040 // AT3G05630 // AT4G23000 // AT2G02…
GO:0004091	F	carboxylesterase activity	5	706	76	31819	0.032	0.22	// AT1G30370 // AT1G59030 // AT1G59406 // AT1G58725 // AT2G23630
GO:0020037	F	heme binding	5	706	90	31819	0.056	0.39	// AT2G38390 // AT4G11290 // AT4G08770 // AT5G19890 // AT2G38380
GO:0009055	F	electron carrier activity	10	706	264	31819	0.077	0.52	// AT4G11290 // AT4G08770 // AT5G07475 // AT2G38380 // AT5G19890 // AT4G15680 // AT3G21460 // AT2G38390 // AT4G15670 // AT1G72520
GO:0022891	F	substrate-specific transmembrane transporter activity	22	706	742	31819	0.11	0.74	// AT1G30560 // AT1G71890 // AT3G54700 // AT5G16530 // AT3G51860 // AT1G47590 // AT5G09470 // AT3G47420 // AT2G38940 // AT1G20350 // AT2G32830 // AT5G48400 // AT1G20860 // AT1G61800 // AT5G46240 // AT5G43370 // AT2G34390 // AT1G73220 // AT5G43350 // AT4G28700 // AT1G76430 // AT5G50200
GO:0008324	F	cation transmembrane transporter activity	13	706	400	31819	0.12	0.77	// AT4G28700 // AT1G71890 // AT3G54700 // AT2G38940 // AT5G16530 // AT5G46240 // AT1G76430 // AT3G51860 // AT5G43370 // AT1G20860 // AT3G47420 // AT1G73220 // AT5G43350
GO:0015075	F	ion transmembrane transporter activity	16	706	530	31819	0.14	0.91	// AT4G28700 // AT5G43370 // AT1G71890 // AT3G54700 // AT2G38940 // AT5G50200 // AT5G16530 // AT5G46240 // AT1G76430 // AT3G51860 // AT2G32830 // AT5G48400 // AT3G47420 // AT1G73220 // AT1G20860 // AT5G43350
GO:0003677	F	DNA binding	57	706	2229	31819	0.15	0.97	// AT1G33240 // AT2G46970 // AT4G23800 // AT3G09600 // AT1G76890 // AT3G11450 // AT3G61890 // AT4G22950 // AT3G23030 // AT1G43640 // AT5G62430 // AT2G44840 // AT5G52230 // AT5G55300 // AT3G19510 // AT4G26150 // AT1G62700 // AT2G27470 // AT3G02400 // AT2G36740 // AT3G60110 // AT1G24260 // AT5G55690 // AT2G28720 // AT2G46810 // AT5G11590 // AT5G10140 // AT5G06110 // AT2G18300 // AT2G40260 // AT1G58…
GO:0070011	F	peptidase activity, acting on L-amino acid peptides	10	706	479	31819	0.62	1	// AT2G24000 // AT4G16540 // AT3G05790 // AT5G19100 // AT1G43780 // AT1G24140 // AT5G10760 // AT3G20210 // AT2G28040 // AT5G50260
GO:0000166	F	nucleotide binding	39	706	1851	31819	0.65	1	// AT2G28970 // AT4G09950 // AT3G05790 // AT5G48600 // AT5G46070 // AT3G48840 // AT2G28620 // AT4G19050 // AT5G52230 // AT1G70460 // AT3G45850 // AT3G10180 // AT1G55200 // AT5G46840 // AT1G24030 // AT2G27170 // AT3G28540 // AT1G63640 // AT2G33435 // AT3G06880 // AT3G44050 // AT3G54670 // AT3G12020 // AT5G61570 // AT1G64110 // AT5G61550 // AT5G46240 // AT3G20150 // AT2G22610 // AT2G36200 // AT2G37…
GO:0004553	F	hydrolase activity, hydrolyzing O-glycosyl compounds	12	706	397	31819	0.18	1	// AT2G43860 // AT1G05650 // AT3G21370 // AT4G19720 // AT3G13784 // AT4G15210 // AT4G14080 // AT4G24260 // AT4G01970 // AT3G45940 // AT4G16260 // AT3G12500
GO:0005488	F	binding	204	706	9111	31819	0.45	1	// AT2G24830 // AT1G33240 // AT3G02860 // AT4G09950 // AT5G55310 // AT3G54170 // AT4G22950 // AT1G20350 // AT4G19720 // AT2G23630 // AT4G18510 // AT1G13750 // AT5G15920 // AT5G62430 // AT1G24030 // AT1G51090 // AT2G28720 // AT3G16000 // AT5G06110 // AT1G61690 // AT3G06880 // AT5G04180 // AT5G18340 // AT3G54670 // AT2G38720 // AT3G12020 // AT5G10230 // AT1G15940 // AT1G11420 // AT5G24630 // AT5G61…
GO:0003676	F	nucleic acid binding	79	706	3868	31819	0.8	1	// AT2G24830 // AT1G33240 // AT4G23800 // AT3G09600 // AT1G76890 // AT3G04620 // AT3G11450 // AT3G61890 // AT5G65900 // AT4G22950 // AT3G23030 // AT3G48840 // AT1G43640 // AT3G23070 // AT4G19190 // AT5G62430 // AT2G44840 // AT5G52230 // AT5G55300 // AT3G19510 // AT1G69325 // AT4G26150 // AT5G46840 // AT1G62700 // AT2G27470 // AT3G16000 // AT5G06420 // AT3G27550 // AT3G02400 // AT2G36740 // AT3G60…
GO:0003723	F	RNA binding	10	706	781	31819	0.98	1	// AT3G27550 // AT5G08420 // AT1G11420 // AT3G23070 // AT2G07761 // AT2G07766 // AT2G07793 // AT4G26600 // AT5G46840 // AT2G33435
GO:0003824	F	catalytic activity	152	706	7726	31819	0.96	1	// AT4G13000 // AT5G19100 // AT2G36970 // AT5G41080 // AT2G29740 // AT4G15680 // AT3G21460 // AT5G04370 // AT2G23630 // AT1G59030 // AT1G13750 // AT4G15280 // AT4G13700 // AT1G63640 // AT4G27370 // AT3G13784 // AT1G24030 // AT1G52940 // AT5G10760 // AT1G60450 // AT4G36770 // AT3G13110 // AT1G09350 // AT5G04180 // AT1G05650 // AT2G39030 // AT3G12020 // AT5G20410 // AT4G15210 // AT5G61550 // AT3G20…
GO:0022892	F	substrate-specific transporter activity	22	706	862	31819	0.29	1	// AT1G30560 // AT1G71890 // AT3G54700 // AT5G16530 // AT3G51860 // AT1G47590 // AT5G09470 // AT3G47420 // AT2G38940 // AT1G20350 // AT2G32830 // AT5G48400 // AT1G20860 // AT1G61800 // AT5G46240 // AT5G43370 // AT2G34390 // AT1G73220 // AT5G43350 // AT4G28700 // AT1G76430 // AT5G50200
GO:0016773	F	phosphotransferase activity, alcohol group as acceptor	10	706	927	31819	1	1	// AT2G28970 // AT1G55200 // AT5G61570 // AT1G24030 // AT5G07660 // AT5G61550 // AT3G04530 // AT1G08650 // AT4G25160 // AT5G45820
GO:0016757	F	transferase activity, transferring glycosyl groups	13	706	465	31819	0.24	1	// AT4G15280 // AT4G36770 // AT4G15290 // AT5G20410 // AT2G36970 // AT1G73370 // AT2G29740 // AT2G11810 // AT3G53160 // AT4G01970 // AT5G01220 // AT1G60450 // AT1G09350
GO:0016798	F	hydrolase activity, acting on glycosyl bonds	12	706	440	31819	0.28	1	// AT2G43860 // AT1G05650 // AT3G21370 // AT4G19720 // AT3G13784 // AT4G15210 // AT4G14080 // AT4G24260 // AT4G01970 // AT3G45940 // AT4G16260 // AT3G12500
GO:0008233	F	peptidase activity	10	706	530	31819	0.74	1	// AT2G24000 // AT4G16540 // AT3G05790 // AT5G19100 // AT1G43780 // AT1G24140 // AT5G10760 // AT3G20210 // AT2G28040 // AT5G50260
GO:0030528	F	transcription regulator activity	44	706	1869	31819	0.37	1	// AT1G33240 // AT5G37190 // AT4G23800 // AT3G09600 // AT3G61890 // AT4G22950 // AT3G23030 // AT1G43640 // AT2G44840 // AT3G19510 // AT2G27470 // AT2G46830 // AT1G24260 // AT5G55690 // AT2G46810 // AT5G11590 // AT1G19050 // AT5G10140 // AT2G18300 // AT2G40260 // AT2G47460 // AT2G24650 // AT2G41550 // AT4G26150 // AT3G21890 // AT5G43840 // AT3G04030 // AT1G01060 // AT1G76890 // AT3G56980 // AT2G22…
GO:0022857	F	transmembrane transporter activity	23	706	930	31819	0.33	1	// AT1G30560 // AT1G71890 // AT3G54700 // AT5G16530 // AT3G51860 // AT1G47590 // AT5G09470 // AT3G47420 // AT2G38940 // AT1G20350 // AT2G32830 // AT5G48400 // AT1G20860 // AT1G61800 // AT5G46240 // AT5G43370 // AT2G34390 // AT1G73220 // AT5G43350 // AT4G28700 // AT1G76430 // AT5G50200 // AT2G04040
GO:0003735	F	structural constituent of ribosome	5	706	391	31819	0.93	1	// AT2G07675 // AT2G34210 // AT1G69610 // AT3G09680 // AT5G40040
GO:0004674	F	protein serine/threonine kinase activity	8	706	572	31819	0.94	1	// AT2G28970 // AT5G61570 // AT1G24030 // AT4G25160 // AT3G04530 // AT1G08650 // AT5G61550 // AT5G45820
GO:0004672	F	protein kinase activity	10	706	780	31819	0.98	1	// AT2G28970 // AT1G55200 // AT5G61570 // AT1G24030 // AT5G07660 // AT5G61550 // AT3G04530 // AT1G08650 // AT4G25160 // AT5G45820
GO:0022804	F	active transmembrane transporter activity	16	706	550	31819	0.17	1	// AT4G28700 // AT1G61800 // AT1G71890 // AT3G54700 // AT2G38940 // AT1G20350 // AT5G16530 // AT1G76430 // AT3G51860 // AT2G32830 // AT5G43370 // AT3G47420 // AT1G73220 // AT1G20860 // AT5G43350 // AT2G04040
GO:0005634	C	nucleus	56	706	212	31819	3.1e-38	7.1e-36	// AT5G37190 // AT1G13220 // AT4G23800 // AT5G57120 // AT5G48600 // AT5G46070 // AT3G61890 // AT1G67230 // AT4G22950 // AT3G23030 // AT5G19890 // AT5G07660 // AT2G44840 // AT3G19510 // AT5G40340 // AT3G09680 // AT4G35540 // AT2G40080 // AT5G20150 // AT5G15920 // AT3G02400 // AT2G38940 // AT2G27170 // AT4G14760 // AT5G55690 // AT2G28720 // AT2G46810 // AT5G66540 // AT5G13930 // AT1G19050 // AT5G11…
GO:0044464	C	cell part	288	706	6952	31819	5.2e-29	3.9e-27	// AT2G24830 // AT4G16260 // AT3G02860 // AT1G58180 // AT1G18990 // AT3G54700 // AT3G22800 // AT2G36970 // AT4G22950 // AT3G62730 // AT5G62550 // AT5G16530 // AT1G03080 // AT2G32885 // AT2G43150 // AT3G56410 // AT3G02930 // AT5G53880 // AT5G40040 // AT1G65010 // AT1G73220 // AT2G36724 // AT3G26742 // AT1G13750 // AT5G15920 // AT4G08580 // AT1G53610 // AT5G62430 // AT5G19100 // AT5G52882 // AT2G28…
GO:0005623	C	cell	288	706	6952	31819	5.2e-29	3.9e-27	// AT2G24830 // AT4G16260 // AT3G02860 // AT1G58180 // AT1G18990 // AT3G54700 // AT3G22800 // AT2G36970 // AT4G22950 // AT3G62730 // AT5G62550 // AT5G16530 // AT1G03080 // AT2G32885 // AT2G43150 // AT3G56410 // AT3G02930 // AT5G53880 // AT5G40040 // AT1G65010 // AT1G73220 // AT2G36724 // AT3G26742 // AT1G13750 // AT5G15920 // AT4G08580 // AT1G53610 // AT5G62430 // AT5G19100 // AT5G52882 // AT2G28…
GO:0005856	C	cytoskeleton	17	706	38	31819	1.4e-15	7.8e-14	// AT3G44050 // AT4G21270 // AT2G38720 // AT3G10180 // AT5G41790 // AT4G27370 // AT3G12020 // AT4G18830 // AT3G05330 // AT1G72250 // AT3G20150 // AT3G60840 // AT2G22610 // AT2G36200 // AT3G58160 // AT2G37420 // AT2G28620
GO:0044446	C	intracellular organelle part	46	706	523	31819	2.8e-14	1e-12	// AT1G13220 // AT5G57120 // AT5G11390 // AT3G10180 // AT5G46070 // AT4G37230 // AT2G28620 // AT3G05330 // AT3G51860 // AT5G09470 // AT5G40340 // AT2G07675 // AT3G09680 // AT3G25690 // AT4G21270 // AT4G27370 // AT2G27170 // AT1G20350 // AT2G28720 // AT2G37890 // AT5G66540 // AT5G13930 // AT4G26600 // AT4G37920 // AT1G51100 // AT3G44050 // AT3G54670 // AT2G38720 // AT3G12020 // AT5G20410 // AT3G48…
GO:0044422	C	organelle part	46	706	523	31819	2.8e-14	1e-12	// AT1G13220 // AT5G57120 // AT5G11390 // AT3G10180 // AT5G46070 // AT4G37230 // AT2G28620 // AT3G05330 // AT3G51860 // AT5G09470 // AT5G40340 // AT2G07675 // AT3G09680 // AT3G25690 // AT4G21270 // AT4G27370 // AT2G27170 // AT1G20350 // AT2G28720 // AT2G37890 // AT5G66540 // AT5G13930 // AT4G26600 // AT4G37920 // AT1G51100 // AT3G44050 // AT3G54670 // AT2G38720 // AT3G12020 // AT5G20410 // AT3G48…
GO:0044430	C	cytoskeletal part	15	706	33	31819	5.4e-14	1.7e-12	// AT3G44050 // AT4G21270 // AT2G38720 // AT3G10180 // AT3G12020 // AT4G27370 // AT2G28620 // AT3G05330 // AT1G72250 // AT3G20150 // AT3G60840 // AT2G22610 // AT2G36200 // AT3G58160 // AT2G37420
GO:0043234	C	protein complex	28	706	319	31819	3.4e-09	9.6e-08	// AT3G10180 // AT4G37230 // AT3G05330 // AT4G21270 // AT4G27370 // AT2G27170 // AT1G20350 // AT5G10140 // AT3G44050 // AT5G18340 // AT3G54670 // AT2G38720 // AT3G12020 // AT5G24630 // AT5G61550 // AT1G72250 // AT3G20150 // AT3G58160 // AT2G22610 // AT2G36200 // AT2G37420 // AT2G29380 // AT2G28620 // AT4G25160 // AT4G35540 // AT1G65470 // AT1G69670 // AT5G44280
GO:0032991	C	macromolecular complex	35	706	601	31819	6.3e-07	1.6e-05	// AT5G40040 // AT3G10180 // AT4G37230 // AT2G28620 // AT3G05330 // AT2G07675 // AT3G09680 // AT4G21270 // AT4G27370 // AT2G27170 // AT1G20350 // AT2G28720 // AT5G10140 // AT3G44050 // AT5G18340 // AT3G54670 // AT2G38720 // AT3G12020 // AT5G24630 // AT5G61550 // AT1G72250 // AT3G20150 // AT3G58160 // AT2G22610 // AT2G36200 // AT2G37420 // AT2G29380 // AT2G34210 // AT1G69610 // AT5G08600 // AT4G25…
GO:0015630	C	microtubule cytoskeleton	13	706	99	31819	1e-06	2.3e-05	// AT3G44050 // AT4G21270 // AT2G38720 // AT3G10180 // AT3G12020 // AT2G28620 // AT3G05330 // AT1G72250 // AT3G20150 // AT3G60840 // AT2G22610 // AT2G36200 // AT2G37420
GO:0005694	C	chromosome	7	706	35	31819	3.1e-05	0.00063	// AT3G54670 // AT5G15920 // AT1G22275 // AT2G27170 // AT5G07660 // AT2G28720 // AT5G04320
GO:0031981	C	nuclear lumen	9	706	68	31819	4.4e-05	0.00082	// AT1G13220 // AT5G57120 // AT5G46070 // AT5G66540 // AT4G18830 // AT4G35540 // AT5G40340 // AT4G26600 // AT3G09680
GO:0005730	C	nucleolus	7	706	45	31819	0.00013	0.0022	// AT5G57120 // AT5G46070 // AT5G66540 // AT4G18830 // AT5G40340 // AT4G26600 // AT3G09680
GO:0031975	C	envelope	9	706	84	31819	0.00019	0.0028	// AT3G25690 // AT5G09470 // AT5G20410 // AT3G48850 // AT1G20350 // AT2G37890 // AT2G11810 // AT5G11390 // AT4G37920
GO:0031967	C	organelle envelope	9	706	84	31819	0.00019	0.0028	// AT3G25690 // AT5G09470 // AT5G20410 // AT3G48850 // AT1G20350 // AT2G37890 // AT2G11810 // AT5G11390 // AT4G37920
GO:0005886	C	plasma membrane	32	706	707	31819	0.0002	0.0028	// AT5G62550 // AT5G24600 // AT3G54700 // AT1G78110 // AT1G03080 // AT3G11590 // AT5G53880 // AT1G20970 // AT5G04020 // AT2G32240 // AT5G40450 // AT3G45850 // AT1G55200 // AT3G22790 // AT1G63640 // AT5G55860 // AT1G19835 // AT5G46240 // AT3G19370 // AT3G03530 // AT2G34390 // AT1G73220 // AT2G26570 // AT4G28700 // AT5G43310 // AT1G23140 // AT4G16260 // AT5G60880 // AT4G02710 // AT2G22560 // AT1G64…
GO:0005576	C	extracellular region	16	706	255	31819	0.00032	0.0042	// AT4G18510 // AT2G19990 // AT2G24650 // AT4G33720 // AT2G19970 // AT2G43535 // AT4G25790 // AT5G17900 // AT4G30320 // AT5G10760 // AT3G20210 // AT2G33775 // AT1G75450 // AT5G10130 // AT5G64800 // AT2G02990
GO:0043232	C	intracellular non-membrane-bounded organelle	35	706	847	31819	0.00052	0.0061	// AT5G57120 // AT5G40040 // AT3G10180 // AT5G46070 // AT5G40340 // AT3G05330 // AT5G07660 // AT2G07675 // AT3G09680 // AT4G21270 // AT5G15920 // AT4G27370 // AT2G27170 // AT2G28720 // AT5G66540 // AT4G26600 // AT3G44050 // AT3G54670 // AT2G38720 // AT3G12020 // AT1G72250 // AT3G20150 // AT3G58160 // AT5G04320 // AT2G22610 // AT2G36200 // AT2G37420 // AT2G28620 // AT2G34210 // AT1G22275 // AT5G41…
GO:0043228	C	non-membrane-bounded organelle	35	706	847	31819	0.00052	0.0061	// AT5G57120 // AT5G40040 // AT3G10180 // AT5G46070 // AT5G40340 // AT3G05330 // AT5G07660 // AT2G07675 // AT3G09680 // AT4G21270 // AT5G15920 // AT4G27370 // AT2G27170 // AT2G28720 // AT5G66540 // AT4G26600 // AT3G44050 // AT3G54670 // AT2G38720 // AT3G12020 // AT1G72250 // AT3G20150 // AT3G58160 // AT5G04320 // AT2G22610 // AT2G36200 // AT2G37420 // AT2G28620 // AT2G34210 // AT1G22275 // AT5G41…
GO:0005773	C	vacuole	6	706	42	31819	0.00058	0.0065	// AT4G08770 // AT1G22060 // AT1G64330 // AT3G51860 // AT5G13930 // AT1G20970
GO:0044425	C	membrane part	13	706	364	31819	0.07	0.71	// AT3G04640 // AT1G75000 // AT5G07475 // AT4G26320 // AT5G60880 // AT1G24140 // AT4G37230 // AT5G50790 // AT1G20350 // AT3G18480 // AT3G06360 // AT1G68725 // AT3G60280
GO:0044427	C	chromosomal part	5	706	96	31819	0.069	0.71	// AT2G28720 // AT3G54670 // AT2G27170 // AT5G04320 // AT1G22275
GO:0005739	C	mitochondrion	16	706	490	31819	0.088	0.86	// AT1G63300 // AT3G44770 // AT3G05790 // AT4G22860 // AT3G48850 // AT1G20350 // AT4G09850 // AT2G37890 // AT1G58180 // AT3G13110 // AT5G55660 // AT5G09470 // AT4G38070 // AT5G53880 // AT4G13992 // AT3G19550
GO:0031225	C	anchored to membrane	7	706	244	31819	0.3	1	// AT3G04640 // AT5G07475 // AT3G60280 // AT1G24140 // AT4G26320 // AT3G06360 // AT1G68725
GO:0009507	C	chloroplast	45	706	2335	31819	0.85	1	// AT4G23800 // AT3G09600 // AT3G05790 // AT5G46070 // AT2G28620 // AT3G50130 // AT3G23070 // AT3G56410 // AT1G65010 // AT1G23110 // AT1G51080 // AT5G09570 // AT4G31870 // AT4G27595 // AT3G25690 // AT4G08580 // AT3G22690 // AT3G50350 // AT3G02930 // AT4G26660 // AT2G37080 // AT5G40450 // AT4G37920 // AT5G16730 // AT3G44050 // AT5G20410 // AT5G45520 // AT3G48850 // AT3G20150 // AT5G13340 // AT1G67…
GO:0044434	C	chloroplast part	6	706	625	31819	0.99	1	// AT3G25690 // AT5G20410 // AT2G11810 // AT4G37920 // AT3G16000 // AT1G51100
GO:0031974	C	membrane-enclosed lumen	9	706	445	31819	0.65	1	// AT1G13220 // AT5G57120 // AT5G46070 // AT5G66540 // AT4G18830 // AT4G35540 // AT5G40340 // AT4G26600 // AT3G09680
GO:0044428	C	nuclear part	13	706	433	31819	0.18	1	// AT1G13220 // AT4G26600 // AT1G22275 // AT5G46070 // AT4G18830 // AT5G66540 // AT4G35540 // AT5G57120 // AT5G11390 // AT5G40340 // AT1G65470 // AT3G09680 // AT5G44280
GO:0005829	C	cytosol	10	706	668	31819	0.92	1	// AT3G24080 // AT2G03150 // AT3G01160 // AT5G66540 // AT3G54760 // AT1G35720 // AT1G67230 // AT3G09680 // AT5G45820 // AT5G10950
GO:0044424	C	intracellular part	151	706	7433	31819	0.9	1	// AT1G58180 // AT4G22950 // AT5G16530 // AT3G56410 // AT5G53880 // AT1G65010 // AT5G15920 // AT4G08580 // AT2G38940 // AT2G28720 // AT1G19050 // AT2G37080 // AT1G13220 // AT5G11590 // AT4G37920 // AT5G16730 // AT5G18340 // AT3G54670 // AT2G38720 // AT3G12020 // AT5G20410 // AT5G24630 // AT5G55660 // AT5G61550 // AT5G08600 // AT5G13340 // AT3G58160 // AT5G11390 // AT3G50130 // AT3G26050 // AT3G24…
GO:0043229	C	intracellular organelle	138	706	6542	31819	0.76	1	// AT1G58180 // AT4G22950 // AT5G16530 // AT3G56410 // AT5G53880 // AT1G65010 // AT5G15920 // AT4G08580 // AT2G38940 // AT2G28720 // AT1G19050 // AT2G37080 // AT5G11590 // AT4G37920 // AT5G16730 // AT3G54670 // AT2G38720 // AT3G12020 // AT5G20410 // AT5G24630 // AT5G55660 // AT3G20150 // AT5G13340 // AT3G58160 // AT5G11390 // AT3G50130 // AT3G26050 // AT2G34210 // AT4G08770 // AT5G41790 // AT1G69…
GO:0043227	C	membrane-bounded organelle	123	706	6138	31819	0.9	1	// AT1G58180 // AT4G22950 // AT5G16530 // AT3G56410 // AT5G53880 // AT1G65010 // AT5G15920 // AT4G08580 // AT2G38940 // AT2G28720 // AT1G19050 // AT2G37080 // AT5G11590 // AT4G37920 // AT5G16730 // AT3G54670 // AT5G20410 // AT5G24630 // AT5G55660 // AT3G20150 // AT5G13340 // AT5G11390 // AT3G26050 // AT4G08770 // AT2G11810 // AT1G20590 // AT3G18480 // AT5G52280 // AT2G45420 // AT1G72520 // AT5G37…
GO:0043233	C	organelle lumen	9	706	440	31819	0.64	1	// AT1G13220 // AT5G57120 // AT5G46070 // AT5G66540 // AT4G18830 // AT4G35540 // AT5G40340 // AT4G26600 // AT3G09680
GO:0031224	C	intrinsic to membrane	10	706	680	31819	0.93	1	// AT3G04640 // AT1G75000 // AT5G07475 // AT3G60280 // AT1G24140 // AT4G26320 // AT5G50790 // AT3G18480 // AT3G06360 // AT1G68725
GO:0044435	C	plastid part	6	706	718	31819	1	1	// AT3G25690 // AT5G20410 // AT2G11810 // AT4G37920 // AT3G16000 // AT1G51100
GO:0012505	C	endomembrane system	75	706	3152	31819	0.28	1	// AT2G28970 // AT5G16720 // AT3G01260 // AT1G18990 // AT5G56360 // AT2G36970 // AT3G62730 // AT5G08030 // AT3G54580 // AT2G38390 // AT2G32885 // AT2G43150 // AT5G35190 // AT4G11290 // AT3G16660 // AT5G20790 // AT4G02360 // AT5G57080 // AT3G16670 // AT5G06630 // AT4G12090 // AT1G59406 // AT3G26742 // AT1G13750 // AT1G53640 // AT4G22212 // AT2G24980 // AT4G37235 // AT3G19850 // AT2G34655 // AT5G60…
GO:0044444	C	cytoplasmic part	90	706	5113	31819	0.99	1	// AT5G16530 // AT3G56410 // AT5G53880 // AT1G65010 // AT4G08580 // AT3G13110 // AT4G37920 // AT5G16730 // AT2G38720 // AT5G20410 // AT5G55660 // AT3G20150 // AT5G13340 // AT3G50130 // AT3G26050 // AT3G24080 // AT2G34210 // AT4G08770 // AT1G69610 // AT2G11810 // AT5G52280 // AT1G72520 // AT2G03150 // AT4G23800 // AT3G05790 // AT5G46070 // AT3G54760 // AT3G23070 // AT3G19550 // AT1G51080 // AT5G40…
GO:0043231	C	intracellular membrane-bounded organelle	123	706	6132	31819	0.9	1	// AT1G58180 // AT4G22950 // AT5G16530 // AT3G56410 // AT5G53880 // AT1G65010 // AT5G15920 // AT4G08580 // AT2G38940 // AT2G28720 // AT1G19050 // AT2G37080 // AT5G11590 // AT4G37920 // AT5G16730 // AT3G54670 // AT5G20410 // AT5G24630 // AT5G55660 // AT3G20150 // AT5G13340 // AT5G11390 // AT3G26050 // AT4G08770 // AT2G11810 // AT1G20590 // AT3G18480 // AT5G52280 // AT2G45420 // AT1G72520 // AT5G37…
GO:0048046	C	apoplast	5	706	173	31819	0.34	1	// AT5G10760 // AT4G18510 // AT2G24650 // AT2G33775 // AT5G64800
GO:0016020	C	membrane	74	706	3495	31819	0.68	1	// AT3G04640 // AT5G62550 // AT5G24600 // AT4G12090 // AT1G71890 // AT3G54700 // AT1G78110 // AT1G03080 // AT3G51860 // AT1G47590 // AT3G11590 // AT5G40210 // AT2G32240 // AT1G70460 // AT1G20970 // AT5G04020 // AT5G40450 // AT1G11460 // AT3G25690 // AT5G62850 // AT5G06420 // AT1G55200 // AT2G38940 // AT3G53620 // AT4G37230 // AT1G20350 // AT3G06360 // AT1G63640 // AT2G37890 // AT5G13930 // AT5G09…
GO:0031090	C	organelle membrane	11	706	658	31819	0.86	1	// AT3G25690 // AT5G20410 // AT3G48850 // AT1G20350 // AT3G51860 // AT5G13930 // AT2G11810 // AT5G09470 // AT2G37890 // AT4G37920 // AT3G16000
GO:0005737	C	cytoplasm	93	706	5501	31819	1	1	// AT5G16530 // AT3G56410 // AT5G53880 // AT1G65010 // AT4G08580 // AT3G13110 // AT4G37920 // AT5G16730 // AT2G38720 // AT5G20410 // AT5G55660 // AT3G20150 // AT5G13340 // AT3G50130 // AT3G26050 // AT3G24080 // AT2G34210 // AT4G08770 // AT1G69610 // AT2G11810 // AT5G52280 // AT1G72520 // AT2G03150 // AT4G23800 // AT3G05790 // AT5G46070 // AT3G54760 // AT3G23070 // AT3G19550 // AT1G51080 // AT5G40…
GO:0030529	C	ribonucleoprotein complex	6	706	572	31819	0.99	1	// AT2G34210 // AT5G40040 // AT1G69610 // AT5G08600 // AT2G07675 // AT3G09680
GO:0005622	C	intracellular	157	706	7736	31819	0.91	1	// AT2G24830 // AT3G02860 // AT1G58180 // AT4G22950 // AT5G16530 // AT3G56410 // AT5G53880 // AT1G65010 // AT5G15920 // AT4G08580 // AT2G38940 // AT2G28720 // AT1G19050 // AT2G37080 // AT1G13220 // AT5G11590 // AT4G37920 // AT5G16730 // AT5G18340 // AT3G54670 // AT2G38720 // AT3G12020 // AT5G20410 // AT5G24630 // AT5G55660 // AT5G61550 // AT3G20150 // AT5G13340 // AT3G58160 // AT5G11390 // AT3G50…
GO:0009536	C	plastid	45	706	2507	31819	0.94	1	// AT4G23800 // AT3G09600 // AT3G05790 // AT5G46070 // AT2G28620 // AT3G50130 // AT3G23070 // AT3G56410 // AT1G65010 // AT1G23110 // AT1G51080 // AT5G09570 // AT4G31870 // AT4G27595 // AT3G25690 // AT4G08580 // AT3G22690 // AT3G50350 // AT3G02930 // AT4G26660 // AT2G37080 // AT5G40450 // AT4G37920 // AT5G16730 // AT3G44050 // AT5G20410 // AT5G45520 // AT3G48850 // AT3G20150 // AT5G13340 // AT1G67…
GO:0005618	C	cell wall	7	706	374	31819	0.72	1	// AT4G16260 // AT2G38380 // AT1G12040 // AT3G62680 // AT1G54970 // AT1G62440 // AT1G80240
GO:0030312	C	external encapsulating structure	7	706	378	31819	0.73	1	// AT4G16260 // AT2G38380 // AT1G12040 // AT3G62680 // AT1G54970 // AT1G62440 // AT1G80240
GO:0005840	C	ribosome	5	706	422	31819	0.96	1	// AT2G07675 // AT2G34210 // AT1G69610 // AT3G09680 // AT5G40040
GO:0070013	C	intracellular organelle lumen	9	706	440	31819	0.64	1	// AT1G13220 // AT5G57120 // AT5G46070 // AT5G66540 // AT4G18830 // AT4G35540 // AT5G40340 // AT4G26600 // AT3G09680
GO:0043226	C	organelle	138	706	6546	31819	0.76	1	// AT1G58180 // AT4G22950 // AT5G16530 // AT3G56410 // AT5G53880 // AT1G65010 // AT5G15920 // AT4G08580 // AT2G38940 // AT2G28720 // AT1G19050 // AT2G37080 // AT5G11590 // AT4G37920 // AT5G16730 // AT3G54670 // AT2G38720 // AT3G12020 // AT5G20410 // AT5G24630 // AT5G55660 // AT3G20150 // AT5G13340 // AT3G58160 // AT5G11390 // AT3G50130 // AT3G26050 // AT2G34210 // AT4G08770 // AT5G41790 // AT1G69…
