# Supplementary material for: The effects of Arabidopsis genome duplication on the chromatin organization and transcriptional regulation
Source: Nucleic Acids Res. 2019 Jun 11;47(15):7857–69. doi: 10.1093/nar/gkz511 (PMC6736098; doi:10.1093/nar/gkz511)
Supplement: gkz511_Supplemental_Files [file gkz511_supplemental_files.zip › Supplementary Table 3 The quality of Hi-C reads in autotetraploid and wild type Arabidopsis..xlsx]

## Sheet: Sheet1
The quality of Hi-C reads in autotetraploid and wild type Arabidopsis
Sample	Total raw reads	Total mapped reads	Valid 3C pairs	Total valid interaction
wild type Arabidopsis thaliana, replicate 1	107114117	100904053	3776715	2788001
wild type Arabidopsis thaliana, replicate 2	216623451	137131239	21234682	19565133
autotetraploid Arabidopsis thaliana, replicate 1	121594799	112051100	8655444	6218083
autotetraploid Arabidopsis thaliana, replicate 2	214093387	150083557	28974003	26460490
