# Supplementary material for: The effects of Arabidopsis genome duplication on the chromatin organization and transcriptional regulation
Source: Nucleic Acids Res. 2019 Jun 11;47(15):7857–69. doi: 10.1093/nar/gkz511 (PMC6736098; doi:10.1093/nar/gkz511)
Supplement: gkz511_Supplemental_Files [file gkz511_supplemental_files.zip › Supplementary Table 5 The 539 common genes in different interaction bins with changed transcription levels..xlsx]

## Sheet: Sheet1
539 common genes in different interaction bins and changed transcription levels
AT1G29000
AT1G30190
AT1G32560
AT1G33240
AT1G35115
AT1G43640
AT1G43780
AT1G44910
AT1G49870
AT1G50280
AT1G51080
AT1G51100
AT1G51405
AT1G52080
AT1G52410
AT1G53250
AT1G53260
AT1G53460
AT1G53480
AT1G53490
AT1G54410
AT1G55080
AT1G55200
AT1G56660
AT1G58025
AT1G58180
AT1G58460
AT1G58725
AT1G59030
AT1G59406
AT1G59590
AT1G60640
AT1G61690
AT1G62700
AT1G63295
AT1G63300
AT1G63640
AT1G64110
AT1G64330
AT1G65010
AT1G65470
AT1G66840
AT1G67230
AT1G68790
AT1G69030
AT1G69070
AT1G69588
AT1G69610
AT1G69670
AT1G70100
AT1G70950
AT1G72250
AT1G73370
AT1G75150
AT1G75310
AT1G77360
AT1G77580
AT1G78865
AT1G79150
AT1G09415
AT1G80810
AT1G11420
AT1G12150
AT1G13220
AT1G13330
AT1G14280
AT1G17360
AT1G18370
AT1G18810
AT1G18990
AT1G19050
AT1G02990
AT1G19990
AT1G20590
AT1G20970
AT1G21810
AT1G22060
AT1G22275
AT1G01060
AT1G24030
AT1G24160
AT1G24460
AT1G24792
AT1G25141
AT1G03780
AT2G24650
AT2G25350
AT2G25480
AT2G27140
AT2G27170
AT2G28040
AT2G28050
AT2G28620
AT2G28720
AT2G29380
AT2G30400
AT2G31970
AT2G33435
AT2G33775
AT2G36200
AT2G36650
AT2G36740
AT2G37025
AT2G37420
AT2G38720
AT2G38800
AT2G40430
AT2G41550
AT2G43860
AT2G44200
AT2G46680
AT2G46810
AT2G46830
AT2G07793
AT2G07766
AT2G13130
AT2G16860
AT2G19900
AT2G21560
AT2G03150
AT2G22560
AT2G22610
AT2G23360
AT3G04030
AT3G27550
AT3G28160
AT3G28210
AT3G28270
AT3G28540
AT3G28945
AT3G29075
AT3G29644
AT3G30180
AT3G05130
AT3G05270
AT3G05330
AT3G44050
AT3G05650
AT3G44770
AT3G44790
AT3G44800
AT3G45850
AT3G05900
AT3G06020
AT3G48670
AT3G48710
AT3G06070
AT3G06090
AT3G49601
AT3G50240
AT3G51220
AT3G53160
AT3G53350
AT3G54170
AT3G54670
AT3G54760
AT3G56410
AT3G56870
AT3G57910
AT3G60110
AT3G60840
AT3G61570
AT3G61780
AT3G61890
AT3G07730
AT3G08885
AT3G09600
AT3G10120
AT3G10180
AT3G10430
AT3G10680
AT3G13600
AT3G02380
AT3G02400
AT3G15340
AT3G15550
AT3G16000
AT3G01260
AT3G17520
AT3G19050
AT3G19370
AT3G19510
AT3G19850
AT3G20150
AT3G20210
AT3G20860
AT3G21320
AT3G21370
AT3G21380
AT3G21460
AT3G21890
AT3G22690
AT3G22790
AT3G01319
AT3G23030
AT3G23070
AT3G23930
AT3G24080
AT3G24535
AT3G26040
AT3G26050
AT4G18830
AT4G19050
AT4G19190
AT4G21190
AT4G02710
AT4G22860
AT4G22950
AT4G23770
AT4G23800
AT4G24260
AT4G26150
AT4G26190
AT4G26600
AT4G26630
AT4G26660
AT4G00380
AT4G31870
AT4G31970
AT4G32190
AT4G32330
AT4G32350
AT4G33740
AT4G36120
AT4G36520
AT4G37820
AT4G37920
AT4G38070
AT4G39190
AT4G04408
AT4G08093
AT4G08115
AT4G08580
AT4G09950
AT4G12400
AT4G13992
AT4G14760
AT4G02000
AT4G15030
AT4G02075
AT5G28263
AT5G03890
AT5G28300
AT5G04020
AT5G28610
AT5G28630
AT5G04180
AT5G04320
AT5G04370
AT5G33300
AT5G35670
AT5G04890
AT5G37190
AT5G37440
AT5G38150
AT5G38690
AT5G38730
AT5G39473
AT5G40450
AT5G40520
AT5G40790
AT5G41020
AT5G41140
AT5G43310
AT5G43580
AT5G44280
AT5G45276
AT5G45520
AT5G45540
AT5G46070
AT5G46240
AT5G46295
AT5G46840
AT5G06420
AT5G50090
AT5G50260
AT5G50840
AT5G51850
AT5G52882
AT5G53020
AT5G53800
AT5G53880
AT5G53930
AT5G54850
AT5G55010
AT5G55300
AT5G56360
AT5G56850
AT5G57120
AT5G07660
AT5G60030
AT5G60530
AT5G60800
AT5G60880
AT5G61570
AT5G62040
AT5G62430
AT5G62550
AT5G63550
AT5G64840
AT5G67240
AT5G08600
AT5G10950
AT5G11390
AT5G12230
AT5G13340
AT5G13460
AT5G17160
AT5G17900
AT5G17930
AT5G20970
AT5G22320
AT5G23480
AT5G24630
AT5G25070
AT5G27940
AT1G30560
AT1G34440
AT1G35230
AT1G35720
AT1G01453
AT1G43040
AT1G05610
AT1G05650
AT1G44090
AT1G47590
AT1G48510
AT1G51090
AT1G52800
AT1G52855
AT1G52940
AT1G53610
AT1G53640
AT1G54890
AT1G54970
AT1G55380
AT1G58037
AT1G60450
AT1G61800
AT1G62440
AT1G66990
AT1G67330
AT1G67600
AT1G67610
AT1G08165
AT1G68725
AT1G08310
AT1G70460
AT1G71890
AT1G08650
AT1G73010
AT1G73220
AT1G74200
AT1G75000
AT1G09350
AT1G80240
AT1G11112
AT1G11460
AT1G11490
AT1G12040
AT1G13750
AT1G02470
AT1G15040
AT1G17540
AT1G17710
AT1G17830
AT1G18970
AT1G19200
AT1G20350
AT1G20735
AT1G20860
AT1G21310
AT1G22220
AT1G22990
AT1G23110
AT1G23140
AT1G23720
AT1G24140
AT1G24147
AT1G24260
AT1G25430
AT1G26250
AT1G27020
AT2G23910
AT2G23960
AT2G24000
AT2G04040
AT2G32190
AT2G32470
AT2G33790
AT2G34202
AT2G34210
AT2G34655
AT2G04460
AT2G36724
AT2G36970
AT2G01422
AT2G38380
AT2G38390
AT2G40330
AT2G41660
AT2G43535
AT2G01034
AT2G44840
AT2G45420
AT2G46880
AT2G05914
AT2G07675
AT2G07706
AT2G07761
AT2G11810
AT2G16245
AT2G16586
AT2G17280
AT2G17660
AT2G02990
AT2G19970
AT2G19990
AT2G22750
AT3G27940
AT3G27970
AT3G28550
AT3G28840
AT3G28899
AT3G29430
AT3G30725
AT3G41762
AT3G42658
AT3G42820
AT3G43110
AT3G44510
AT3G05630
AT3G45330
AT3G05790
AT3G47420
AT3G48840
AT3G48850
AT3G49630
AT3G50130
AT3G50350
AT3G06360
AT3G51860
AT3G53620
AT3G54580
AT3G54590
AT3G54700
AT3G56980
AT3G59884
AT3G59930
AT3G60280
AT3G61400
AT3G09680
AT3G10150
AT3G02040
AT3G13784
AT3G16390
AT3G17790
AT3G19430
AT3G19550
AT3G03260
AT3G22800
AT4G02360
AT4G18510
AT4G22212
AT4G22460
AT4G23000
AT4G23496
AT4G24310
AT4G26320
AT4G26890
AT4G28700
AT4G03380
AT4G33610
AT4G33720
AT4G34950
AT4G36350
AT4G37680
AT4G38410
AT4G08410
AT4G08770
AT4G01525
AT4G01630
AT4G11200
AT4G11210
AT4G11290
AT4G12470
AT4G12545
AT4G12550
AT4G13000
AT4G14080
AT4G01970
AT4G15150
AT4G15160
AT4G15210
AT4G15280
AT4G15290
AT4G15670
AT4G15680
AT4G15740
AT4G16215
AT4G16260
AT4G16540
AT4G17030
AT5G35190
AT5G35375
AT5G35935
AT5G37940
AT5G41080
AT5G43350
AT5G43370
AT5G48170
AT5G48400
AT5G49080
AT5G06630
AT5G06640
AT5G50200
AT5G50790
AT5G52930
AT5G53048
AT5G57080
AT5G07475
AT5G61550
AT5G62162
AT5G62330
AT5G08030
AT5G64000
AT5G64800
AT5G09470
AT5G09570
AT5G10760
AT5G15070
AT5G17340
AT5G19100
AT5G20150
AT5G20410
AT5G20670
AT5G24410
AT5G03545
AT5G27947

## Sheet: Sheet2
The GO analysis of 539 genes
GO term	Ontology	Description	Number in BG/Ref	p-value	FDR
GO:0009267	P	cellular response to starvation	153	2.1e-10	1.5e-07
GO:0042594	P	response to starvation	162	4e-10	1.5e-07
GO:0016036	P	cellular response to phosphate starvation	97	3.2e-10	1.5e-07
GO:0031669	P	cellular response to nutrient levels	170	7e-10	2e-07
GO:0072506	P	trivalent inorganic anion homeostasis	23	1.4e-09	2.6e-07
GO:0055062	P	phosphate ion homeostasis	23	1.4e-09	2.6e-07
GO:0031667	P	response to nutrient levels	190	2.5e-09	4e-07
GO:0031668	P	cellular response to extracellular stimulus	204	5.6e-09	7.8e-07
GO:0071496	P	cellular response to external stimulus	208	7e-09	7.8e-07
GO:0055081	P	anion homeostasis	30	6.9e-09	7.8e-07
GO:0009991	P	response to extracellular stimulus	225	1.7e-08	1.7e-06
GO:0009664	P	plant-type cell wall organization	131	7.3e-07	6.8e-05
GO:0098771	P	inorganic ion homeostasis	215	5e-06	0.00043
GO:0050801	P	ion homeostasis	229	8.5e-06	0.00068
GO:0006817	P	phosphate ion transport	36	1e-05	0.00077
GO:0071669	P	plant-type cell wall organization or biogenesis	256	2.2e-05	0.0015
GO:0045229	P	external encapsulating structure organization	551	5.5e-05	0.0036
GO:0009605	P	response to external stimulus	1582	7.3e-05	0.0046
GO:0006873	P	cellular ion homeostasis	138	8.1e-05	0.0047
GO:0015698	P	inorganic anion transport	95	8.4e-05	0.0047
GO:0071555	P	cell wall organization	518	0.00011	0.0061
GO:0055082	P	cellular chemical homeostasis	163	0.00022	0.011
GO:0006820	P	anion transport	227	0.00028	0.013
GO:0048878	P	chemical homeostasis	352	0.00027	0.013
GO:0019725	P	cellular homeostasis	314	0.00052	0.023
GO:0050896	P	response to stimulus	6250	0.00059	0.025
GO:0042592	P	homeostatic process	542	0.00062	0.025
GO:0071554	P	cell wall organization or biogenesis	704	0.00063	0.025
GO:0006811	P	ion transport	645	0.00087	0.034
GO:0006950	P	response to stress	3506	0.00098	0.037
GO:0005199	F	structural constituent of cell wall	31	2.3e-13	8.4e-11
GO:0042578	F	phosphoric ester hydrolase activity	391	2.3e-07	3e-05
GO:0003993	F	acid phosphatase activity	54	2.5e-07	3e-05
GO:0015114	F	phosphate ion transmembrane transporter activity	19	6.4e-07	5.8e-05
GO:1901677	F	phosphate transmembrane transporter activity	46	1.8e-06	0.00013
GO:1901476	F	carbohydrate transporter activity	123	4.5e-06	0.0002
GO:0015144	F	carbohydrate transmembrane transporter activity	123	4.5e-06	0.0002
GO:0008509	F	anion transmembrane transporter activity	164	4.2e-06	0.0002
GO:0015103	F	inorganic anion transmembrane transporter activity	96	8.9e-06	0.00036
GO:0051119	F	sugar transmembrane transporter activity	118	3.1e-05	0.001
GO:0016791	F	phosphatase activity	327	3.2e-05	0.001
GO:0015291	F	secondary active transmembrane transporter activity	338	4.2e-05	0.0013
GO:0004601	F	peroxidase activity	133	6.5e-05	0.0018
GO:0016684	F	oxidoreductase activity, acting on peroxide as acceptor	139	8.4e-05	0.0019
GO:0005402	F	cation:sugar symporter activity	95	8.4e-05	0.0019
GO:0005351	F	sugar:proton symporter activity	95	8.4e-05	0.0019
GO:0015295	F	solute:proton symporter activity	97	9.4e-05	0.002
GO:0005198	F	structural molecule activity	538	0.00016	0.0033
GO:0015075	F	ion transmembrane transporter activity	629	0.00021	0.004
GO:0004722	F	protein serine/threonine phosphatase activity	164	0.00022	0.0041
GO:0016209	F	antioxidant activity	181	0.0004	0.0063
GO:0022891	F	substrate-specific transmembrane transporter activity	916	0.00037	0.0063
GO:0015294	F	solute:cation symporter activity	128	0.00039	0.0063
GO:0022857	F	transmembrane transporter activity	1146	0.00065	0.0098
GO:0004721	F	phosphoprotein phosphatase activity	203	0.00077	0.011
GO:0016788	F	hydrolase activity, acting on ester bonds	1131	0.0014	0.019
GO:0022804	F	active transmembrane transporter activity	595	0.0014	0.019
GO:0022892	F	substrate-specific transporter activity	1045	0.0015	0.02
GO:0015293	F	symporter activity	171	0.0017	0.021
GO:0005576	C	extracellular region	2954	6e-09	1.4e-06
GO:0030312	C	external encapsulating structure	706	0.0002	0.015
GO:0005618	C	cell wall	706	0.0002	0.015
GO:0031226	C	intrinsic component of plasma membrane	292	0.00031	0.018
GO:0005887	C	integral component of plasma membrane	184	0.00044	0.02
GO:0031225	C	anchored component of membrane	280	0.0011	0.04
